# Supplementary material for: Variation in Sphingomonas traits across habitats and phylogenetic clades
Source: Front Microbiol. 2023 Apr 17;14:1146165. doi: 10.3389/fmicb.2023.1146165 (PMC10150699; doi:10.3389/fmicb.2023.1146165)
Supplement: Supplementary Table 1 — Sphingomonas genomes isolation source and habitat classification descriptions (see Table 1.XLSX). [file Table_1.XLSX]

## Sheet: Sheet1
GenBank Accessions	Genome ID	Genome Name	Classification	Broader Classifications	Isolation Source (as described in respective studies)	Genome Status	BUSCO Completeness score	Total length (>= 1000 bp)	Total length (>= 5000 bp)	Total length (>= 10000 bp)	Total length (>= 25000 bp)	Total length (>= 50000 bp)	# contigs	Largest contig	Total length	GC (%)	N50	N75	L50	L75	# N's per 100 kbp	Country
AAQG00000000	314266	Sphingomonas sp. SKA58	Water	Water	seawater taken at a depth of 2 to 5 meters from the north Atlantic Ocean	WGS	98.5	3887535	3887535	3887535	3887535	3887535	4	1841010	3887535	63.24	1233548	1233548	2	2	199.02
AFGG00000000	1.0071e+06	Sphingomonas sp. S17	Water	Water	modern stromatolite community from Socompa lake at 3800 m altitude placed near to the active volcano Socompa	WGS	98.7	4264674	4258798	4210710	4053091	3552118	62	455990	4268406	65.74	167856	77804	8	17	0.26	Argentina
AGFU00000000	1.08164e+06	Sphingomonas elodea ATCC 31461	Plant	Plant	gellan gum producing strain	WGS	98.6	4121308	4051686	3948527	3618965	2563879	127	168407	4124388	67.36	65505	40512	20	40	0
AHHA00000000	1.11222e+06	Sphingomonas sp. PAMC 26617	Lichen	Other	Lichen	WGS	99.1	4663101	4625023	4578403	4308431	3979625	70	515219	4663101	65.71	194209	94789	7	15	0	Svalbard
AHIR00000000	1.11221e+06	Sphingomonas echinoides ATCC 14820	Clinical	Clinical	plate contaminant; article in german, not sure of isolation source https://link.springer.com/content/pdf/10.1007/BF00628728.pdf; lab contaminat of nutrient agar plate	WGS	98.9	4180007	4152795	4123999	3973755	3398111	64	393941	4180007	64.68	134905	61901	9	21	0
AHIS00000000	1.11221e+06	Sphingomonas sp. PAMC 26605	Lichen	Other	Lichen	WGS	97.9	4661158	4548844	4373612	3638676	2680101	166	278159	4662119	65.93	56902	27443	22	50	0.21	Svalbard
AIDW00000000	1.11221e+06	Sphingomonas sp. PAMC 26621	Lichen	Other	Arc centraria (arctic lichen)	WGS	96.3	4768424	4739802	4650917	4518840	4005652	68	300461	4769930	65.49	209988	73174	10	20	0
ALBQ00000000	194867	Sphingomonas sp. ATCC 31555	Water	Water	pond water; cc	WGS	98.8	4042629	4016447	3989996	3874503	3436076	62	407113	4046117	65.86	156585	73430	9	18	0
ALVC00000000	473782	Sphingomonas sp. LH128	Contaminated site	Contaminated site	polycyclic aromatic hydrocarvon contaminated soil	WGS	95.4	6391156	5889274	4935587	2769780	963972	586	102362	6433256	64.91	21197	10303	88	196	0
AORL00000000	685778	Sphingomonas sp. PR090111-T3T-6A	Animal	Animal	termitarium	WGS	98.3	3910329	3909239	3903699	3829400	3638120	25	1163284	3910956	67.36	372293	202123	3	6	0.64
AORY00000000	629773	Sphingomonas sp. Mn802worker	Animal	Animal	worker in a nest of fungus-growing termite	WGS	99.1	3183006	3183006	3177071	3125296	3059146	19	673684	3184625	66.53	307654	233977	4	7	0
AQUJ00000000	1.09032e+06	Sphingomonas melonis C3	Soil	Environment	soil, plant protecting species; isolated from phyllosphere of wild arabidposis thalianna	WGS	99.7	3929644	3929644	3923145	3923145	3923145	4	3705008	3929644	67.2	3705008	3705008	1	1	0.05
AQZT00000000	1.09032e+06	Sphingomonas melonis DAPP-PG 224	Soil	Environment	soil;phyllosphere; causes spots on melonsmissing, but probably environment; author keeps bringing up plant phyllosphere	WGS	99.7	4096005	4096005	4081833	4071300	4071300	6	3820534	4096005	67	3820534	3820534	1	1	0.12
ASTM00000000	1.33674e+06	Sphingomonas sp. YL-JM2C	Wastewater	Industrial	activated sludge	WGS	95.9	5906276	5737585	5456292	4486155	2840811	255	347943	5916233	67.87	45887	26448	37	78	0
ATTG00000000	1.09032e+06	Sphingomonas melonis FR1	Soil	Environment	soil; phyllosphere of A. thalianna	WGS	99.7	4047966	4047966	4041466	4041466	4041466	5	3705074	4047966	67.13	3705074	3705074	1	1	0
ATTI00000000	1.09032e+06	Sphingomonas phyllosphaerae 5.2	Soil	Environment	soil; phyllosphere of Acacia caven	WGS	98.8	3920967	3920967	3920967	3920967	3920967	2	3796150	3920967	67.21	3796150	3796150	1	1	0
ATYK00000000	1.09032e+06	Sphingomonas phyllosphaerae FA2	Soil	Environment	soil; phyllosphere	WGS	99	3920099	3920099	3920099	3920099	3920099	4	1891119	3920099	67.2	981575	926420	2	3	0.38
BBJS00000000	1.21905e+06	Sphingomonas paucimobilis NBRC 13935	Clinical	Clinical	Hospital respirator (still comp genomics of environmental isolates)	WGS	99	4323598	4290386	4250959	3985093	3386165	84	435905	4327402	65.7	103884	59054	11	24	0
BBPI00000000	1.21905e+06	Sphingomonas parapaucimobilis NBRC 15100	Clinical	Clinical	Urine (notes say comparative genomics of environmental isolates)	WGS	99.1	3987571	3924803	3827768	3228980	2461627	125	181810	3993628	66.38	68960	30558	17	39	0	Japan
BBWU01000000	1.21904e+06	Sphingomonas changbaiensis NBRC 104936	Environment	Environment	Changbai Mountain, northeast of China (culture collection)	WGS	98.3	3217375	3207277	3169147	2979213	2504434	53	230878	3217375	66.29	124059	52633	10	19	0
BCTR00000000	1.21904e+06	Sphingomonas azotifigens NBRC 15497 strain NBRC 15497	Root	Plant	root of Oryza sativia (asian rice) (culture collection)	WGS	98.8	5128145	5046932	4924576	4501031	3551685	163	336691	5145744	67.31	79206	36927	19	42	0
BCTY00000000	1.21905e+06	Sphingomonas sanguinis NBRC 13937	Clinical	Clinical	blood	WGS	99	4043690	3980524	3884695	3460832	2560754	134	336104	4053092	66.11	61922	35791	17	38	0	USA
BCTZ00000000	1.21906e+06	Sphingomonas soli NBRC 100801	Environment	Environment	compost	WGS	98.8	3513209	3501213	3494064	3412979	3265392	35	380549	3514102	65.13	278470	118921	6	11	0	Korea
BCYU00000000	1.21904e+06	Sphingomonas asaccharolytica NBRC 15499	Root	Plant	Apple tree root (culture collection)	WGS	97.9	4600054	4505822	4278413	3496346	2316527	191	110816	4608803	64.64	50453	25192	32	65	0
BCYW00000000	1.21905e+06	Sphingomonas koreensis NBRC 16723	Water	Water	Natural mineral water (culture collection)	WGS	99.7	4328203	4310671	4286088	4131701	3823336	60	473056	4331861	66.18	163074	89893	8	17	0
BCYX00000000	1.21905e+06	Sphingomonas mali NBRC 15500	Root	Plant	Apple tree root (culture collection)	WGS	98.8	5225674	5190738	5140341	4759493	3862897	108	459968	5228377	64.86	116731	45837	14	30	0
BCYY00000000	1.21905e+06	Sphingomonas pituitosa NBRC 102491	Water	Water	Water (eutrophic fountain)	WGS	99.3	4736924	4693972	4676312	4430028	4261214	75	575092	4743156	67.08	146963	94981	10	19	0
BCYZ00000000	1.21905e+06	Sphingomonas pruni NBRC 15498	Root	Plant	Peach tree root	WGS	98.7	4478261	4364696	4252377	3510610	2330217	168	191562	4482342	64.81	50291	28952	28	57	0	Japan
BDJB00000000	1.91797e+06	Sphingomonas sp. TZW2008 strain TZW2008	Protist	Other	Usnea hakonensis algal strain	WGS	99.6	3502668	3492735	3459760	3445516	3418581	24	666747	3502668	67.17	273182	165900	4	8	4.8	Japan
BJXI01000000	1.21904e+06	Sphingomonas aquatilis NBRC 16722	Water	Water	aquatic; comment notes comparative genomics of environmnetal sphingomonas isolates	WGS	97.4	3928266	3736305	3397053	2242110	870346	244	124279	3932334	67.07	28249	17210	43	87	0
CABKLS010000001	158754	uncultured Sphingomonas sp. strain MGYG-HGUT-01262	Clinical	Clinical	human gut	WGS	96.4	3667136	3326085	2749671	1209275	469023	316	65972	3667136	68.87	17936	9937	61	130	0	Italy
CP000699	392499	Sphingomonas wittichii RW1	Water	Water	according to JGI; isolated from River Elbe in Germany	Complete	98.5	5915246	5915246	5915246	5915246	5915246	3	5382261	5915246	67.9	5382261	5382261	1	1	0
CP004036	745310	Sphingomonas sp. MM-1	Contaminated site	Contaminated site	soil contaminated with HCH isomers (google search estimated)	Complete	99.3	4633613	4633613	4633613	4633613	4556654	6	4054833	4633613	66.66	4054833	4054833	1	1	0
CP006644.1	1.12327e+06	Sphingomonas sanxanigenens DSM 19645 = NX02	Soil	Environment	soil	Complete	98.2	6205897	6205897	6205897	6205897	6205897	1	6205897	6205897	66.78	6205897	6205897	1	1	0.02	China
CP009571.1	1.54986e+06	Sphingomonas taxi ATCC 55669	Plant	Plant	Plant, Canadian yew (Taxus canadensis), Quebec Canada (cc)	Complete	99.7	4061902	4061902	4061902	4061902	4022410	3	3859099	4061902	67.89	3859099	3859099	1	1	0
CP010836	1.60998e+06	Sphingomonas sp. WHSC-8	Soil	Environment	soil of Hengshui Lake	Complete	99.3	5228389	5228389	5228389	5228389	5191536	2	5191536	5228389	66.67	5191536	5191536	1	1	0
CP013916	1.3904e+06	Sphingomonas sp. LK11 strain LK11	Leaf	Plant	Leaf; Tephrosia apollinea	Complete	97.6	3938206	3938206	3938206	3938206	3904046	3	3781071	3938206	66.05	3781071	3781071	1	1	0	Oman
CP014168	1.56035e+06	Sphingomonas panacis strain DCY99	Root	Plant	Panax ginseng root	Complete	99.6	5322941	5322941	5322941	5322941	5322941	2	5003808	5322941	65.49	5003808	5003808	1	1	0
CP016306	1.03016e+06	Sphingomonas sp. KC8 strain KC8	Wastewater	Industrial	activated sludge	Complete	98.1	4123013	4123013	4123013	4123013	4123013	1	4123013	4123013	63.69	4123013	4123013	1	1	0
CP017578	621456	Sphingomonas melonis TY	Other	Other	tobacco waste from Liqun Environment Protecting Paper Co., Ltd	Complete	96.2	4196755	4196755	4196755	4196755	4156476	2	4156476	4196755	67.01	4156476	4156476	1	1	0	probably tobacco
CP018820	1.92013e+06	Sphingomonas sp. ABOJV	Environment	Environment	human associated environment	Complete	99.8	4819238	4819238	4819238	4819238	4819238	2	4508286	4819238	65.95	4508286	4508286	1	1	0
CP019511	1.93861e+06	Sphingomonas sp. LM7 strain LM7	Water	Water	Lake Michigan	Complete	99.6	4155514	4155514	4155514	4155514	4155514	1	4155514	4155514	66.2	4155514	4155514	1	1	0	USA
CP023705	152682	Sphingomonas melonis strain ZJ26	Seed	Plant	Rice seeds	Complete	99.7	3653375	3653375	3653375	3653375	3653375	1	3653375	3653375	67.39	3653375	3653375	1	1	0
CP029761	304378	Sphingomonas sp. IC081	Wastewater	Industrial	activated sludge	Complete	99.5	5524971	5524971	5510569	5510569	5464896	9	3910009	5524971	65.33	3910009	1036088	1	2	14.43
CP029985	2.2197e+06	Sphingomonas sp. FARSPH	Other	Other	Sf9 cell culture media	Complete	99.6	3761538	3761538	3761538	3761538	3761538	4	3345474	3761538	67.56	3345474	3345474	1	1	0	Peru
CP034357	2.49284e+06	Sphingomonas sp. C8-2	Soil	Environment	soil	Complete	98.3	5758785	5758785	5758785	5758785	5758785	2	5632676	5758785	67.21	5632676	5632676	1	1	1.74
CP037913	1.52342e+06	Sphingomonas sp. AAP5	Water	Water	water column of an alpine lake	Complete	99.4	4382271	4382271	4382271	4382271	4350720	4	3987367	4382271	65.87	3987367	3987367	1	1	0
CP039249	2.56556e+06	Sphingomonas sp. PAMC26645	Environment	Environment	Antarctica???	Complete	99.3	4283956	4283956	4283956	4283956	4283956	1	4283956	4283956	65.24	4283956	4283956	1	1	0
CP042239	2.5993e+06	Sphingomonas sp. XS-10	Soil	Environment	saline soil	Complete	99.2	4154291	4154291	4154291	4154291	4154291	1	4154291	4154291	65.53	4154291	4154291	1	1	0
CP042306	1.81388e+06	Sphingomonas sp. HKS19	Soil	Environment	ginseng cultivating soil	Complete	96.6	3403025	3403025	3403025	3403025	3403025	1	3403025	3403025	65.15	3403025	3403025	1	1	0	South korea
CP046535	2.68155e+06	Sphingomonas sp. LMO-1	Sediment	Water	deep sea sediment of Mariana Trench	Complete	98.7	4538634	4538634	4538634	4538634	4538634	1	4538634	4538634	69.2	4538634	4538634	1	1	0
CP048422	424800	Sphingomonas insulae strain KCTC 12872	Soil	Environment	soil	Complete	98.4	3742477	3742477	3742477	3742477	3706229	5	3356547	3742477	66.68	3356547	3356547	1	1	0
CP053015	2.69883e+06	Sphingomonas sp. CSW-10	Water	Water	water	Complete	98.2	2977834	2977834	2977834	2977834	2977834	1	2977834	2977834	61.98	2977834	2977834	1	1	0
DBBS00000000	1.94754e+06	Sphingomonas sp. UBA978	Water	Water	Subsurface seawater; North Sea	WGS	99.1	3618807	3609531	3601402	3601402	3477645	21	524885	3618807	68.53	252104	175161	5	9	13.73
FMWX01000000	1.56628e+06	Sphingomonas sp. NFR15	Root	Plant	Plant roots	WGS	99.3	4398675	4395327	4388859	4334347	4230742	21	1186101	4398675	66.97	565170	287451	3	7	0.23
FMZJ00000000	1.88277e+06	Sphingomonas sp. YR710	Root	Plant	populus root and rhizosphere microbial communities from Tennessee, USA	WGS	98.2	4361255	4333392	4315926	4218684	4147389	47	490488	4361255	62.91	210652	144140	7	13	0	USA
FNBI01000000	1.85528e+06	Sphingomonas sp. S7-754	Plant	Plant	surface-sterilized stem tissues of Jatropha	WGS	99.2	4044312	4032776	4004780	3884403	3807439	27	1135826	4044312	66.98	508872	220772	3	6	88.54
FNZB00000000	1.88107e+06	Sphingomonas sp. OV641	Root	Plant	populus root and rhizosphere microbial communities from Tennessee, USA	WGS	98.4	4440765	4411487	4385883	4316983	4134811	35	2306586	4440765	65.53	2306586	442332	1	3	3.78	USA
FNZZ00000000	1.85528e+06	Sphingomonas sp. JS21-1	Leaf	Plant	leaves of Elaeis guineensis	WGS	99.1	3272897	3268047	3268047	3251677	3251677	11	947610	3272897	67.33	457164	439931	3	4	19.16
FOCF00000000	1.16634e+06	Sphingomonas sp. S6-262	Plant	Plant	seems to be plant associated	WGS	99.4	3847972	3846847	3846847	3780497	3669696	20	846347	3847972	66.95	369999	206724	4	7	0
FORV01000000	1.56628e+06	Sphingomonas sp. NFR04	Root	Plant	Plant roots	WGS	99.2	4772316	4763406	4763406	4734122	4650931	18	1257547	4772316	67.32	535821	273287	3	6	0
FOVZ00000000	1.88107e+06	Sphingomonas sp. OK281	Root	Plant	populus root and rhizosphere microbial communities from Tennessee, USA	WGS	99.5	5050724	5042487	5027682	5027682	5001874	20	1424740	5050724	64.98	1185815	392761	2	5	0	USA
FOXP00000000	634430	Sphingomonas rubra strain CGMCC 1.9113	Bioreactor	Industrial	Bioreactor wastewate	WGS	99.3	3200202	3195176	3188652	3103791	2992584	25	482458	3200202	68.78	252988	182645	5	9	0
FOZG00000000	1.16634e+06	Sphingomonas sp. S5-249	Plant	Plant	type strain of Sphingomonas jatrophe; which is found in stem tissues of Jatropha curcas	WGS	98.6	4060565	4057931	4052756	4033003	4033003	6	1962229	4060565	68.47	1320977	1320977	2	2	0
FUYM00000000	439228	Sphingomonas histidinilytica strain UM2	Contaminated site	Contaminated site	contaminated soil from hexachlorocyclohexane dump site	WGS	98.1	5473339	5424787	5376564	5261259	5111356	59	768618	5473339	67.35	409683	241157	5	10	0
FZOS00000000	861865	Sphingomonas laterariae strain LNB2	Contaminated site	Contaminated site	HCH-contaminated dump site (google)	WGS	98	4419388	4381444	4317644	3978220	3536091	85	535323	4419388	65.46	136374	57082	10	23	0
JAAOZC010000001	1.65806e+06	Sphingomonas vulcanisoli strain CECT 8804	Environment	Environment	volcano???	WGS	95.3	3267440	3266294	3266294	3222305	3185659	17	803257	3267440	64.6	423091	172430	3	6	0
JAASQK010000001	575322	Sphingomonas oligoaromativorans strain DSM 102246	Soil	Environment	humus forest soil (cc)	WGS	98.8	3867692	3861598	3834351	3765133	3624360	27	845380	3867692	67.43	434306	214838	4	7	0
JAASQM010000001	1.34495e+06	Sphingomonas naasensis strain DSM 100060	Soil	Environment	forest soil	WGS	99.8	4335120	4335120	4329283	4329283	4329283	6	1751882	4335120	67.69	1193674	629048	2	3	2.24
JAASQP010000001	511662	Sphingomonas japonica strain DSM 22753	Animal	Animal	Paralithodes camtshaticus, red king crab	WGS	99.7	2862547	2862547	2862547	2862547	2862547	1	2862547	2862547	66.29	2862547	2862547	1	1	0
JAASQQ010000001	424800	Sphingomonas insulae strain DSM 21792	Soil	Environment	soil	WGS	99.9	3735779	3728550	3716430	3672372	3603787	21	805926	3735779	66.7	577216	230179	3	6	0.27
JAASQV010000001	68569.3	Sphingomonas leidyi strain DSM 4733	Animal	Animal	millipede hind gut	WGS	99.5	4787838	4787838	4782153	4782153	4756432	10	2051387	4787838	67.56	1221810	484169	2	3	2.01
JAATJB010000001	53317.4	Sphingomonas trueperi strain DSM 7225	Soil	Environment	soil (cc)	WGS	99.2	4619810	4605819	4591950	4500747	4264791	43	688937	4619810	67.43	326850	159643	5	12	2.06
JAATJE010000001	904715	Sphingomonas jejuensis strain DSM 27651	Animal	Animal	marine sponge, Hymeniacidon flavia (cc)	WGS	97	2962167	2954630	2954630	2921335	2921335	10	1878747	2962167	68.55	1878747	890708	1	2	0
JABEPR010000001	1.6569e+06	Sphingomonas sp. ID1715	other	Other	air conditioner	WGS	98.5	3643810	3610975	3597742	3581939	3338481	30	1022060	3643810	65.68	808985	203906	2	5	0
JFYV00000000	1.47059e+06	Sphingomonas sp. RIT328	Plant	Plant	Salix sp, willow	WGS	99.4	4343511	4329736	4292579	4128382	3796193	56	416292	4343511	68.31	118128	81605	10	21	0
JFYY00000000	13689.6	Sphingomonas paucimobilis strain EPA505	Contaminated site	Contaminated site	sandy soil contaminated with coal tarcreosote	WGS	99.2	4869018	4821991	4753390	4552814	4181818	78	723044	4872804	63.93	285203	94779	6	13	0
JOOE00000000	1.44908e+06	Sphingomonas sp. UNC305MFCol5.2	Plant	Plant	Reference bacterial genome from study on how to characterize effects of plant host genome	WGS	99.6	4239980	4236713	4236713	4236713	4236713	7	1565107	4239980	65.9	921565	864387	2	3	0
JQMC00000000	160792	Sphingomonas wittichii strain YR128	Root	Plant	Populus root rhizosphere	WGS	97.9	4895574	4873969	4793142	4565041	4188592	78	444330	4895574	62.93	147492	78697	11	23	0
JROG00000000	1.54592e+06	Sphingomonas sp. 35-24ZXX 35-24zxx	Water	Water	lake	WGS	99.5	4085220	4057754	4052547	3997851	3968834	28	1231401	4088230	64.02	1040361	337804	2	4	0.07
JROH00000000	1.55007e+06	Sphingomonas sp. 37zxx	Water	Water	lake	WGS	99.4	3677415	3622848	3469239	3061646	2447702	127	240369	3689338	64.47	71636	37320	14	32	0.24
JSXI00000000	1.3816e+06	Sphingomonas sp. ERG5	Sediment	Water	Bacterial enrichment community fromgroundwater sediment	WGS	99.7	5736838	5711358	5678580	5497287	4898182	83	363213	5738763	63.73	124832	71731	12	27	0	Denmark
LARW01000000	133190	Sphingomonas sp. SRS2	Contaminated site	Contaminated site	Isoproturon-treated agricultural soil	WGS	98.7	4618051	4561253	4418873	3825363	2697184	152	189922	4627261	63.92	59796	33104	24	49	0
LAZX01000000	1.64295e+06	Sphingomonas sp. Ag1	Animal	Animal	mosquito gut	WGS	98.6	3933945	3813644	3760779	3597101	3312603	94	1270574	3933945	66.01	169533	84487	5	13	0
LDES01000000	334801	Sphingomonas sp. Y57	Soil	Environment	Soil	WGS	98.1	5571739	5475080	5332444	5019734	4487616	150	426636	5586357	65.97	117163	73276	16	31	2.45
LDTB01000000	869719	Sphingomonas endophytica strain NS334	Seed	Plant	Rice seeds	WGS	97.4	3486537	3444468	3380956	2966887	1957064	329	204088	3641166	67.81	58696	30380	19	42	0
LDTC01000000	33051.5	Sphingomonas sanguinis strain NS258	Seed	Plant	Rice seeds	WGS	95.4	3782454	3616453	3329508	2424148	1342991	346	105265	3868185	65.99	36442	17221	35	74	0
LDTD01000000	33051.3	Sphingomonas sanguinis strain NS319	Seed	Plant	Rice seeds	WGS	96.6	4130921	3974993	3675362	2575904	1211957	278	170128	4168320	65.96	33184	17004	36	79	0
LDTE01000000	33051.4	Sphingomonas sanguinis strain SB4	Seed	Plant	Rice seeds	WGS	97.2	3982031	3885974	3659904	2878687	1620949	226	199076	4019493	65.91	40305	22295	29	62	0
LDTF01000000	172044	Sphingomonas yabuuchiae strain NS355	Plant	Plant	Oryza sativa; asian rice	WGS	96.9	3877506	3808405	3642673	3030017	1717086	190	347399	3909164	65.98	45578	27478	23	50	0	India
LDUA01000000	13689.9	Sphingomonas paucimobilis strain LCT-SP1	Water	Water	water condensation from the Shenzhou X spacecraft of China collected during 15 days in orbit	WGS	99.3	4287861	4245158	4208847	4020927	3788808	71	436410	4293554	65.67	219623	85881	8	17	0.3
LECE01000000	1.64741e+06	Sphingomonas sp. MEA3-1	Soil	Environment	soil	WGS	98.5	6838368	6619812	6344323	5426847	4245388	272	287745	6851265	64.03	61064	30694	34	72	0
LGVA01000000	1.66695e+06	Sphingomonas sp. Ndbn-20	Environment	Environment	litter heap	WGS	98.3	5339300	5275291	5230035	4833057	4235211	127	414116	5351429	65.39	96318	57360	16	34	0
LMEJ01000000	1.73645e+06	Sphingomonas sp. Root1294	Root	Plant	root; Arabidopsis thaliana	WGS	97.5	5496681	5491647	5486001	5486001	5486001	16	882708	5496681	66.61	494010	468039	5	7	65	Germany
LMFM01000000	1.73655e+06	Sphingomonas sp. Root50	Root	Plant	root; Arabidopsis thaliana	WGS	97.8	5498788	5488413	5488413	5488413	5488413	18	753045	5498788	66.61	494283	332400	5	8	43.46	Germany
LMIB01000000	1.73659e+06	Sphingomonas sp. Root710	Root	Plant	root; Arabidopsis thaliana	WGS	98.8	4772303	4759559	4745379	4712496	4488354	21	1864470	4772303	64.46	1060318	437804	2	4	3.46	Germany
LMID01000000	1.7366e+06	Sphingomonas sp. Root720	Root	Plant	root; Arabidopsis thaliana	WGS	98.4	5588032	5583260	5575245	5551202	5505281	17	1318391	5588032	66.62	738237	527807	3	5	5.03	Germany
LMIV01000000	1.7365e+06	Sphingomonas sp. Root241	Root	Plant	root; Arabidopsis thaliana	WGS	99.7	4212502	4205687	4205687	4205687	4205687	6	2305401	4212502	66.02	2305401	1017161	1	2	4.75	Germany
LMJZ01000000	1.73567e+06	Sphingomonas sp. Leaf5	Leaf	Plant	leaf; Arabidposis thaliana	WGS	99.5	4001394	3999045	3999045	3975749	3896535	25	773014	4001394	66.38	211032	147274	7	12	3.15	Switzerland
LMKC01000000	1.73567e+06	Sphingomonas sp. Leaf9	Leaf	Plant	leaf; Arabidposis thaliana	WGS	99.7	3765909	3765909	3765909	3765909	3765909	7	867338	3765909	66.87	697573	567364	3	4	0.24	Switzerland
LMKE01000000	1.73568e+06	Sphingomonas sp. Leaf10	Leaf	Plant	leaf; Arabidposis thaliana	WGS	98.7	4135713	4119127	4101730	4051860	4051860	34	993192	4135713	65.8	244193	122304	5	11	241.65	Switzerland
LMKG01000000	1.73568e+06	Sphingomonas sp. Leaf11	Leaf	Plant	leaf; Arabidposis thaliana	WGS	99.8	3765831	3765831	3765831	3765831	3765831	7	867314	3765831	66.87	697637	567364	3	4	0.29	Switzerland
LMKH01000000	1.73568e+06	Sphingomonas sp. Leaf208	Leaf	Plant	leaf; Arabidposis thaliana	WGS	99.8	4703275	4683707	4647587	4560960	4336558	39	832529	4703275	64.4	533238	158463	4	7	3.02	Germany
LMKJ01000000	1.73568e+06	Sphingomonas sp. Leaf16	Leaf	Plant	leaf; Arabidposis thaliana	WGS	99.8	3945932	3945932	3945932	3945932	3945932	16	661852	3945932	66.9	353063	194620	5	9	0.73	Switzerland
LMKL01000000	1.73568e+06	Sphingomonas sp. Leaf17	Leaf	Plant	leaf; Arabidposis thaliana	WGS	100	3204003	3204003	3204003	3167997	3141033	11	892739	3204003	66.84	442806	370836	3	5	0.34	Switzerland
LMKN01000000	1.73569e+06	Sphingomonas sp. Leaf20	Leaf	Plant	leaf; Arabidposis thaliana	WGS	99.2	4313322	4305432	4305432	4294079	4213953	15	1692502	4313322	66.09	1145256	815041	2	3	1.92	Switzerland
LMKR01000000	1.73569e+06	Sphingomonas sp. Leaf23	Leaf	Plant	leaf; Arabidposis thaliana	WGS	99.8	3804425	3804425	3804425	3804425	3804425	8	995986	3804425	66.96	795229	457397	3	4	0.29	Switzerland
LMKS01000000	1.73569e+06	Sphingomonas sp. Leaf24	Leaf	Plant	leaf; Arabidposis thaliana	WGS	99.5	4001919	3999570	3999570	3999570	3920309	22	854251	4001919	66.37	211401	147322	6	11	1.12	Switzerland
LMKT01000000	1.73569e+06	Sphingomonas sp. Leaf226	Leaf	Plant	leaf; Arabidposis thaliana	WGS	99.5	4271556	4256974	4223842	4181422	4013509	29	811221	4271556	66.1	676874	436305	3	5	4.03	Switzerland
LMKU01000000	1.73569e+06	Sphingomonas sp. Leaf25	Leaf	Plant	leaf; Arabidposis thaliana	WGS	98.4	4000316	3976305	3963111	3908024	3751561	33	684528	4000316	67.62	464963	218431	4	7	115.34	Switzerland
LMKW01000000	1.73569e+06	Sphingomonas sp. Leaf230	Leaf	Plant	leaf; Arabidposis thaliana	WGS	99.5	4143790	4137837	4137837	4137837	3967738	15	1130942	4143790	65.19	618321	379869	3	5	1.18	Switzerland
LMKX01000000	1.7357e+06	Sphingomonas sp. Leaf28	Leaf	Plant	leaf; Arabidposis thaliana	WGS	99.9	4454691	4449272	4449272	4428548	4371766	14	1340640	4454691	65.9	913790	506787	2	4	2.58	Switzerland
LMKZ01000000	1.73621e+06	Sphingomonas sp. Leaf30	Leaf	Plant	leaf; Arabidposis thaliana	WGS	99.1	4403081	4396021	4381927	4341978	4139196	22	1478543	4403081	65.87	1039912	307236	2	4	193.71	Switzerland
LMLA01000000	1.73621e+06	Sphingomonas sp. Leaf32	Leaf	Plant	leaf; Arabidposis thaliana	WGS	99.8	3946283	3946283	3946283	3946283	3946283	14	1131958	3946283	66.9	377269	194619	3	7	0.3	Switzerland
LMLB01000000	1.73622e+06	Sphingomonas sp. Leaf33	Leaf	Plant	leaf; Arabidposis thaliana	WGS	99	3231312	3207409	3207409	3207409	3129342	19	2394297	3231312	67.44	2394297	496497	1	2	148.08	Switzerland
LMLC01000000	1.73622e+06	Sphingomonas sp. Leaf34	Leaf	Plant	leaf; Arabidposis thaliana	WGS	99.7	3943835	3943835	3943835	3943835	3943835	6	1176414	3943835	65.75	657241	655689	3	4	0.53	Switzerland
LMLD01000000	1.73622e+06	Sphingomonas sp. Leaf38	Leaf	Plant	leaf; Arabidposis thaliana	WGS	98.5	3994960	3985347	3985347	3985347	3946977	15	1778578	3994960	65.85	747922	392525	2	4	234.5	Switzerland
LMLF01000000	1.73622e+06	Sphingomonas sp. Leaf42	Leaf	Plant	leaf; Arabidposis thaliana	WGS	99.6	3783593	3783593	3783593	3783593	3736364	11	850218	3783593	67.74	622899	413301	3	5	0.34	Switzerland
LMLN01000000	1.73623e+06	Sphingomonas sp. Leaf62	Leaf	Plant	leaf; Arabidposis thaliana	WGS	99	4142413	4127820	4121583	4067229	3936091	33	632289	4142413	66.05	251941	123253	5	11	92.17	Switzerland
LMLP01000000	1.73623e+06	Sphingomonas sp. Leaf67	Leaf	Plant	leaf; Arabidposis thaliana	WGS	99.6	4192908	4174284	4149179	4090536	4019520	25	1152915	4192908	65.91	324035	237459	4	7	0.81	Switzerland
LMLS01000000	1.7363e+06	Sphingomonas sp. Leaf231	Leaf	Plant	leaf; Arabidposis thaliana	WGS	99	3733197	3732104	3732104	3732104	3703290	8	1329336	3733197	67.02	1083389	440528	2	3	0.62	Switzerland
LMLW01000000	1.7363e+06	Sphingomonas sp. Leaf242	Leaf	Plant	leaf; Arabidposis thaliana	WGS	99.8	4300070	4296668	4296668	4257602	4187006	14	863149	4300070	65.31	733959	381723	3	5	0.53	Switzerland
LMMH01000000	1.73631e+06	Sphingomonas sp. Leaf257	Leaf	Plant	leaf; Arabidposis thaliana	WGS	98.8	4414563	4387333	4381728	4329347	4292977	37	615230	4414563	65.76	338573	172327	5	10	4.35	Switzerland
LMPG01000000	1.73635e+06	Sphingomonas sp. Leaf343	Leaf	Plant	leaf; Arabidposis thaliana	WGS	99.5	3600029	3596988	3580665	3552769	3474610	17	994335	3600029	67.11	371817	312556	3	6	0.83	Switzerland
LMPX01000000	1.7363e+06	Sphingomonas sp. Leaf198	Leaf	Plant	leaf; Arabidposis thaliana	WGS	99.6	4201813	4201813	4191822	4191822	4191822	7	1609742	4201813	65.63	1232793	625184	2	3	0.33	Germany
LMQO01000000	1.73637e+06	Sphingomonas sp. Leaf407	Leaf	Plant	leaf; Arabidposis thaliana	WGS	99.6	3784018	3784018	3784018	3784018	3736789	9	1428786	3784018	67.74	642751	413299	2	4	0.18	Switzerland
LMQP01000000	1.73637e+06	Sphingomonas sp. Leaf412	Leaf	Plant	leaf; Arabidposis thaliana	WGS	98.8	3462693	3462693	3462693	3462693	3462693	5	1486130	3462693	69.41	973313	586906	2	3	287.87	Switzerland
LMRS01000000	1.73634e+06	Sphingomonas sp. Leaf339	Leaf	Plant	leaf; Arabidposis thaliana	WGS	98.7	3898185	3893663	3879967	3763397	3582523	37	1100536	3902651	64.68	445732	273143	3	6	2.05	Switzerland
LNOS01000000	1.59263e+06	Sphingomonas sp. WG	Water	Water	sea-mud	WGS	98.8	4035104	3993209	3926986	3632907	2790176	95	204404	4035104	65.9	80460	47262	17	33	0	China
LQCK00000000	621456	Sphingomonas sp. TY	Other	Other	tobacco waste from Liqun Environment Protecting Paper Co., Ltd	WGS	99.4	4092551	4014830	3901262	3464818	2721227	124	211161	4096203	67.08	84058	32706	17	36	0
LQQO00000000	563996	Sphingomonas hankookensis strain CN3	Water	Water	Ulu Slim Hot Spring	WGS	99.8	3807260	3787256	3742569	3660135	3356639	57	572285	3810603	67.05	155466	94243	7	15	0
LR701490	2.0384e+06	Sphingomonas sp. EC-HK361 strain SPHINGO361	Protist	Other	ground algal material and culture medium after a range of pretreatments (grinding, cell wall digestion, filtration, antibiotic treatments), and	WGS	99.6	3278119	3274684	3267323	3245568	3203000	8	1788539	3278119	66.46	1788539	1195675	1	2	12.29
LR701508	2.0384e+06	Sphingomonas sp. EC-SD391 strain SPHINGO391	Protist	Other	ground algal material and culture medium after a range of pretreatments (grinding, cell wall digestion, filtration, antibiotic treatments), and	WGS	99.7	4601616	4576468	4556372	4370931	4159935	34	4159935	4601616	66.07	4159935	4159935	1	1	11.19
LR733845	2.65317e+06	Sphingomonas sp. 8AM	Protist	Other	brown algae	WGS	99	3772716	3766168	3737856	3698190	3661091	13	3661091	3772716	67.39	3661091	3661091	1	1	11.24
LR733893	2.65317e+06	Sphingomonas sp. T1	Protist	Other	brown algae	WGS	99.1	4534579	4497813	4467845	4355803	4040751	41	3832886	4534579	66.08	3832886	3832886	1	1	39.56
LR733979	2.65317e+06	Sphingomonas sp. AX6	Protist	Other	brown algae	WGS	99.5	3016405	3016405	3016405	3016405	3016405	1	3016405	3016405	63.83	3016405	3016405	1	1	3.08
LSHQ00000000	1.76874e+06	Sphingomonas sp. CCH5-A5	Clinical	Clinical	hospital shower hose biofilm	WGS	99.4	3515977	3503401	3469460	3419269	3202286	43	340779	3516524	66.87	161286	96785	8	15	0	USA
LSHT00000000	1.76874e+06	Sphingomonas sp. CCH18-B1	Clinical	Clinical	hospital shower hose biofilm	WGS	96.4	3974653	3896880	3774293	3241868	2250301	130	195190	3976549	64.27	59899	33147	20	43	0	USA
LSHX00000000	1.76875e+06	Sphingomonas sp. CCH21-G11	Clinical	Clinical	hospital shower hose biofilm	WGS	99	3606750	3587539	3551919	3378037	3067927	58	248744	3606750	66.77	113811	62551	11	21	0	USA
LSIE00000000	1.76876e+06	Sphingomonas sp. CCH16-B10	Clinical	Clinical	hospital shower hose biofilm	WGS	98.6	3562829	3516086	3427918	3058911	1913218	111	139243	3565304	66.83	52146	32530	20	42	0	USA
LSIJ00000000	1.76876e+06	Sphingomonas sp. CCH10-B3	Clinical	Clinical	hospital shower hose biofilm	WGS	97.5	3632717	3569309	3447961	3165148	2466233	107	191671	3636403	65.12	69631	45236	17	33	0	USA
LSJC00000000	1.76877e+06	Sphingomonas sp. CCH20-B6	Clinical	Clinical	hospital shower hose biofilm	WGS	97.8	4039191	3888457	3661248	3014908	1876261	198	127776	4051458	66.62	45349	24918	29	57	0	USA
LSKH00000000	1.76879e+06	Sphingomonas sp. CCH5-D11	Clinical	Clinical	hospital shower hose biofilm	WGS	96.2	4354178	4076265	3643210	2464691	1008611	329	145784	4382999	65.51	29379	12844	46	101	0	USA
LSKP00000000	1.76879e+06	Sphingomonas sp. CCH13-B11	Clinical	Clinical	hospital shower hose biofilm	WGS	95	3655139	3565109	3454089	3058295	1897343	128	177103	3655968	66.8	51820	33702	24	46	0	USA
LXVY00000000	453247	Sphingomonas sp. TDK1	Sediment	Water	sediment	WGS	99.1	5414866	5414866	5353640	5234766	4985059	48	524221	5414866	66.24	245827	109366	8	16	68.63
LYMJ00000000	13689.1	Sphingomonas paucimobilis strain 20006FA	Contaminated site	Contaminated site	soil; PAHs-contaminated soil microcosm	WGS	99.5	5376472	5358495	5335131	5050034	4481873	104	491858	5393996	64.38	140995	64491	12	25	11.92	Argentina
MDDS00000000	1.88889e+06	Sphingomonas sp. MCT13	Water	Water	humic water from a ditch	WGS	99.1	4090939	4060291	4019801	3810074	3407103	78	289597	4096224	65.33	147263	64204	11	23	0	Italy
MEFG00000000	1.66014e+06	Sphingomonas sp. SCN 67-18	Bioreactor	Industrial	Cyanide and thiocyanate bioreactor	WGS	95.6	3220613	3220613	3061014	2744052	2319951	79	211885	3220613	66.77	80119	37374	12	26	0.9	South Africa
MIPT00000000	653954	Sphingomonas haloaromaticamans strain P3	Contaminated site	Contaminated site	soil; isolated as an OPP degrader from a contaminated soil in Greece	WGS	98.5	4923741	4909524	4889684	4889684	4889684	12	4605589	4923741	66.56	4605589	4605589	1	1	2294.96
MKSU00000000	1.89585e+06	Sphingomonas sp. 67-36	Bioreactor	Industrial	Ammonium sulfate bioreactor; bioreactor metagenom	WGS	99.2	4000194	4000194	3962621	3917483	3799062	32	417620	4000194	67.41	231517	136645	7	13	5.62	South Africa
MKWJ00000000	1.89585e+06	Sphingomonas sp. 67-41	Bioreactor	Industrial	Ammonium sulfate bioreactor; bioreactor metagenom	WGS	99.4	4993633	4993633	4979856	4837193	4667070	36	1176011	4993633	67.3	272438	131590	6	12	9.65	South Africa
MOLY00000000KV887133	1.84324e+06	Sphingomonas sp. W16RD strain W16RD	Soil	Environment	Soil	WGS	97.6	3722743	3714716	3696378	3634591	3397201	35	425724	3722743	67.04	202237	124039	6	12	0.35	China
MPSB00000000	1.91507e+06	Sphingomonas sp. G39 strain G39	Soil	Environment	desert soil	WGS	98.3	3117315	3110665	3099584	3041872	2854132	28	440471	3117315	65.84	230547	120281	5	10	0	Saudi Arabia
MQUI00000000	505382	Sphingomonas sp. sph1 strain sph1	Contaminated site	Contaminated site	fouled membranes surface; membrane for drinking water	WGS	99.3	4044256	3991483	3899786	3526985	2679675	118	225093	4050221	66.34	71490	39265	17	37	0
NBBI00000000	344880	Sphingomonas dokdonensis strain DSM 21029	Soil	Environment	soil (cc)	WGS	98.7	3452664	3452664	3447128	3427269	3272925	16	1035729	3452664	66.46	739540	396686	2	4	0
NBBJ00000000	370959	Sphingomonas mucosissima strain DSM 17494	Soil	Environment	soil; soil crust Colorado Plateau	WGS	98.9	3584205	3579232	3566166	3544819	3473064	16	1523224	3584790	65.08	560089	294642	2	4	0
NCGB00000000	1.97043e+06	Sphingomonas sp. 28-62-11	Mine	Industrial	Mine wastewater	WGS	95.1	2896786	2896786	2854399	2498930	1758074	63	168171	2896786	62.45	69050	38874	15	29	1.69	Canada
NCGH00000000	1.97043e+06	Sphingomonas sp. 28-62-20	Mine	Industrial	Mine wastewater	WGS	97.3	4052217	3984062	3932225	3786863	3516512	86	387980	4052217	62.24	155670	70416	9	18	0	Canada
NFUR00000000	1.98517e+06	Sphingomonas sp. IBVSS2 strain IBVSS2	Water	Water	freshwater lake	WGS	99.6	4293819	4293819	4293819	4293819	4293819	9	1222374	4293819	67.81	750549	395831	3	4	0.26	Norway
NHRH00000000	2.0044e+06	Sphingomonas sp. CDS-1 strain CDS-1	Soil	Environment	soil	WGS	98.9	5330410	5021234	4597991	3009404	1239140	380	96041	5357395	62.7	28352	15838	58	122	1.44	China
NSLI00000000	1.14189e+06	Sphingomonas sp. 1PNM-20	Mine	Industrial	abandoned lead-zinc mine	WGS	98.5	3757425	3756301	3756301	3756301	3730242	10	1020802	3757425	69.83	660791	651737	3	4	0
NWBU01000000	1.73512e+06	Sphingomonas sp. FW-11	Contaminated site	Contaminated site	Oil-contaminated soil; new strain of suspected Sphingomonas species	WGS	97	3873878	3870564	3864999	3807694	3781743	19	1065876	3873878	65.35	464715	231493	3	6	0.05	China
NWMW01000000	1.14189e+06	Sphingomonas spermidinifaciens strain 9NM-10	Mine	Industrial	lead-zinc ore	WGS	99.8	3635691	3635691	3629773	3629773	3588803	5	2101540	3635691	67.97	2101540	1125834	1	2	0
NWVC01000000	28212.3	Sphingomonas adhaesiva strain DSM 7418	Water	Water	traviolet-irradiated water; sterile water (cc)	WGS	99.5	3760237	3734663	3705789	3609663	3511349	36	927053	3760237	69.15	538704	201216	3	6	0
NWVD01000000	862134	Sphingomonas ginsenosidimutans strain KACC 14949	Soil	Environment	soil	WGS	99.5	3894629	3850294	3790761	3745384	3611145	57	1195914	3900947	68.77	467260	171117	3	7	0
OBMI01000000	1.14189e+06	Sphingomonas guangdongensis strain CGMCC 1.12672	Mine	Industrial	Not stated; but another link sent me to a paper about guangodongensis and it was from abandoned lead zinc ore	WGS	98.9	3544824	3544824	3538992	3538992	3499166	6	1465339	3544824	68.62	988988	952040	2	3	0
PGEN01000000	93064.6	Sphingomonas koreensis strain JSS26	Water	Water	Natural mineral water	WGS	99.4	4398689	4398689	4398689	4398689	4398689	1	4398689	4398689	66.14	4398689	4398689	1	1	0
PGFU01000000	2.05295e+06	Sphingomonas sp. B093034	Environment	Environment	air	WGS	99.2	3746162	3733764	3718169	3597680	3295856	45	957743	3752735	67.06	425366	196344	3	7	0
PHHF01000000	114404	Sphingomonas fennica strain K101	Contaminated site	Contaminated site	polychlorophenol-contaminated groundwater adjacent to a sawmill, Southern Finland	WGS	99.1	4494276	4454920	4393990	4205649	3602876	89	355170	4494276	66.78	97465	58488	14	30	0.31
PZZN01000000	185951	Sphingomonas aerolata strain NW12	Other	Other	airborne collection of micro-organisms in Sainsbury Centre for Visual Arts	WGS	99.4	3827482	3827482	3821560	3821560	3821560	5	1605219	3827482	66.47	1133482	976714	2	3	17.74	UK
QAOF01000000	2.13566e+06	Sphingomonas sp. PP-CE-3G-477	Environment	Environment	core and pangenomes of soil and plant-associated prokaryotes	WGS	99.6	4090908	4080865	4062589	4005038	3813681	31	1189442	4090908	65.47	448650	187431	3	7	0
QAOG01000000	185949	Sphingomonas aurantiaca strain MA101b	Dust	Other	indoor dusts in animal sheds	WGS	100	4411230	4409226	4403860	4403860	4378302	13	1169946	4411230	66.17	577097	339061	3	5	16.78	Finland
QAYE01000000	185950	Sphingomonas faeni strain MA-olki	Dust	Other	indoor dusts in animal sheds (cow-barn air when bales of hay and straw broken open)	WGS	99.6	4383558	4370393	4350587	4315502	4050645	33	1050751	4383558	64.81	367492	284484	4	8	2.21	Finland
QDFS01000000	152682	Sphingomonas melonis strain TPD3008	Bioreactor	Industrial	Bioreactor	WGS	99.9	3907412	3815836	3725333	3621723	3504623	69	1135258	3907412	66.91	1096589	267676	2	5	4.68
QENQ01000000	2.17509e+06	Sphingomonas sp. L3B27	Root	Plant	Root; saline tolerant pokkali rice	WGS	99	4219958	4206516	4206516	4171419	4171419	11	4171419	4221798	66.2	4171419	4171419	1	1	34.65	India
QEOD01000000	2.13549e+06	Sphingomonas sp. CF311	Root	Plant	populus root and rhizosphere microbial communities from Tennessee, USA	WGS	99.6	4528757	4527580	4521604	4521604	4521604	6	1885776	4528757	67.21	1403217	1058710	2	3	0	USA
QFNF01000000	1.60998e+06	Sphingomonas hengshuiensis strain S2_018_000_R3_110	Clinical	Clinical	hospital NICU surfaces and sink samples	WGS	95.5	3219969	3203795	3169602	2989762	2203060	65	199901	3219969	67.96	79230	44782	14	28	0.56
QFNL01000000	28214.9	Sphingomonas sp. strain S2_018_000_R2_103	Clinical	Clinical	hospital NICU surfaces and sink samples	WGS	99.6	3841663	3803642	3780250	3723903	3540709	46	573024	3841663	66.99	219568	119616	6	12	0
QFOB01000000	28214.1	Sphingomonas sp. strain S2_012_000_R2_83	Clinical	Clinical	hospital NICU surfaces and sink samples (metagenomic)	WGS	96.3	4568834	4548310	4539959	4488085	4289427	38	599147	4568834	65.51	410482	165558	5	10	0
QFQI01000000	1.54986e+06	Sphingomonas taxi strain S2_005_001_R1_22	Clinical	Clinical	hospital NICU surfaces and sink samples	WGS	98.2	3311316	3303177	3289441	3254572	3021745	28	631773	3311316	69.57	258073	112638	4	9	0
QLJC01000000	93064.3	Sphingomonas koreensis strain SK-NIH.Env8_1116	Clinical	Clinical	Clinical isolates from patients and hospital environments of NIH Clinical Center and other institutions	WGS	99.7	5016998	4993690	4981220	4818513	4561794	59	554472	5019965	65.96	204383	96349	8	16	0
QLJD01000000	93064.7	Sphingomonas koreensis strain SK-NIH.Env4_1116	Clinical	Clinical	Clinical isolates from patients and hospital environments of NIH Clinical Center and other institutions	WGS	99.8	4879936	4868325	4856053	4784093	4601365	43	754121	4882389	65.98	266067	131166	5	12	0
QLJE01000000	93064.1	Sphingomonas koreensis strain SK-NIH.Env3_1116	Clinical	Clinical	Clinical isolates from patients and hospital environments of NIH Clinical Center and other institutions	WGS	99.8	4781124	4759808	4747522	4715146	4517484	44	735597	4785774	65.98	286315	165489	5	11	0
QLJF01000000	93064.1	Sphingomonas koreensis strain SK-NIH.Env2_1116	Clinical	Clinical	Clinical isolates from patients and hospital environments of NIH Clinical Center and other institutions	WGS	99.8	4915158	4896481	4884209	4802001	4660420	47	514373	4916777	65.96	245829	131181	8	15	0
QLJG01000000	93064.8	Sphingomonas koreensis strain SK-NIH.Pt6_1016	Clinical	Clinical	blood; human (Homo sapien)	WGS	99.7	5045799	5023878	5011563	4866972	4546722	57	614644	5047632	65.96	247059	96363	7	16	0
QLJH01000000	1.92013e+06	Sphingomonas sp. S-NIH.Pt15_0812	Clinical	Clinical	pleural fluid; human	WGS	99.2	4198465	4147259	4018467	3749517	3164447	106	280494	4204415	67.38	122210	56253	12	24	0	USA
QLJI01000000	93064.4	Sphingomonas koreensis strain SK-NIH.Pt4_0816	Animal	Animal	blood	WGS	99.8	4902695	4882003	4869731	4778061	4645169	54	514501	4904325	65.97	193803	105343	8	17	0
QLJJ01000000	93064.6	Sphingomonas koreensis strain SK-NIH.Pt2_0716	Clinical	Clinical	bile; Human (Homo sapien)	WGS	99.7	4785994	4766842	4748187	4666546	4364839	51	507924	4786800	65.97	204383	118654	8	16	0
QLJK01000000	1.92012e+06	Sphingomonas sp. S-NIH.Pt3_0716	Clinical	Clinical	cerebral spinal fluid; human	WGS	99.6	5435220	5349220	5232507	5032674	4629207	147	334874	5460032	64.38	135953	71391	14	27	0	USA
QLJL01000000	1.92012e+06	Sphingomonas sp. S-NIH.Pt1_0416	Clinical	Clinical	blood; human	WGS	99.3	4554719	4478580	4387337	4084023	3690921	124	417251	4568209	65.45	102810	58089	10	25	0	USA
QOBC01000000	13689.1	Sphingomonas paucimobilis strain AIMST S2	Contaminated site	Contaminated site	oil-contaminated soil; (can degrade xenobiotic compounds like diesel and chlorpyrifos)	WGS	99.2	4229034	4194446	4163767	3980285	3817344	57	592970	4229034	65.66	183626	119780	8	15	6.31	Malaysia
QQNB01000000	2.28332e+06	Sphingomonas sp. WZY 27	Soil	Environment	rhizosphere soil; from Araceae plant	WGS	99.1	3641891	3634250	3621283	3621283	3621283	13	1519565	3642396	68.26	1182423	570392	2	3	0
QQWO01000000	93064.2	Sphingomonas koreensis strain SK-NIH.Env10_0317	Clinical	Clinical	Clinical isolates from patients and hospital environments of NIH Clinical Center and other institutions	WGS	99.8	4786448	4770212	4757940	4650088	4519164	52	512637	4787690	65.97	197640	96010	9	17	0
QQWP01000000	93064.3	Sphingomonas koreensis strain SK-NY1_0417	Clinical	Clinical	Clinical isolates from patients and hospital environments of NIH Clinical Center and other institutions	WGS	99.7	4822699	4798615	4768420	4700027	4437676	54	451664	4823432	66	191254	105748	8	16	0
QQWQ01000000	93064.1	Sphingomonas koreensis strain SK-NIH.Env9_0217	Clinical	Clinical	Clinical isolates from patients and hospital environments of NIH Clinical Center and other institutions	WGS	99.7	4964603	4951705	4939422	4839732	4700313	48	526279	4965399	65.97	182631	116202	7	16	0
QQWR01000000	93064.3	Sphingomonas koreensis strain SK-NIH.Pt10_0210	Clinical	Clinical	Clinical isolates from patients and hospital environments of NIH Clinical Center and other institutions	WGS	99.8	4761354	4751014	4738733	4702337	4357073	47	718458	4764269	65.98	193444	98107	6	14	0
QQWS01000000	93064.6	Sphingomonas koreensis strain SK-NIH.Pt9_0208	Clinical	Clinical	Clinical isolates from patients and hospital environments of NIH Clinical Center and other institutions	WGS	99.7	4736417	4724988	4704436	4632667	4423873	52	718403	4744211	65.98	266066	116427	6	12	0
QQWV01000000	1.98588e+06	Sphingomonas sp. ABOLH strain S-NIH.Pt17_1112	Clinical	Clinical	Clinical isolates from patients and hospital environments of NIH Clinical Center and other institutions	WGS	99.4	4099099	4030257	3961256	3633407	2738382	119	190399	4105473	66.76	79435	39075	17	35	0
QQWW01000000	1.98588e+06	Sphingomonas sp. ABOLG strain S-NIH.Pt13_0512	Clinical	Clinical	Clinical isolates from patients and hospital environments of NIH Clinical Center and other institutions	WGS	98.6	3856702	3836575	3798026	3673432	3478562	48	398586	3860080	66.49	231298	104655	6	12	0
QQWX01000000	1.98588e+06	Sphingomonas sp. ABOLF strain S-NIH.Pt19_1214	Clinical	Clinical	Clinical isolates from patients and hospital environments of NIH Clinical Center and other institutions	WGS	99.2	4033876	4016253	3971673	3880284	3564839	71	341111	4047358	67.61	185548	106966	9	16	0
QQWY01000000	1.98588e+06	Sphingomonas sp. ABOLE strain S-NIH.Pt18_1212	Clinical	Clinical	Clinical isolates from patients and hospital environments of NIH Clinical Center and other institutions	WGS	98.8	5082168	5024359	4969405	4738879	3891668	124	267625	5094757	67.15	110881	56170	17	33	0
QQWZ01000000	1.98588e+06	Sphingomonas sp. ABOLD strain S-NIH.Pt20_1215	Clinical	Clinical	Clinical isolates from patients and hospital environments of NIH Clinical Center and other institutions	WGS	98.8	4938218	4906498	4894987	4600647	3950337	102	249855	4944567	67.34	96519	57239	18	34	0
QQXA01000000	93064.1	Sphingomonas koreensis strain SK-NIH.Pt14_0612	Clinical	Clinical	Clinical isolates from patients and hospital environments of NIH Clinical Center and other institutions	WGS	99.7	4785723	4775465	4757666	4634651	4464882	51	558500	4789666	65.96	193904	98128	6	15	0
QQXB01000000	93064.6	Sphingomonas koreensis strain SK-NIH.Pt16_1112	Clinical	Clinical	Clinical isolates from patients and hospital environments of NIH Clinical Center and other institutions	WGS	99.8	5059552	5042821	5030574	4965516	4922840	40	546685	5060159	65.99	259176	144790	6	13	0
QQXC01000000	93064.6	Sphingomonas koreensis strain SK-NIH.Pt11_0411	Clinical	Clinical	Clinical isolates from patients and hospital environments of NIH Clinical Center and other institutions	WGS	99.6	4785873	4771303	4759031	4606622	4452338	52	551335	4787864	65.97	166986	105073	8	17	0
QQXD01000000	93064.1	Sphingomonas koreensis strain SK-NIH.Pt12_0112	Clinical	Clinical	Clinical isolates from patients and hospital environments of NIH Clinical Center and other institutions	WGS	99.7	4996125	4967517	4935620	4711673	4120243	85	333873	5002229	65.91	108453	69065	13	27	0
QQXE01000000	93064.2	Sphingomonas koreensis strain SK-NIH.Env5_1116	Clinical	Clinical	Clinical isolates from patients and hospital environments of NIH Clinical Center and other institutions	WGS	99.8	4785342	4770823	4743998	4666523	4597210	60	527096	4793818	65.97	193896	99326	8	16	0
QQXF01000000	93064.6	Sphingomonas koreensis strain SK-NIH.Env7_1116	Clinical	Clinical	Clinical isolates from patients and hospital environments of NIH Clinical Center and other institutions	WGS	99.8	4904195	4882983	4857090	4789511	4578048	61	761650	4912538	65.96	245831	133670	6	12	0
QQXG01000000	93064.2	Sphingomonas koreensis strain SK-NIH.Env1_1016	Clinical	Clinical	Clinical isolates from patients and hospital environments of NIH Clinical Center and other institutions	WGS	99.8	5130524	5114142	5095178	4989348	4732335	55	499140	5133809	66.01	204383	125880	8	15	0
QTJP01000000	1.69797e+06	Sphingomonas crusticola strain MIMD3	Environment	Environment	biologicial soil crust cc	WGS	95	3367145	3366072	3366072	3366072	3366072	2	3366072	3367145	64.71	3366072	3366072	1	1	0
QWLV01000000	2.30591e+06	Sphingomonas sp. ZDH117	Soil	Environment	soil; mountain	WGS	99.8	3541169	3537778	3526289	3503048	3445088	17	980120	3541169	67.64	850722	213411	2	6	0.76	China
QYUM01000000	2.32086e+06	Sphingomonas sp. K2R01-6	Environment	Environment	rock from karst cave	WGS	99.8	4244097	4244097	4244097	4232543	4232543	5	1598275	4244097	63.9	1558539	1005969	2	3	0
RAPZ01000000	2.13565e+06	Sphingomonas sp. PP-CC-1A-547	Environment	Environment	core and pangenomes of soil and plant-associated prokaryotes	WGS	99.7	4041245	4038369	4023262	4012317	3886844	18	1202772	4041245	65.31	1066163	380555	2	4	2.45
RBIU01000000	179878	Sphingomonas elodea strain 18a	Plant	Plant	plant	WGS	99.1	4653764	4653764	4653764	4653764	4653764	3	4255372	4653764	66.93	4255372	4255372	1	1	0	USA
RCWT01000000	2.13566e+06	Sphingomonas sp. PP-F2F-G114-C0414	Environment	Environment	core and pangenomes of soil and plant-associated prokaryotes	WGS	99.5	4105809	4103295	4097351	4026489	4026489	17	1008061	4105809	65.51	635251	538580	3	4	2.63
RCWY01000000	2.13566e+06	Sphingomonas sp. PP-CE-3A-406	Environment	Environment	core and pangenomes of soil and plant-associated prokaryotes	WGS	99.8	3977969	3977969	3972150	3972150	3972150	5	1448846	3977969	65.65	1207672	1163484	2	3	2.39
RCZC01000000	658225	Sphingomonas glacialis strain E6.1	Water	Water	Ice-wedge polygon	WGS	99.5	5120633	5119560	5119560	5074481	5074481	24	1678113	5126166	65.96	571182	234077	3	6	0.62
RCZK01000000	301154	Sphingomonas oligophenolica strain S5.1	Water	Water	Ice-wedge polygon	WGS	99.6	3087872	3069438	2996598	2856070	2723446	47	514385	3089412	65.84	255983	97731	5	9	0.55
RWKS01000000	2.49558e+06	Sphingomonas sp. TF3	Seed	Plant	seed; Pisum sativum, pea	WGS	99.2	4372302	4316926	4272087	3989189	3648159	84	385049	4378946	64.61	181762	84432	10	18	0
SACN01000000	1.97927e+06	Sphingomonas sp. CCP-7	Water	Water	water	WGS	98.6	4883533	4883533	4877864	4877864	4851427	8	3041622	4883533	64.54	3041622	501060	1	3	0	Taiwan
SCIN01000000	1.85141e+06	Sphingomonas sp. UV9	Water	Water	water	WGS	99.9	4249406	4244458	4224339	4192578	4164896	17	1416545	4250020	65.7	1264845	1015783	2	3	2.28	Antarctica
SCMK01000000	2.50219e+06	Sphingomonas sp. 1F27F7B	Water	Water	alpine spring water	WGS	99.4	5004185	4978416	4944537	4888813	4468832	57	353342	5004185	66.92	161705	96934	11	20	0	Italy
SCMZ01000000	2.5022e+06	Sphingomonas sp. 2SG	Water	Water	alpine spring water	WGS	99.3	4263298	4228352	4099383	3697330	2858645	111	257526	4263298	67.71	75677	35670	18	38	0	Italy
SCNF01000000	2.50221e+06	Sphingomonas sp. 3F27E9-B	Water	Water	alpine spring water	WGS	99.4	5000606	4955408	4906460	4751901	4199851	81	279737	5000606	66.91	106950	70009	15	28	0	Italy
SCNH01000000	2.50221e+06	Sphingomonas sp. 3F27F9	Water	Water	alpine spring water	WGS	99.2	4572108	4506373	4437577	4283182	3897351	76	659023	4572108	64.35	181032	100900	8	17	0	Italy
SCNL01000000	2.50221e+06	Sphingomonas sp. 3P27F8	Water	Water	alpine spring water	WGS	99.6	4066689	4046750	4022454	3965152	3645837	43	521813	4066689	64.75	228498	125599	7	13	0	Italy
SDPT01000000	429134	Sphingomonas desiccabilis strain CP1D	Environment	Environment	biological soil crusts	WGS	99.1	3607011	3607011	3601371	3601371	3601371	5	1757769	3607011	68.24	1156372	1156372	2	2	0
SGIS01000000	2.48475e+06	Sphingomonas sp. 3-7	Plant	Plant	bark	WGS	99.6	5186258	5042922	4893934	4474389	4197407	180	283962	5204106	65.07	106721	57930	16	33	1.92
SGXR01000000	2.51212e+06	Sphingomonas sp. BK036	Plant	Plant	plant	WGS	99.8	4219109	4219109	4214014	4214014	4147603	11	1483246	4219109	66.24	726251	577419	2	4	2.23
SLUY01000000	2.13566e+06	Sphingomonas sp. PP-CC-3G-468	Environment	Environment	core and pangenomes of soil and plant-associated prokaryotes	WGS	99.8	4648014	4621046	4606593	4493848	4238451	41	1234984	4648014	64.9	767997	233213	3	5	4.2
SLXN01000000	2.51213e+06	Sphingomonas sp. BK235	Plant	Plant	From study: Understanding the reciprocal impacts of modified plant cell wall and associated microbiome	WGS	98.7	4906968	4904203	4887136	4863011	4757045	24	1210427	4906968	70.01	643661	269997	3	7	0
SLXW01000000	2.13566e+06	Sphingomonas sp. PP-CE-1G-424	Environment	Environment	core and pangenomes of soil and plant-associated prokaryotes	WGS	99.7	4771401	4749915	4712518	4700936	4543772	29	1128227	4771401	65.14	880711	561215	3	4	9.18
SLYA01000000	2.13566e+06	Sphingomonas sp. PP-CE-1A-559	Environment	Environment	core and pangenomes of soil and plant-associated prokaryotes	WGS	99.7	4385209	4368691	4330972	4273780	3981700	36	1192131	4385209	64.84	1086730	353692	2	4	6.18
SLYD01000000	2.13566e+06	Sphingomonas sp. PP-F2F-A104-K0414	Environment	Environment	core and pangenomes of soil and plant-associated prokaryotes	WGS	99.8	4553372	4538062	4522473	4496187	4496187	24	933402	4553372	64.97	565552	234574	4	6	0
SLYF01000000	2.13566e+06	Sphingomonas sp. PP-CC-3A-396	Environment	Environment	core and pangenomes of soil and plant-associated prokaryotes	WGS	99.8	4451294	4422153	4404357	4324471	4212535	32	813361	4451294	65	467422	315567	4	7	1.95
SLYP01000000	2.48511e+06	Sphingomonas sp. JUb134	Animal	Animal	c.elegans	WGS	99.3	3879424	3840827	3797192	3668978	3435036	63	305838	3879424	67.72	164603	101098	9	17	0
SPDV01000000	2.5559e+06	Sphingomonas sp. 17J27-24	Soil	Environment	soil	WGS	95.4	4483923	4423989	4298084	4099286	3289214	106	265521	4485310	68.4	95237	46910	15	30	0	South korea
SPHY01000000	2.5598e+06	Sphingomonas sp. ZLT-5	Soil	Environment	soil	WGS	97.9	3069738	3069738	3017287	2948007	2695919	35	383501	3071096	68.03	188992	114719	6	10	0	China
SRXT01000000	1.39596e+06	Sphingomonas gei strain ZFGT-11	Soil	Environment	Soil/plant in the Tianshan Mountains, Xinjiang, China	WGS	99.5	4661578	4640760	4635404	4589327	4589327	25	922997	4661578	65.91	616624	390605	4	6	0	China
SRXU01000000	1.34495e+06	Sphingomonas naasensis strain KIS18-15	Soil	Environment	soil	WGS	99.4	4339567	4329763	4323926	4323926	4295582	19	1120169	4339567	67.68	468021	340855	3	6	2.21
SSMY01000000	28214.2	Sphingomonas sp. strain LY.26	Soil	Environment	tundra soil (metagenomic)	WGS	98.6	3033329	3033329	3033329	3033329	2950677	14	460955	3033329	66.52	367748	177343	4	7	0
SSTI01000000	1.88679e+06	Sphingomonas olei strain NM83_B4-11	Animal	Animal	gut; mouse, Mus musculus	WGS	97.9	3494324	3476555	3429758	3368154	3191416	41	483650	3496536	66.67	245911	233784	5	9	0
SWKR01000000	2.57258e+06	Sphingomonas sp. L-1-4w-11	Water	Water	water	WGS	99.2	3268803	3268803	3268803	3268803	3268803	2	2628416	3268803	67.81	2628416	2628416	1	1	1.53
VDYR01000000	511662	Sphingomonas japonica strain KC 7T	Animal	Animal	Paralithodes camtshaticus, red king crab	WGS	99.6	2860596	2860596	2860596	2860596	2860596	4	2450518	2861323	66.29	2450518	2450518	1	1	0
VFPZ01000000	53317.3	Sphingomonas trueperi strain 1152a	Soil	Environment	soil	WGS	99.1	4748179	4748179	4742627	4742627	4742627	6	2055009	4748179	66.92	1075693	938158	2	3	0	USA
VNIM01000000	2.52939e+06	Sphingomonas sp. R4DWN	Dust	Other	dust from solar panel surface	WGS	96.3	4432642	4301744	4057001	2946799	1615590	224	136617	4442331	67.91	38937	19879	37	78	0
VOQR01000000	862135	Sphingomonas ginsenosidivorax strain KHI67	Sediment	Water	sediment	WGS	99.4	4135604	4135604	4135604	4135604	4135604	2	3958997	4135604	67.32	3958997	3958997	1	1	0
VTOU01000000	2.60641e+06	Sphingomonas sp. ZX	Environment	Environment	environmental; mountain???	WGS	98.8	4115974	4098580	4098580	4098580	4098580	15	1145145	4115974	64.83	1116751	1047262	2	3	0
WQMS01000000	2.68284e+06	Sphingomonas sp. MAH-20	Environment	Environment	soil	WGS	98.7	3348413	3338070	3331141	3303693	3214057	25	540519	3350026	67.34	440320	204653	4	7	0.12
WRPJ01000000	1.84324e+06	Sphingomonas prati strain W18RD	Soil	Environment	Alpine meadow soil; cc	WGS	97.3	3831002	3810090	3780669	3703102	3660334	29	1356937	3831002	66.9	382680	332433	3	6	2.61
WRPK01000000	861534	Sphingomonas formosensis strain CC-Nfb-2	Contaminated site	Contaminated site	oil contaminated soil (google)	WGS	98.8	6899075	6872922	6865908	6842297	6718693	39	1243671	6899075	65.16	503530	320918	5	10	0
WSFN01000000	2.68359e+06	Sphingomonas sp. MAH-6	Soil	Environment	soil	WGS	98.8	4366356	4354485	4349115	4335818	4307571	28	769913	4370740	66.19	589653	355896	4	6	0.05
