# Supplementary material for: Variation in Sphingomonas traits across habitats and phylogenetic clades
Source: Front Microbiol. 2023 Apr 17;14:1146165. doi: 10.3389/fmicb.2023.1146165 (PMC10150699; doi:10.3389/fmicb.2023.1146165)
Supplement: Supplementary Table 2 — CheckM Sphingomonas genome output table (see Table 2.XLSX). [file Table_2.XLSX]

## Sheet: checkm.qa
Bin Id	Marker lineage	# genomes	# markers	# marker sets	0	1	2	3	4	5+	Completeness	Contamination	Strain heterogeneity
WSFN01000000_MAH-6	c__Alphaproteobacteria (UID3305)	564	349	230	0	349	0	0	0	0	100	0	0
WRPJ01000000_prati_str_W18RD	c__Alphaproteobacteria (UID3305)	564	337	221	0	337	0	0	0	0	100	0	0
SACN01000000_CCP-7	c__Alphaproteobacteria (UID3305)	564	337	221	0	337	0	0	0	0	100	0	0
NWBU01000000_FW-11	c__Alphaproteobacteria (UID3305)	564	337	221	0	337	0	0	0	0	100	0	0
LYMJ00000000_paucimobilis_str_20006FA	o__Sphingomonadales (UID3310)	26	569	293	0	559	10	0	0	0	100	2.16	0
JQMC00000000_wittichii_str_YR128	c__Alphaproteobacteria (UID3305)	564	337	221	0	335	2	0	0	0	100	0.9	0
FMZJ00000000_YR710	c__Alphaproteobacteria (UID3305)	564	337	221	0	337	0	0	0	0	100	0	0
CP016306_KC8_str_KC8	c__Alphaproteobacteria (UID3305)	564	337	221	0	337	0	0	0	0	100	0	0
CP006644.1_sanxanigenens_DSM_19645_NX02	c__Alphaproteobacteria (UID3305)	564	349	230	0	348	1	0	0	0	100	0.43	0
AORL00000000_PR090111-T3T-6A	c__Alphaproteobacteria (UID3305)	564	349	230	1	348	0	0	0	0	99.89	0	0
FOZG00000000_S5-249	c__Alphaproteobacteria (UID3305)	564	337	221	1	335	1	0	0	0	99.89	0.45	0
MKWJ00000000_67-41	o__Sphingomonadales (UID3310)	26	569	293	2	558	7	2	0	0	99.86	2.59	0
FZOS00000000_laterariae_str_LNB2	c__Alphaproteobacteria (UID3305)	564	337	221	8	328	1	0	0	0	99.83	0.04	0
NHRH00000000_CDS-1	o__Sphingomonadales (UID3310)	26	569	293	1	557	9	0	2	0	99.83	2.74	52.38
JFYY00000000_paucimobilis_str_EPA505	o__Sphingomonadales (UID3310)	26	569	293	2	556	11	0	0	0	99.82	2.95	9.09
JAASQV010000001_leidyi_str_DSM_4733	o__Sphingomonadales (UID3310)	26	569	293	2	561	5	1	0	0	99.72	1.79	0
VFPZ01000000_trueperi_str_1152a	o__Sphingomonadales (UID3310)	26	569	293	1	564	3	1	0	0	99.66	1.07	0
SWKR01000000_L-1-4w-11	o__Sphingomonadales (UID3310)	26	569	293	1	565	3	0	0	0	99.66	0.73	0
SRXU01000000_naasensis_str_KIS18-15	o__Sphingomonadales (UID3310)	26	569	293	1	562	6	0	0	0	99.66	1.65	0
SPHY01000000_ZLT-5	o__Sphingomonadales (UID3310)	26	569	293	1	567	1	0	0	0	99.66	0.34	0
SLYF01000000_PP-CC-3A-396	o__Sphingomonadales (UID3310)	26	569	293	1	561	7	0	0	0	99.66	0.7	0
SLYD01000000_PP-F2F-A104-K0414	o__Sphingomonadales (UID3310)	26	569	293	1	564	4	0	0	0	99.66	0.35	0
SLUY01000000_PP-CC-3G-468	o__Sphingomonadales (UID3310)	26	569	293	1	561	7	0	0	0	99.66	1.3	28.57
SGXR01000000_BK036	o__Sphingomonadales (UID3310)	26	569	293	1	564	1	2	0	1	99.66	0.93	0
SGIS01000000_3-7	o__Sphingomonadales (UID3310)	26	569	293	1	544	23	1	0	0	99.66	4.58	53.85
SCNF01000000_3F27E9-B	o__Sphingomonadales (UID3310)	26	569	293	1	561	7	0	0	0	99.66	1.62	0
SCMK01000000_1F27F7B	o__Sphingomonadales (UID3310)	26	569	293	1	561	7	0	0	0	99.66	1.62	0
SCIN01000000_UV9	o__Sphingomonadales (UID3310)	26	569	293	1	561	7	0	0	0	99.66	1.06	42.86
RCZK01000000_oligophenolica_str_S5.1	o__Sphingomonadales (UID3310)	26	569	293	1	565	3	0	0	0	99.66	0.77	33.33
RCWT01000000_PP-F2F-G114-C0414	o__Sphingomonadales (UID3310)	26	569	293	1	563	5	0	0	0	99.66	0.94	0
RBIU01000000_elodea_str_18a	o__Sphingomonadales (UID3310)	26	569	293	1	560	7	1	0	0	99.66	1.87	0
QQWY01000000_ABOLE_str_S-NIH.Pt18_1212	o__Sphingomonadales (UID3310)	26	569	293	1	561	6	1	0	0	99.66	1.64	0
QOBC01000000_paucimobilis_strain_AIMST_S2	o__Sphingomonadales (UID3310)	26	569	293	1	562	6	0	0	0	99.66	1.13	0
QLJL01000000_S-NIH.Pt1_0416	o__Sphingomonadales (UID3310)	26	569	293	1	563	5	0	0	0	99.66	0.39	20
QEOD01000000_CF311	o__Sphingomonadales (UID3310)	26	569	293	1	564	3	1	0	0	99.66	1.11	0
QAYE01000000_faeni_str_MA-olki	o__Sphingomonadales (UID3310)	26	569	293	1	564	4	0	0	0	99.66	0.56	0
QAOG01000000_aurantiaca_str_MA101b	o__Sphingomonadales (UID3310)	26	569	293	1	561	5	1	1	0	99.66	1.32	0
QAOF01000000_PP-CE-3G-477	o__Sphingomonadales (UID3310)	26	569	293	1	563	5	0	0	0	99.66	1.11	0
PZZN01000000_aerolata_str_NW12	o__Sphingomonadales (UID3310)	26	569	293	1	565	3	0	0	0	99.66	0.54	0
NWVD01000000_ginsenosidimutans_str_KACC_14949	o__Sphingomonadales (UID3310)	26	569	293	1	566	1	1	0	0	99.66	0.68	0
NWVC01000000_adhaesiva_str_DSM_7418	o__Sphingomonadales (UID3310)	26	569	293	1	566	2	0	0	0	99.66	0.51	0
NWMW01000000_spermidinifaciens_strain_9NM-10	o__Sphingomonadales (UID3310)	26	569	293	1	566	2	0	0	0	99.66	0.68	0
LSIJ00000000_CCH10-B3	o__Sphingomonadales (UID3310)	26	569	293	1	566	2	0	0	0	99.66	0.2	0
LR733845_8AM	o__Sphingomonadales (UID3310)	26	569	293	1	565	3	0	0	0	99.66	0.45	0
LR701490_EC-HK361_str_SPHINGO361	o__Sphingomonadales (UID3310)	26	569	293	1	560	8	0	0	0	99.66	1.41	0
LQCK00000000_TY	o__Sphingomonadales (UID3310)	26	569	293	1	563	4	1	0	0	99.66	1	0
LMPX01000000_Leaf198	o__Sphingomonadales (UID3310)	26	569	293	1	563	5	0	0	0	99.66	0.94	0
LMLW01000000_Leaf242	o__Sphingomonadales (UID3310)	26	569	293	1	561	7	0	0	0	99.66	0.81	0
LMLP01000000_Leaf67	o__Sphingomonadales (UID3310)	26	569	293	1	567	1	0	0	0	99.66	0.34	0
LMLC01000000_Leaf34	o__Sphingomonadales (UID3310)	26	569	293	1	565	3	0	0	0	99.66	0.54	0
LMKX01000000_Leaf28	o__Sphingomonadales (UID3310)	26	569	293	1	563	3	2	0	0	99.66	0.82	0
LMKT01000000_Leaf226	o__Sphingomonadales (UID3310)	26	569	293	1	565	3	0	0	0	99.66	0.22	0
LMKS01000000_Leaf24	o__Sphingomonadales (UID3310)	26	569	293	1	566	2	0	0	0	99.66	0.68	0
LMKL01000000_Leaf17	o__Sphingomonadales (UID3310)	26	569	293	1	567	1	0	0	0	99.66	0.34	0
LMKH01000000_Leaf208	o__Sphingomonadales (UID3310)	26	569	293	1	556	11	1	0	0	99.66	2.14	7.14
LMJZ01000000_Leaf5	o__Sphingomonadales (UID3310)	26	569	293	1	566	2	0	0	0	99.66	0.68	0
LDUA01000000_paucimobilis_str_LCT-SP1	o__Sphingomonadales (UID3310)	26	569	293	1	563	5	0	0	0	99.66	1.13	0
JOOE00000000_UNC305MFCol5.2	o__Sphingomonadales (UID3310)	26	569	293	1	560	8	0	0	0	99.66	1.72	0
JAATJB010000001_trueperi_str_DSM_7225	o__Sphingomonadales (UID3310)	26	569	293	1	561	6	1	0	0	99.66	1.6	0
JAASQQ010000001_insulae_str_DSM_21792	o__Sphingomonadales (UID3310)	26	569	293	1	565	3	0	0	0	99.66	0.71	0
JAASQM010000001_naasensis_str_DSM_100060	o__Sphingomonadales (UID3310)	26	569	293	1	562	6	0	0	0	99.66	1.65	0
FOVZ00000000_OK281	o__Sphingomonadales (UID3310)	26	569	293	1	558	9	1	0	0	99.66	1.48	0
FORV01000000_NFR04	o__Sphingomonadales (UID3310)	26	569	293	1	560	7	1	0	0	99.66	2.1	0
FMWX01000000_NFR15	o__Sphingomonadales (UID3310)	26	569	293	1	563	5	0	0	0	99.66	1.13	0
DBBS00000000_UBA978	o__Sphingomonadales (UID3310)	26	569	293	1	563	5	0	0	0	99.66	0.32	0
CP029985_FARSPH	o__Sphingomonadales (UID3310)	26	569	293	1	564	4	0	0	0	99.66	1.19	0
CP023705_melonis_str_ZJ26	o__Sphingomonadales (UID3310)	26	569	293	1	568	0	0	0	0	99.66	0	0
CP009571.1_taxi_ATCC_55669	o__Sphingomonadales (UID3310)	26	569	293	1	563	5	0	0	0	99.66	0.41	0
BCYY00000000_pituitosa_NBRC_102491	o__Sphingomonadales (UID3310)	26	569	293	1	562	6	0	0	0	99.66	1.73	0
BCTZ00000000_soli_NBRC_100801	o__Sphingomonadales (UID3310)	26	569	293	1	566	2	0	0	0	99.66	0.28	0
BCTR00000000_azotifigens_NBRC_15497_strain_NBRC_15497	o__Sphingomonadales (UID3310)	26	569	293	1	561	7	0	0	0	99.66	1.17	0
BBJS00000000_paucimobilis_NBRC_13935	o__Sphingomonadales (UID3310)	26	569	293	1	562	6	0	0	0	99.66	1.47	16.67
ATYK00000000_phyllosphaerae_FA2	o__Sphingomonadales (UID3310)	26	569	293	1	567	1	0	0	0	99.66	0.34	0
ATTI00000000_phyllosphaerae_5.2	o__Sphingomonadales (UID3310)	26	569	293	1	568	0	0	0	0	99.66	0	0
ATTG00000000_menolis_FR1	o__Sphingomonadales (UID3310)	26	569	293	1	568	0	0	0	0	99.66	0	0
AQZT00000000_melonis_DAPP-PG_224	o__Sphingomonadales (UID3310)	26	569	293	1	568	0	0	0	0	99.66	0	0
AQUJ00000000_melonis_C3	o__Sphingomonadales (UID3310)	26	569	293	1	568	0	0	0	0	99.66	0	0
AGFU00000000_elodea_ATCC_31461	o__Sphingomonadales (UID3310)	26	569	293	1	567	1	0	0	0	99.66	0.09	0
AFGG00000000_S17	o__Sphingomonadales (UID3310)	26	569	293	1	566	2	0	0	0	99.66	0.11	0
MKSU00000000_67-36	o__Sphingomonadales (UID3310)	26	569	293	2	560	7	0	0	0	99.65	1.13	0
SCNL01000000_3P27F8	o__Sphingomonadales (UID3310)	26	569	293	2	564	3	0	0	0	99.64	0.71	0
LMIV01000000_Root241	o__Sphingomonadales (UID3310)	26	569	293	2	563	3	1	0	0	99.61	1.19	0
AAQG00000000_SKA58	o__Sphingomonadales (UID3310)	26	569	293	4	565	0	0	0	0	99.6	0	0
VDYR01000000_japonica_str_KC_7T	o__Sphingomonadales (UID3310)	26	569	293	2	566	1	0	0	0	99.59	0.34	100
QQXG01000000_koreensis_str_SK-NIH.Env1_1016	o__Sphingomonadales (UID3310)	26	569	293	2	494	71	1	1	0	99.59	11.93	78.75
QQXF01000000_koreensis_SK-NIH.Env7_1116	o__Sphingomonadales (UID3310)	26	569	293	2	552	15	0	0	0	99.59	3.55	0
QQXE01000000_koreensis_str_SK-NIH.Env5_1116	o__Sphingomonadales (UID3310)	26	569	293	2	554	13	0	0	0	99.59	3.03	0
QQXD01000000_koreensis_str_SK-NIH.Pt12_0112	o__Sphingomonadales (UID3310)	26	569	293	2	553	14	0	0	0	99.59	3.21	0
QQXC01000000_koreensis_SK-NIH.Pt11_0411	o__Sphingomonadales (UID3310)	26	569	293	2	553	14	0	0	0	99.59	3.21	0
QQXB01000000_koreensis_str_SK-NIH.Pt16_1112	o__Sphingomonadales (UID3310)	26	569	293	2	513	53	1	0	0	99.59	13.27	75
QQXA01000000_koreensis_str_SK-NIH.Pt14_0612	o__Sphingomonadales (UID3310)	26	569	293	2	553	14	0	0	0	99.59	3.21	0
QQWS01000000_koreensis_str_SK-NIH.Pt9_0208	o__Sphingomonadales (UID3310)	26	569	293	2	553	14	0	0	0	99.59	3.21	0
QQWR01000000_koreensis_str_SK-NIH.Pt10_0210	o__Sphingomonadales (UID3310)	26	569	293	2	554	13	0	0	0	99.59	3.03	0
QQWQ01000000_koreensis_str_SK-NIH.Env9_0217	o__Sphingomonadales (UID3310)	26	569	293	2	553	14	0	0	0	99.59	3.21	0
QQWP01000000_koreensis_str_SK-NY1_0417	o__Sphingomonadales (UID3310)	26	569	293	2	555	12	0	0	0	99.59	2.69	0
QQWO01000000_koreensis_str_SK-NIH.Env10_0317	o__Sphingomonadales (UID3310)	26	569	293	2	554	13	0	0	0	99.59	3.03	0
QLJJ01000000_koreensis_str_SK-NIH.Pt2_0716	o__Sphingomonadales (UID3310)	26	569	293	2	554	13	0	0	0	99.59	3.03	0
QLJI01000000_koreensis_str_SK-NIH.Pt4_0816	o__Sphingomonadales (UID3310)	26	569	293	2	553	14	0	0	0	99.59	3.21	0
QLJG01000000_koreensis_SK-NIH.Pt6_1016	o__Sphingomonadales (UID3310)	26	569	293	2	535	32	0	0	0	99.59	6.28	56.25
QLJF01000000_koreensis_str_SK-NIH.Env2_1116	o__Sphingomonadales (UID3310)	26	569	293	2	536	31	0	0	0	99.59	6.11	58.06
QLJE01000000_koreensis_str_SK-NIH.Env3_1116	o__Sphingomonadales (UID3310)	26	569	293	2	554	13	0	0	0	99.59	3.03	0
QLJD01000000_koreensis_SK-NIH.Env4_1116	o__Sphingomonadales (UID3310)	26	569	293	2	556	11	0	0	0	99.59	2.86	0
QLJC01000000_koreensis_str_SK-NIH.Env8_1116	o__Sphingomonadales (UID3310)	26	569	293	2	536	31	0	0	0	99.59	6.11	58.06
QFNL01000000_S2_018_000_R2_103	o__Sphingomonadales (UID3310)	26	569	293	2	566	1	0	0	0	99.59	0.34	0
MQUI00000000_sph1	o__Sphingomonadales (UID3310)	26	569	293	2	561	3	3	0	0	99.59	1.84	8.33
LQQO00000000_hankookensis_str_CN3	o__Sphingomonadales (UID3310)	26	569	293	2	566	1	0	0	0	99.59	0.34	0
LMQO01000000_Leaf407	o__Sphingomonadales (UID3310)	26	569	293	2	565	2	0	0	0	99.59	0.68	0
LMMH01000000_Leaf257	o__Sphingomonadales (UID3310)	26	569	293	2	563	4	0	0	0	99.59	0.49	0
LMLF01000000_Leaf42	o__Sphingomonadales (UID3310)	26	569	293	2	565	2	0	0	0	99.59	0.68	0
LMLA01000000_Leaf32	o__Sphingomonadales (UID3310)	26	569	293	2	566	1	0	0	0	99.59	0.05	0
LMKR01000000_Leaf23	o__Sphingomonadales (UID3310)	26	569	293	2	567	0	0	0	0	99.59	0	0
LMKJ01000000_Leaf16	o__Sphingomonadales (UID3310)	26	569	293	2	566	1	0	0	0	99.59	0.05	0
LMKG01000000_Leaf11	o__Sphingomonadales (UID3310)	26	569	293	2	567	0	0	0	0	99.59	0	0
LMKC01000000_Leaf9	o__Sphingomonadales (UID3310)	26	569	293	2	567	0	0	0	0	99.59	0	0
JAASQP010000001_japonica_str_DSM_22753	o__Sphingomonadales (UID3310)	26	569	293	2	566	1	0	0	0	99.59	0.34	100
CP029761_IC081	o__Sphingomonadales (UID3310)	26	569	293	2	560	7	0	0	0	99.59	1.99	0
CP018820_ABOJV	o__Sphingomonadales (UID3310)	26	569	293	2	554	13	0	0	0	99.59	3.03	0
CP013916_LK11_str_LK11	o__Sphingomonadales (UID3310)	26	569	293	2	561	6	0	0	0	99.59	1.45	0
BCTY00000000_sanguinis_NBRC_13937	o__Sphingomonadales (UID3310)	26	569	293	2	562	5	0	0	0	99.59	1.11	0
BBPI00000000_parapaucimobilis_NBRC_15100	o__Sphingomonadales (UID3310)	26	569	293	2	562	5	0	0	0	99.59	0.87	0
LECE01000000_MEA3-1	o__Sphingomonadales (UID3310)	26	569	293	2	554	10	2	1	0	99.57	2.98	13.64
FOCF00000000_S6-262	o__Sphingomonadales (UID3310)	26	569	293	2	558	9	0	0	0	99.57	2.08	0
CP019511_LM7	o__Sphingomonadales (UID3310)	26	569	293	2	565	2	0	0	0	99.57	0.68	0
BCYX00000000_mali_NBRC_15500	o__Sphingomonadales (UID3310)	26	569	293	2	549	17	0	1	0	99.57	3.69	8.7
BCYU00000000_asaccharolytica_NBRC_15499	o__Sphingomonadales (UID3310)	26	569	293	2	550	16	1	0	0	99.57	3.06	15.79
PGFU01000000_B093034	o__Sphingomonadales (UID3310)	26	569	293	3	560	6	0	0	0	99.57	2.05	0
FNBI01000000_S7-754	o__Sphingomonadales (UID3310)	26	569	293	3	558	7	1	0	0	99.57	2.23	0
CP037913_AAP5	o__Sphingomonadales (UID3310)	26	569	293	3	562	4	0	0	0	99.57	1.05	0
SPDV01000000_17J27-24	c__Alphaproteobacteria (UID3305)	564	349	230	1	348	0	0	0	0	99.57	0	0
QYUM01000000_K2R01-6	c__Alphaproteobacteria (UID3305)	564	349	230	1	347	1	0	0	0	99.57	0.43	0
JABEPR010000001_ID1715	c__Alphaproteobacteria (UID3305)	564	349	230	1	348	0	0	0	0	99.57	0	0
JAASQK010000001_oligoaromativorans_str_DSM_102246	c__Alphaproteobacteria (UID3305)	564	349	230	1	347	1	0	0	0	99.57	0.43	0
VOQR01000000_ginsenosidivorax_str_KHI67	o__Sphingomonadales (UID3310)	26	569	293	3	554	11	1	0	0	99.55	1.93	7.14
SLXN01000000_BK235	o__Sphingomonadales (UID3310)	26	569	293	3	563	3	0	0	0	99.55	0.39	0
QLJH01000000_S-NIH.Pt15_0812	o__Sphingomonadales (UID3310)	26	569	293	3	563	3	0	0	0	99.55	0.48	0
VTOU01000000_ZX	c__Alphaproteobacteria (UID3305)	564	337	221	1	335	1	0	0	0	99.55	0.45	0
PHHF01000000_fennica_str_K101	c__Alphaproteobacteria (UID3305)	564	337	221	1	336	0	0	0	0	99.55	0	0
MOLY00000000KV887133_W16RD_str_W16RD	c__Alphaproteobacteria (UID3305)	564	337	221	1	335	1	0	0	0	99.55	0.15	0
MIPT00000000_haloaromaticamans_str_P3	c__Alphaproteobacteria (UID3305)	564	337	221	1	334	2	0	0	0	99.55	0.9	100
LDES01000000_Y57	c__Alphaproteobacteria (UID3305)	564	337	221	1	333	2	1	0	0	99.55	1.81	0
LARW01000000_SRS2	c__Alphaproteobacteria (UID3305)	564	337	221	1	332	4	0	0	0	99.55	1.37	0
CP046535_LMO-1	c__Alphaproteobacteria (UID3305)	564	337	221	1	335	1	0	0	0	99.55	0.45	0
CP004036_MM-1	c__Alphaproteobacteria (UID3305)	564	337	221	1	336	0	0	0	0	99.55	0	0
QDFS01000000_melonis_str_TPD3008	o__Sphingomonadales (UID3310)	26	569	293	2	565	2	0	0	0	99.54	0.26	50
MDDS00000000_MCT13	o__Sphingomonadales (UID3310)	26	569	293	2	554	13	0	0	0	99.54	2.49	23.08
NFUR00000000_IBVSS2	o__Sphingomonadales (UID3310)	26	569	293	2	563	3	1	0	0	99.54	1.11	0
JROG00000000_35-24ZXX_35-24zxx	o__Sphingomonadales (UID3310)	26	569	293	2	559	8	0	0	0	99.54	1.62	50
CP010836_WHSC-8	o__Sphingomonadales (UID3310)	26	569	293	2	564	3	0	0	0	99.54	0.41	0
SSMY01000000_LY.26	o__Sphingomonadales (UID3310)	26	569	293	3	562	4	0	0	0	99.51	0.71	0
SLYP01000000_JUb134	o__Sphingomonadales (UID3310)	26	569	293	3	559	7	0	0	0	99.51	1.52	0
QQWX01000000_ABOLF_str_S-NIH.Pt19_1214	o__Sphingomonadales (UID3310)	26	569	293	3	527	39	0	0	0	99.51	6.24	82.05
FOXP00000000_rubra_str_CGMCC_1.9113	o__Sphingomonadales (UID3310)	26	569	293	4	564	1	0	0	0	99.5	0.34	0
SRXT01000000_gei_str_ZFGT-11	o__Sphingomonadales (UID3310)	26	569	293	4	556	9	0	0	0	99.5	1.13	11.11
SLXW01000000_PP-CE-1G-424	o__Sphingomonadales (UID3310)	26	569	293	2	560	7	0	0	0	99.49	0.96	0
SDPT01000000_desiccabilis_str_CP1D	o__Sphingomonadales (UID3310)	26	569	293	4	561	4	0	0	0	99.49	0.2	0
QQWV01000000_ABOLH_str_S-NIH.Pt17_1112	o__Sphingomonadales (UID3310)	26	569	293	3	561	5	0	0	0	99.48	1.16	0
QENQ01000000_L3B27	o__Sphingomonadales (UID3310)	26	569	293	3	556	10	0	0	0	99.48	1.65	10
LNOS01000000_WG	o__Sphingomonadales (UID3310)	26	569	293	3	564	2	0	0	0	99.48	0.37	0
ALBQ00000000_ATCC_31555	o__Sphingomonadales (UID3310)	26	569	293	3	564	2	0	0	0	99.48	0.37	0
JSXI00000000_ERG5	o__Sphingomonadales (UID3310)	26	569	293	3	552	13	0	1	0	99.47	2.5	0
LR701508_EC-SD391_st_SPHINGO391	o__Sphingomonadales (UID3310)	26	569	293	3	560	4	1	0	1	99.46	1.36	0
AHIS00000000_PAMC_26605	o__Sphingomonadales (UID3310)	26	569	293	5	560	4	0	0	0	99.43	1.37	0
CP042239_XS-10	o__Sphingomonadales (UID3310)	26	569	293	3	563	2	1	0	0	99.37	0.8	0
BJXI01000000_aquatilis_NBRC_16722	o__Sphingomonadales (UID3310)	26	569	293	3	561	5	0	0	0	99.37	0.8	20
LR733979_AX6	o__Sphingomonadales (UID3310)	26	569	293	4	563	2	0	0	0	99.35	0.26	0
NSLI00000000_1PNM-20	o__Sphingomonadales (UID3310)	26	569	293	4	558	7	0	0	0	99.35	1.12	0
LMKZ01000000_Leaf30	o__Sphingomonadales (UID3310)	26	569	293	4	557	8	0	0	0	99.35	1.13	0
BBWU01000000_changbaiensis_NBRC_104936	c__Alphaproteobacteria (UID3305)	564	349	230	2	344	3	0	0	0	99.35	0.59	33.33
QFQI01000000_taxi_str_S2_005_001_R1_22	o__Sphingomonadales (UID3310)	26	569	293	5	564	0	0	0	0	99.34	0	0
LMLN01000000_Leaf62	o__Sphingomonadales (UID3310)	26	569	293	9	559	1	0	0	0	99.34	0.34	0
SLYA01000000_PP-CE-1A-559	o__Sphingomonadales (UID3310)	26	569	293	2	563	3	1	0	0	99.32	0.59	16.67
SCNH01000000_3F27F9	o__Sphingomonadales (UID3310)	26	569	293	2	556	9	2	0	0	99.32	2.18	0
SCMZ01000000_2SG	o__Sphingomonadales (UID3310)	26	569	293	2	563	4	0	0	0	99.32	0.68	0
RWKS01000000_TF3	o__Sphingomonadales (UID3310)	26	569	293	2	562	5	0	0	0	99.32	0.53	0
RCWY01000000_PP-CE-3A-406	o__Sphingomonadales (UID3310)	26	569	293	2	558	9	0	0	0	99.32	1.3	33.33
RAPZ01000000_PP-CC-1A-547	o__Sphingomonadales (UID3310)	26	569	293	2	561	6	0	0	0	99.32	0.96	33.33
QWLV01000000_ZDH117	o__Sphingomonadales (UID3310)	26	569	293	2	564	3	0	0	0	99.32	0.26	0
QQWZ01000000_ABOLD_str_S-NIH.Pt20_1215	o__Sphingomonadales (UID3310)	26	569	293	2	558	5	4	0	0	99.32	3.01	0
OBMI01000000_guangdongensis_strain_CGMCC_1.12672	o__Sphingomonadales (UID3310)	26	569	293	2	566	1	0	0	0	99.32	0.02	0
LSIE00000000_CCH16-B10	o__Sphingomonadales (UID3310)	26	569	293	3	562	3	0	0	1	99.32	0.96	0
LSHX00000000_CCH21-G11	o__Sphingomonadales (UID3310)	26	569	293	2	563	3	0	0	1	99.32	0.96	0
LSHQ00000000_CCH5-A5	o__Sphingomonadales (UID3310)	26	569	293	2	563	3	0	0	1	99.32	0.96	0
LMKW01000000_Leaf230	o__Sphingomonadales (UID3310)	26	569	293	2	563	4	0	0	0	99.32	0.48	0
LMKN01000000_Leaf20	o__Sphingomonadales (UID3310)	26	569	293	2	561	6	0	0	0	99.32	1.33	0
CP014168_panacis_str_DCY99	o__Sphingomonadales (UID3310)	26	569	293	2	553	13	1	0	0	99.32	3.18	0
AHIR00000000_echinoides_ATCC_14820	o__Sphingomonadales (UID3310)	26	569	293	2	560	7	0	0	0	99.32	1.21	0
BDJB00000000_TZW2008	o__Sphingomonadales (UID3310)	26	569	293	3	563	3	0	0	0	99.3	0.73	0
QLJK01000000_S-NIH.Pt3_0716	o__Sphingomonadales (UID3310)	26	569	293	3	558	8	0	0	0	99.25	2.1	12.5
PGEN01000000_koreensis_JSS26	o__Sphingomonadales (UID3310)	26	569	293	3	555	9	2	0	0	99.25	1.9	6.67
LMLS01000000_Leaf231	o__Sphingomonadales (UID3310)	26	569	293	3	565	1	0	0	0	99.25	0.04	0
LMKU01000000_Leaf25	o__Sphingomonadales (UID3310)	26	569	293	3	565	1	0	0	0	99.25	0.34	0
JROH00000000_37zxx	o__Sphingomonadales (UID3310)	26	569	293	3	560	4	2	0	0	99.25	1.24	0
BCYW00000000_koreensis_NBRC_16723	o__Sphingomonadales (UID3310)	26	569	293	3	557	7	2	0	0	99.25	1.73	0
SSTI01000000_olei_str_NM83_B4-11	o__Sphingomonadales (UID3310)	26	569	293	3	563	3	0	0	0	99.23	0.73	0
QQWW01000000_ABOLG_str_S-NIH.Pt13_0512	o__Sphingomonadales (UID3310)	26	569	293	3	559	7	0	0	0	99.23	1.63	0
NBBJ00000000_mucosissima_str_DSM_17494	o__Sphingomonadales (UID3310)	26	569	293	3	562	4	0	0	0	99.23	0.76	0
LAZX01000000_Ag1	o__Sphingomonadales (UID3310)	26	569	293	3	560	6	0	0	0	99.23	1.58	0
FNZZ00000000_JS21-1	o__Sphingomonadales (UID3310)	26	569	293	3	562	4	0	0	0	99.23	0.76	25
BCYZ00000000_pruni_NBRC_15498	o__Sphingomonadales (UID3310)	26	569	293	3	551	14	1	0	0	99.23	2.3	5.88
LMRS01000000_Leaf339	o__Sphingomonadales (UID3310)	26	569	293	6	562	1	0	0	0	99.2	0.34	0
LMKE01000000_Leaf10	o__Sphingomonadales (UID3310)	26	569	293	5	562	2	0	0	0	99.19	0.51	0
NBBI00000000_dokdonensis_str_DSM_21029	o__Sphingomonadales (UID3310)	26	569	293	4	561	4	0	0	0	99.16	0.73	0
AORY00000000_Mn802worker	o__Sphingomonadales (UID3310)	26	569	293	4	564	1	0	0	0	99.16	0.34	0
RCZC01000000_glacialis_str_E6.1	o__Sphingomonadales (UID3310)	26	569	293	5	556	7	1	0	0	99.16	2.5	10
AHHA00000000_PAMC_26617	o__Sphingomonadales (UID3310)	26	569	293	5	558	4	1	1	0	99.16	1.61	0
LSJC00000000_CCH20-B6	o__Sphingomonadales (UID3310)	26	569	293	3	551	14	0	0	1	99.15	2.97	41.67
JFYV00000000_RIT328	o__Sphingomonadales (UID3310)	26	569	293	3	558	8	0	0	0	99.15	0.99	50
LXVY00000000_TDK1	o__Sphingomonadales (UID3310)	26	569	293	4	558	7	0	0	0	99.14	1.42	0
WQMS01000000_MAH-20	c__Alphaproteobacteria (UID3305)	564	349	230	3	345	1	0	0	0	99.13	0.43	0
FNZB00000000_OV641	o__Sphingomonadales (UID3310)	26	569	293	5	555	9	0	0	0	99.1	1.78	0
VNIM01000000_R4DWN	c__Alphaproteobacteria (UID3305)	564	337	221	2	333	2	0	0	0	99.1	0.6	0
QTJP01000000_crusticola_str_MIMD3	c__Alphaproteobacteria (UID3305)	564	337	221	2	333	2	0	0	0	99.1	0.3	0
QFOB01000000_S2_012_000_R2_83	c__Alphaproteobacteria (UID3305)	564	337	221	2	335	0	0	0	0	99.1	0	0
LMID01000000_Root720	c__Alphaproteobacteria (UID3305)	564	337	221	2	332	3	0	0	0	99.1	1.36	0
LMIB01000000_Root710	c__Alphaproteobacteria (UID3305)	564	337	221	2	333	1	1	0	0	99.1	1.36	0
LMFM01000000_Root50	c__Alphaproteobacteria (UID3305)	564	337	221	2	332	3	0	0	0	99.1	1.36	0
LGVA01000000_Ndbn-20	c__Alphaproteobacteria (UID3305)	564	337	221	2	333	2	0	0	0	99.1	0.9	0
FUYM00000000_histidinilytica_str_UM2	c__Alphaproteobacteria (UID3305)	564	337	221	2	333	2	0	0	0	99.1	0.9	0
CP034357_C8-2	c__Alphaproteobacteria (UID3305)	564	337	221	2	333	2	0	0	0	99.1	0.9	0
CP000699_wittichii_RW1	c__Alphaproteobacteria (UID3305)	564	337	221	2	333	1	0	1	0	99.1	1.81	0
LR733893_T1	o__Sphingomonadales (UID3310)	26	569	293	4	561	4	0	0	0	98.98	0.88	0
LMLB01000000_Leaf33	o__Sphingomonadales (UID3310)	26	569	293	3	565	1	0	0	0	98.98	0.17	0
CP053015_CSW-10	o__Sphingomonadales (UID3310)	26	569	293	3	564	2	0	0	0	98.98	0.51	0
CP039249_PAMC26645	o__Sphingomonadales (UID3310)	26	569	293	3	560	6	0	0	0	98.98	0.78	0
LMPG01000000_Leaf343	o__Sphingomonadales (UID3310)	26	569	293	4	564	1	0	0	0	98.96	0.02	0
LMEJ01000000_Root1294	c__Alphaproteobacteria (UID3305)	564	337	221	3	331	3	0	0	0	98.94	1.36	0
CP042306_HKS19	o__Sphingomonadales (UID3310)	26	569	293	6	560	3	0	0	0	98.9	0.63	0
NCGH00000000_28-62-20	o__Sphingomonadales (UID3310)	26	569	293	8	505	55	1	0	0	98.89	9.86	41.38
LSKH00000000_CCH5-D11	o__Sphingomonadales (UID3310)	26	569	293	8	544	17	0	0	0	98.7	3.74	52.94
QQNB01000000_WZY_27	o__Sphingomonadales (UID3310)	26	569	293	8	559	2	0	0	0	98.67	0.68	0
WRPK01000000_formosensis_str_CC-Nfb-2	c__Alphaproteobacteria (UID3305)	564	337	221	3	333	1	0	0	0	98.64	0.23	0
JAAOZC010000001_vulcanisoli_str_CECT_8804	c__Alphaproteobacteria (UID3305)	564	337	221	3	331	3	0	0	0	98.64	1.36	0
ASTM00000000_YL-JM2C	c__Alphaproteobacteria (UID3305)	564	337	221	3	330	3	1	0	0	98.64	1.9	16.67
LMQP01000000_Leaf412	o__Sphingomonadales (UID3310)	26	569	293	10	557	2	0	0	0	98.62	0.37	0
MPSB00000000_G39	o__Sphingomonadales (UID3310)	26	569	293	5	561	3	0	0	0	98.55	0.44	0
CP048422_insulae_str_KCTC_12872	o__Sphingomonadales (UID3310)	26	569	293	6	560	3	0	0	0	98.55	0.71	0
CABKLS010000001_uncultured_Sphingo_sp._str_MGYG-HGUT-01262	o__Sphingomonadales (UID3310)	26	569	293	11	555	3	0	0	0	98.36	0.85	0
LMLD01000000_Leaf38	o__Sphingomonadales (UID3310)	26	569	293	8	558	3	0	0	0	98.34	0.54	0
JAATJE010000001_jejuensis_str_DSM_27651	o__Sphingomonadales (UID3310)	26	569	293	11	555	3	0	0	0	98.26	0.71	0
LDTE01000000_sanguinis_str_SB4	o__Sphingomonadales (UID3310)	26	569	293	9	556	4	0	0	0	98.18	0.56	0
LDTF01000000_yabuuchiae_str_NS355	o__Sphingomonadales (UID3310)	26	569	293	9	556	4	0	0	0	98.14	0.94	0
CP017578_melonis_TY	o__Sphingomonadales (UID3310)	26	569	293	6	556	6	0	1	0	98.12	1.85	25
AIDW00000000_PAMC_26621	o__Sphingomonadales (UID3310)	26	569	293	11	552	5	1	0	0	97.94	1.39	0
ALVC00000000_LH128	o__Sphingomonadales (UID3310)	26	569	293	10	537	14	6	1	1	97.92	7.16	52.83
LDTB01000000_endophytica_str_NS334	o__Sphingomonadales (UID3310)	26	569	293	9	545	15	0	0	0	97.79	3.22	0
LDTD01000000_sanguinis_str_NS319	o__Sphingomonadales (UID3310)	26	569	293	11	548	10	0	0	0	97.7	1.88	30
NCGB00000000_28-62-11	o__Sphingomonadales (UID3310)	26	569	293	33	529	7	0	0	0	97.61	0.57	28.57
LDTC01000000_sanguinis_str_NS258	o__Sphingomonadales (UID3310)	26	569	293	11	553	5	0	0	0	97.19	0.73	20
LSHT00000000_CCH18-B1	o__Sphingomonadales (UID3310)	26	569	293	15	553	1	0	0	0	96.93	0.34	0
QFNF01000000_hengshuiensis_str_S2_018_000_R3_110	o__Sphingomonadales (UID3310)	26	569	293	19	547	3	0	0	0	96.85	0.85	100
MEFG00000000_SCN_67-18	o__Sphingomonadales (UID3310)	26	569	293	20	541	8	0	0	0	96.53	1.62	25
LSKP00000000_CCH13-B11	o__Sphingomonadales (UID3310)	26	569	293	23	537	8	0	0	1	94.2	2.4	0
