# Supplementary material for: Variation in Sphingomonas traits across habitats and phylogenetic clades
Source: Front Microbiol. 2023 Apr 17;14:1146165. doi: 10.3389/fmicb.2023.1146165 (PMC10150699; doi:10.3389/fmicb.2023.1146165)
Supplement: Supplementary Data Sheet 2 — Roary gene presence and absence output file for Sphingomonas genomes and the Rhodospirillum centenum SW outgroup. [file Data_Sheet_2.ZIP]

Archive with 1 entries (1 files):
- Roary_Gene_Presence_Absence_252_Sphingo_genomes_w_outgroup.csv
