# Supplementary material for: Variation in Sphingomonas traits across habitats and phylogenetic clades
Source: Front Microbiol. 2023 Apr 17;14:1146165. doi: 10.3389/fmicb.2023.1146165 (PMC10150699; doi:10.3389/fmicb.2023.1146165)
Supplement: Supplementary Data Sheet 2 — Roary gene presence and absence output file for Sphingomonas genomes and the Rhodospirillum centenum SW outgroup. [file Data_Sheet_2.ZIP › Roary_Gene_Presence_Absence_252_Sphingo_genomes_w_outgroup.csv]

Gene	Non-unique Gene name	Annotation	No. isolates	No. sequences	Avg sequences per isolate	Genome Fragment	Order within Fragment	Accessory Fragment	Accessory Order with Fragment	QC	Min group size nuc	Max group size nuc	Avg group size nuc	AAQG00000000_SKA58	AFGG00000000_S17	AGFU00000000_elodea_ATCC_31461	AHHA00000000_PAMC_26617	AHIR00000000_echinoides_ATCC_14820	AHIS00000000_PAMC_26605	AIDW00000000_PAMC_26621	ALBQ00000000_ATCC_31555	ALVC00000000_LH128	AORL00000000_PR090111-T3T-6A	AORY00000000_Mn802worker	AQUJ00000000_melonis_C3	AQZT00000000_melonis_DAPP-PG_224	ASTM00000000_YL-JM2C	ATTG00000000_menolis_FR1	ATTI00000000_phyllosphaerae_5.2	ATYK00000000_phyllosphaerae_FA2	BBJS00000000_paucimobilis_NBRC_13935	BBPI00000000_parapaucimobilis_NBRC_15100	BBWU01000000_changbaiensis_NBRC_104936	BCTR00000000_azotifigens_NBRC_15497_strain_NBRC_15497	BCTY00000000_sanguinis_NBRC_13937	BCTZ00000000_soli_NBRC_100801	BCYU00000000_asaccharolytica_NBRC_15499	BCYW00000000_koreensis_NBRC_16723	BCYX00000000_mali_NBRC_15500	BCYY00000000_pituitosa_NBRC_102491	BCYZ00000000_pruni_NBRC_15498	BDJB00000000_TZW2008	BJXI01000000_aquatilis_NBRC_16722	CABKLS010000001_uncultured_Sphingo_sp._str_MGYG-HGUT-01262	CP000699_wittichii_RW1	CP004036_MM-1	CP006644.1_sanxanigenens_DSM_19645_NX02	CP009571.1_taxi_ATCC_55669	CP010836_WHSC-8
rpsA		30S ribosomal protein S1	253	253	1	87	28146				1700	1904	1719	AAQG00000000_SKA58_01510	AFGG00000000_S17_02518	AGFU00000000_elodea_ATCC_31461_03559	AHHA00000000_PAMC_26617_03336	AHIR00000000_echinoides_ATCC_14820_00299	AHIS00000000_PAMC_26605_03311	AIDW00000000_PAMC_26621_02184	ALBQ00000000_ATCC_31555_02665	ALVC00000000_LH128_01606	AORL00000000_PR090111-T3T-6A_01009	AORY00000000_Mn802worker_02016	AQUJ00000000_melonis_C3_01135	AQZT00000000_melonis_DAPP-PG_224_03160	ASTM00000000_YL-JM2C_02563	ATTG00000000_menolis_FR1_02695	ATTI00000000_phyllosphaerae_5.2_01220	ATYK00000000_phyllosphaerae_FA2_00548	BBJS00000000_paucimobilis_NBRC_13935_01975	BBPI00000000_parapaucimobilis_NBRC_15100_02942	BBWU01000000_changbaiensis_NBRC_104936_01089	BCTR00000000_azotifigens_NBRC_15497_strain_NBRC_15497_02055	BCTY00000000_sanguinis_NBRC_13937_03537	BCTZ00000000_soli_NBRC_100801_02403	BCYU00000000_asaccharolytica_NBRC_15499_04065	BCYW00000000_koreensis_NBRC_16723_00880	BCYX00000000_mali_NBRC_15500_00734	BCYY00000000_pituitosa_NBRC_102491_01059	BCYZ00000000_pruni_NBRC_15498_00809	BDJB00000000_TZW2008_00977	BJXI01000000_aquatilis_NBRC_16722_00884	CABKLS010000001_uncultured_Sphingo_sp._str_MGYG-HGUT-01262_00968	CP000699_wittichii_RW1_03030	CP004036_MM-1_03182	CP006644.1_sanxanigenens_DSM_19645_NX02_03512	CP009571.1_taxi_ATCC_55669_02123	CP010836_WHSC-8_00577
rpoH		RNA polymerase sigma factor RpoH	253	253	1	87	42599				884	986	904	AAQG00000000_SKA58_01101	AFGG00000000_S17_00972	AGFU00000000_elodea_ATCC_31461_03639	AHHA00000000_PAMC_26617_03487	AHIR00000000_echinoides_ATCC_14820_00477	AHIS00000000_PAMC_26605_02583	AIDW00000000_PAMC_26621_02340	ALBQ00000000_ATCC_31555_01167	ALVC00000000_LH128_00860	AORL00000000_PR090111-T3T-6A_02176	AORY00000000_Mn802worker_01752	AQUJ00000000_melonis_C3_01000	AQZT00000000_melonis_DAPP-PG_224_03295	ASTM00000000_YL-JM2C_00053	ATTG00000000_menolis_FR1_02560	ATTI00000000_phyllosphaerae_5.2_01612	ATYK00000000_phyllosphaerae_FA2_01361	BBJS00000000_paucimobilis_NBRC_13935_00629	BBPI00000000_parapaucimobilis_NBRC_15100_00566	BBWU01000000_changbaiensis_NBRC_104936_00469	BCTR00000000_azotifigens_NBRC_15497_strain_NBRC_15497_00897	BCTY00000000_sanguinis_NBRC_13937_02877	BCTZ00000000_soli_NBRC_100801_00337	BCYU00000000_asaccharolytica_NBRC_15499_02928	BCYW00000000_koreensis_NBRC_16723_01561	BCYX00000000_mali_NBRC_15500_02356	BCYY00000000_pituitosa_NBRC_102491_01476	BCYZ00000000_pruni_NBRC_15498_02421	BDJB00000000_TZW2008_01607	BJXI01000000_aquatilis_NBRC_16722_00466	CABKLS010000001_uncultured_Sphingo_sp._str_MGYG-HGUT-01262_01199	CP000699_wittichii_RW1_00578	CP004036_MM-1_00738	CP006644.1_sanxanigenens_DSM_19645_NX02_00976	CP009571.1_taxi_ATCC_55669_01322	CP010836_WHSC-8_01946
nusG		Transcription termination/antitermination protein NusG	253	253	1	87	35642				530	542	537	AAQG00000000_SKA58_02071	AFGG00000000_S17_03816	AGFU00000000_elodea_ATCC_31461_00240	AHHA00000000_PAMC_26617_02132	AHIR00000000_echinoides_ATCC_14820_01234	AHIS00000000_PAMC_26605_01763	AIDW00000000_PAMC_26621_01023	ALBQ00000000_ATCC_31555_00451	ALVC00000000_LH128_03352	AORL00000000_PR090111-T3T-6A_00968	AORY00000000_Mn802worker_01295	AQUJ00000000_melonis_C3_02312	AQZT00000000_melonis_DAPP-PG_224_01759	ASTM00000000_YL-JM2C_04987	ATTG00000000_menolis_FR1_01495	ATTI00000000_phyllosphaerae_5.2_03020	ATYK00000000_phyllosphaerae_FA2_02293	BBJS00000000_paucimobilis_NBRC_13935_03876	BBPI00000000_parapaucimobilis_NBRC_15100_03617	BBWU01000000_changbaiensis_NBRC_104936_01365	BCTR00000000_azotifigens_NBRC_15497_strain_NBRC_15497_00816	BCTY00000000_sanguinis_NBRC_13937_00821	BCTZ00000000_soli_NBRC_100801_03154	BCYU00000000_asaccharolytica_NBRC_15499_03234	BCYW00000000_koreensis_NBRC_16723_01849	BCYX00000000_mali_NBRC_15500_02640	BCYY00000000_pituitosa_NBRC_102491_01565	BCYZ00000000_pruni_NBRC_15498_02080	BDJB00000000_TZW2008_02507	BJXI01000000_aquatilis_NBRC_16722_01166	CABKLS010000001_uncultured_Sphingo_sp._str_MGYG-HGUT-01262_01637	CP000699_wittichii_RW1_03143	CP004036_MM-1_03637	CP006644.1_sanxanigenens_DSM_19645_NX02_00308	CP009571.1_taxi_ATCC_55669_02403	CP010836_WHSC-8_02122
acpP_1		Acyl carrier protein	253	253	1	87	11965				233	248	237	AAQG00000000_SKA58_01897	AFGG00000000_S17_00092	AGFU00000000_elodea_ATCC_31461_01270	AHHA00000000_PAMC_26617_03118	AHIR00000000_echinoides_ATCC_14820_00804	AHIS00000000_PAMC_26605_02810	AIDW00000000_PAMC_26621_01958	ALBQ00000000_ATCC_31555_02605	ALVC00000000_LH128_05796	AORL00000000_PR090111-T3T-6A_02348	AORY00000000_Mn802worker_00193	AQUJ00000000_melonis_C3_01823	AQZT00000000_melonis_DAPP-PG_224_02250	ASTM00000000_YL-JM2C_00081	ATTG00000000_menolis_FR1_03383	ATTI00000000_phyllosphaerae_5.2_02328	ATYK00000000_phyllosphaerae_FA2_00636	BBJS00000000_paucimobilis_NBRC_13935_01274	BBPI00000000_parapaucimobilis_NBRC_15100_00212	BBWU01000000_changbaiensis_NBRC_104936_01493	BCTR00000000_azotifigens_NBRC_15497_strain_NBRC_15497_02572	BCTY00000000_sanguinis_NBRC_13937_00488	BCTZ00000000_soli_NBRC_100801_00931	BCYU00000000_asaccharolytica_NBRC_15499_04094	BCYW00000000_koreensis_NBRC_16723_01486	BCYX00000000_mali_NBRC_15500_04066	BCYY00000000_pituitosa_NBRC_102491_00187	BCYZ00000000_pruni_NBRC_15498_00152	BDJB00000000_TZW2008_01486	BJXI01000000_aquatilis_NBRC_16722_00017	CABKLS010000001_uncultured_Sphingo_sp._str_MGYG-HGUT-01262_01554	CP000699_wittichii_RW1_00607	CP004036_MM-1_00363	CP006644.1_sanxanigenens_DSM_19645_NX02_02261	CP009571.1_taxi_ATCC_55669_00878	CP010836_WHSC-8_01205
infA		Translation initiation factor IF-1	253	253	1	87	63723				179	347	223	AAQG00000000_SKA58_02786	AFGG00000000_S17_00672	AGFU00000000_elodea_ATCC_31461_01216	AHHA00000000_PAMC_26617_01943	AHIR00000000_echinoides_ATCC_14820_03080	AHIS00000000_PAMC_26605_00203	AIDW00000000_PAMC_26621_00851	ALBQ00000000_ATCC_31555_00612	ALVC00000000_LH128_04718	AORL00000000_PR090111-T3T-6A_03647	AORY00000000_Mn802worker_00687	AQUJ00000000_melonis_C3_00591	AQZT00000000_melonis_DAPP-PG_224_00138	ASTM00000000_YL-JM2C_00717	ATTG00000000_menolis_FR1_02150	ATTI00000000_phyllosphaerae_5.2_01003	ATYK00000000_phyllosphaerae_FA2_00118	BBJS00000000_paucimobilis_NBRC_13935_01614	BBPI00000000_parapaucimobilis_NBRC_15100_03220	BBWU01000000_changbaiensis_NBRC_104936_02109	BCTR00000000_azotifigens_NBRC_15497_strain_NBRC_15497_04308	BCTY00000000_sanguinis_NBRC_13937_02343	BCTZ00000000_soli_NBRC_100801_01966	BCYU00000000_asaccharolytica_NBRC_15499_00941	BCYW00000000_koreensis_NBRC_16723_02612	BCYX00000000_mali_NBRC_15500_04001	BCYY00000000_pituitosa_NBRC_102491_03019	BCYZ00000000_pruni_NBRC_15498_02534	BDJB00000000_TZW2008_01864	BJXI01000000_aquatilis_NBRC_16722_03055	CABKLS010000001_uncultured_Sphingo_sp._str_MGYG-HGUT-01262_00329	CP000699_wittichii_RW1_04724	CP004036_MM-1_01392	CP006644.1_sanxanigenens_DSM_19645_NX02_04261	CP009571.1_taxi_ATCC_55669_01946	CP010836_WHSC-8_00214
suhB		Inositol-1-monophosphatase	253	253	1	87	5328				689	2078	818	AAQG00000000_SKA58_01385	AFGG00000000_S17_00826	AGFU00000000_elodea_ATCC_31461_02630	AHHA00000000_PAMC_26617_02903	AHIR00000000_echinoides_ATCC_14820_00221	AHIS00000000_PAMC_26605_03377	AIDW00000000_PAMC_26621_01737	ALBQ00000000_ATCC_31555_00402	ALVC00000000_LH128_00929	AORL00000000_PR090111-T3T-6A_02926	AORY00000000_Mn802worker_01831	AQUJ00000000_melonis_C3_01978	AQZT00000000_melonis_DAPP-PG_224_02094	ASTM00000000_YL-JM2C_01189	ATTG00000000_menolis_FR1_00031	ATTI00000000_phyllosphaerae_5.2_01483	ATYK00000000_phyllosphaerae_FA2_01681	BBJS00000000_paucimobilis_NBRC_13935_03162	BBPI00000000_parapaucimobilis_NBRC_15100_00348	BBWU01000000_changbaiensis_NBRC_104936_01137	BCTR00000000_azotifigens_NBRC_15497_strain_NBRC_15497_01038	BCTY00000000_sanguinis_NBRC_13937_01766	BCTZ00000000_soli_NBRC_100801_00560	BCYU00000000_asaccharolytica_NBRC_15499_00689	BCYW00000000_koreensis_NBRC_16723_01610	BCYX00000000_mali_NBRC_15500_03387	BCYY00000000_pituitosa_NBRC_102491_00732	BCYZ00000000_pruni_NBRC_15498_02485	BDJB00000000_TZW2008_01582	BJXI01000000_aquatilis_NBRC_16722_00185	CABKLS010000001_uncultured_Sphingo_sp._str_MGYG-HGUT-01262_00153	CP000699_wittichii_RW1_03564	CP004036_MM-1_00031	CP006644.1_sanxanigenens_DSM_19645_NX02_04668	CP009571.1_taxi_ATCC_55669_01021	CP010836_WHSC-8_01806
miaA		tRNA dimethylallyltransferase	253	253	1	87	44412				611	1001	886	AAQG00000000_SKA58_00900	AFGG00000000_S17_01832	AGFU00000000_elodea_ATCC_31461_00746	AHHA00000000_PAMC_26617_03568	AHIR00000000_echinoides_ATCC_14820_00745	AHIS00000000_PAMC_26605_02684	AIDW00000000_PAMC_26621_02424	ALBQ00000000_ATCC_31555_03050	ALVC00000000_LH128_06002	AORL00000000_PR090111-T3T-6A_02662	AORY00000000_Mn802worker_02204	AQUJ00000000_melonis_C3_01164	AQZT00000000_melonis_DAPP-PG_224_03131	ASTM00000000_YL-JM2C_04344	ATTG00000000_menolis_FR1_02724	ATTI00000000_phyllosphaerae_5.2_02675	ATYK00000000_phyllosphaerae_FA2_00436	BBJS00000000_paucimobilis_NBRC_13935_03375	BBPI00000000_parapaucimobilis_NBRC_15100_02873	BBWU01000000_changbaiensis_NBRC_104936_02989	BCTR00000000_azotifigens_NBRC_15497_strain_NBRC_15497_01700	BCTY00000000_sanguinis_NBRC_13937_03724	BCTZ00000000_soli_NBRC_100801_00249	BCYU00000000_asaccharolytica_NBRC_15499_03276	BCYW00000000_koreensis_NBRC_16723_03055	BCYX00000000_mali_NBRC_15500_02300	BCYY00000000_pituitosa_NBRC_102491_00398	BCYZ00000000_pruni_NBRC_15498_02631	BDJB00000000_TZW2008_02097	BJXI01000000_aquatilis_NBRC_16722_01710	CABKLS010000001_uncultured_Sphingo_sp._str_MGYG-HGUT-01262_02692	CP000699_wittichii_RW1_01143	CP004036_MM-1_02938	CP006644.1_sanxanigenens_DSM_19645_NX02_01093	CP009571.1_taxi_ATCC_55669_01739	CP010836_WHSC-8_02425
ileS		Isoleucine--tRNA ligase	253	253	1	87	103343				1355	3185	2893	AAQG00000000_SKA58_01209	AFGG00000000_S17_00501	AGFU00000000_elodea_ATCC_31461_03152	AHHA00000000_PAMC_26617_01533	AHIR00000000_echinoides_ATCC_14820_01453	AHIS00000000_PAMC_26605_00429	AIDW00000000_PAMC_26621_03494	ALBQ00000000_ATCC_31555_01786	ALVC00000000_LH128_05038	AORL00000000_PR090111-T3T-6A_00187	AORY00000000_Mn802worker_01551	AQUJ00000000_melonis_C3_00350	AQZT00000000_melonis_DAPP-PG_224_00340	ASTM00000000_YL-JM2C_05057	ATTG00000000_menolis_FR1_01909	ATTI00000000_phyllosphaerae_5.2_00441	ATYK00000000_phyllosphaerae_FA2_03165	BBJS00000000_paucimobilis_NBRC_13935_01444	BBPI00000000_parapaucimobilis_NBRC_15100_02747	BBWU01000000_changbaiensis_NBRC_104936_02542	BCTR00000000_azotifigens_NBRC_15497_strain_NBRC_15497_04136	BCTY00000000_sanguinis_NBRC_13937_02432	BCTZ00000000_soli_NBRC_100801_02584	BCYU00000000_asaccharolytica_NBRC_15499_01594	BCYW00000000_koreensis_NBRC_16723_00057	BCYX00000000_mali_NBRC_15500_01779	BCYY00000000_pituitosa_NBRC_102491_01781	BCYZ00000000_pruni_NBRC_15498_03945	BDJB00000000_TZW2008_02933	BJXI01000000_aquatilis_NBRC_16722_01879	CABKLS010000001_uncultured_Sphingo_sp._str_MGYG-HGUT-01262_00758	CP000699_wittichii_RW1_04381	CP004036_MM-1_01995	CP006644.1_sanxanigenens_DSM_19645_NX02_05246	CP009571.1_taxi_ATCC_55669_01702	CP010836_WHSC-8_00394
rpsR		30S ribosomal protein S18	253	253	1	87	11924				224	269	224	AAQG00000000_SKA58_00952	AFGG00000000_S17_00088	AGFU00000000_elodea_ATCC_31461_01264	AHHA00000000_PAMC_26617_03111	AHIR00000000_echinoides_ATCC_14820_00811	AHIS00000000_PAMC_26605_02804	AIDW00000000_PAMC_26621_01951	ALBQ00000000_ATCC_31555_02612	ALVC00000000_LH128_05339	AORL00000000_PR090111-T3T-6A_02342	AORY00000000_Mn802worker_00199	AQUJ00000000_melonis_C3_01829	AQZT00000000_melonis_DAPP-PG_224_02244	ASTM00000000_YL-JM2C_00077	ATTG00000000_menolis_FR1_03389	ATTI00000000_phyllosphaerae_5.2_02333	ATYK00000000_phyllosphaerae_FA2_00631	BBJS00000000_paucimobilis_NBRC_13935_01278	BBPI00000000_parapaucimobilis_NBRC_15100_00217	BBWU01000000_changbaiensis_NBRC_104936_01161	BCTR00000000_azotifigens_NBRC_15497_strain_NBRC_15497_02578	BCTY00000000_sanguinis_NBRC_13937_00493	BCTZ00000000_soli_NBRC_100801_00939	BCYU00000000_asaccharolytica_NBRC_15499_04101	BCYW00000000_koreensis_NBRC_16723_01491	BCYX00000000_mali_NBRC_15500_04074	BCYY00000000_pituitosa_NBRC_102491_00193	BCYZ00000000_pruni_NBRC_15498_00160	BDJB00000000_TZW2008_01480	BJXI01000000_aquatilis_NBRC_16722_00011	CABKLS010000001_uncultured_Sphingo_sp._str_MGYG-HGUT-01262_01550	CP000699_wittichii_RW1_00603	CP004036_MM-1_00368	CP006644.1_sanxanigenens_DSM_19645_NX02_02266	CP009571.1_taxi_ATCC_55669_00884	CP010836_WHSC-8_01198
prmC		Release factor glutamine methyltransferase	253	253	1	87	88508				728	1034	824	AAQG00000000_SKA58_03012	AFGG00000000_S17_03295	AGFU00000000_elodea_ATCC_31461_03698	AHHA00000000_PAMC_26617_01217	AHIR00000000_echinoides_ATCC_14820_02598	AHIS00000000_PAMC_26605_00778	AIDW00000000_PAMC_26621_00006	ALBQ00000000_ATCC_31555_01249	ALVC00000000_LH128_04434	AORL00000000_PR090111-T3T-6A_03728	AORY00000000_Mn802worker_00660	AQUJ00000000_melonis_C3_03495	AQZT00000000_melonis_DAPP-PG_224_00679	ASTM00000000_YL-JM2C_05315	ATTG00000000_menolis_FR1_00312	ATTI00000000_phyllosphaerae_5.2_00194	ATYK00000000_phyllosphaerae_FA2_02995	BBJS00000000_paucimobilis_NBRC_13935_03560	BBPI00000000_parapaucimobilis_NBRC_15100_01587	BBWU01000000_changbaiensis_NBRC_104936_02006	BCTR00000000_azotifigens_NBRC_15497_strain_NBRC_15497_04490	BCTY00000000_sanguinis_NBRC_13937_03090	BCTZ00000000_soli_NBRC_100801_02974	BCYU00000000_asaccharolytica_NBRC_15499_03815	BCYW00000000_koreensis_NBRC_16723_03879	BCYX00000000_mali_NBRC_15500_04088	BCYY00000000_pituitosa_NBRC_102491_03204	BCYZ00000000_pruni_NBRC_15498_01812	BDJB00000000_TZW2008_00268	BJXI01000000_aquatilis_NBRC_16722_01427	CABKLS010000001_uncultured_Sphingo_sp._str_MGYG-HGUT-01262_03496	CP000699_wittichii_RW1_03109	CP004036_MM-1_02168	CP006644.1_sanxanigenens_DSM_19645_NX02_05111	CP009571.1_taxi_ATCC_55669_03160	CP010836_WHSC-8_04308
gltX_2		Glutamate--tRNA ligase	253	253	1	87	91194				569	1028	870	AAQG00000000_SKA58_02343	AFGG00000000_S17_02298	AGFU00000000_elodea_ATCC_31461_02387	AHHA00000000_PAMC_26617_01505	AHIR00000000_echinoides_ATCC_14820_01937	AHIS00000000_PAMC_26605_01371	AIDW00000000_PAMC_26621_03522	ALBQ00000000_ATCC_31555_02970	ALVC00000000_LH128_04998	AORL00000000_PR090111-T3T-6A_03294	AORY00000000_Mn802worker_02935	AQUJ00000000_melonis_C3_03222	AQZT00000000_melonis_DAPP-PG_224_00951	ASTM00000000_YL-JM2C_01031	ATTG00000000_menolis_FR1_00585	ATTI00000000_phyllosphaerae_5.2_02090	ATYK00000000_phyllosphaerae_FA2_00875	BBJS00000000_paucimobilis_NBRC_13935_02602	BBPI00000000_parapaucimobilis_NBRC_15100_01084	BBWU01000000_changbaiensis_NBRC_104936_02538	BCTR00000000_azotifigens_NBRC_15497_strain_NBRC_15497_03708	BCTY00000000_sanguinis_NBRC_13937_02858	BCTZ00000000_soli_NBRC_100801_02643	BCYU00000000_asaccharolytica_NBRC_15499_03058	BCYW00000000_koreensis_NBRC_16723_03541	BCYX00000000_mali_NBRC_15500_03782	BCYY00000000_pituitosa_NBRC_102491_03217	BCYZ00000000_pruni_NBRC_15498_01389	BDJB00000000_TZW2008_01814	BJXI01000000_aquatilis_NBRC_16722_03736	CABKLS010000001_uncultured_Sphingo_sp._str_MGYG-HGUT-01262_02026	CP000699_wittichii_RW1_03695	CP004036_MM-1_01804	CP006644.1_sanxanigenens_DSM_19645_NX02_03218	CP009571.1_taxi_ATCC_55669_02824	CP010836_WHSC-8_03406
proA		Gamma-glutamyl phosphate reductase	253	253	1	87	89560				1007	1331	1268	AAQG00000000_SKA58_02985	AFGG00000000_S17_02490	AGFU00000000_elodea_ATCC_31461_00220	AHHA00000000_PAMC_26617_00473	AHIR00000000_echinoides_ATCC_14820_02682	AHIS00000000_PAMC_26605_02269	AIDW00000000_PAMC_26621_00671	ALBQ00000000_ATCC_31555_03428	ALVC00000000_LH128_03916	AORL00000000_PR090111-T3T-6A_00162	AORY00000000_Mn802worker_01514	AQUJ00000000_melonis_C3_03095	AQZT00000000_melonis_DAPP-PG_224_01077	ASTM00000000_YL-JM2C_03866	ATTG00000000_menolis_FR1_00712	ATTI00000000_phyllosphaerae_5.2_01568	ATYK00000000_phyllosphaerae_FA2_01406	BBJS00000000_paucimobilis_NBRC_13935_01351	BBPI00000000_parapaucimobilis_NBRC_15100_00628	BBWU01000000_changbaiensis_NBRC_104936_03011	BCTR00000000_azotifigens_NBRC_15497_strain_NBRC_15497_04528	BCTY00000000_sanguinis_NBRC_13937_02977	BCTZ00000000_soli_NBRC_100801_01873	BCYU00000000_asaccharolytica_NBRC_15499_01656	BCYW00000000_koreensis_NBRC_16723_00239	BCYX00000000_mali_NBRC_15500_01971	BCYY00000000_pituitosa_NBRC_102491_04067	BCYZ00000000_pruni_NBRC_15498_03481	BDJB00000000_TZW2008_02207	BJXI01000000_aquatilis_NBRC_16722_02594	CABKLS010000001_uncultured_Sphingo_sp._str_MGYG-HGUT-01262_01124	CP000699_wittichii_RW1_02906	CP004036_MM-1_00843	CP006644.1_sanxanigenens_DSM_19645_NX02_04916	CP009571.1_taxi_ATCC_55669_03061	CP010836_WHSC-8_03740
mazG		Nucleoside triphosphate pyrophosphohydrolase	253	253	1	87	10786				389	989	755	AAQG00000000_SKA58_01297	AFGG00000000_S17_00296	AGFU00000000_elodea_ATCC_31461_03817	AHHA00000000_PAMC_26617_03167	AHIR00000000_echinoides_ATCC_14820_00344	AHIS00000000_PAMC_26605_02896	AIDW00000000_PAMC_26621_02009	ALBQ00000000_ATCC_31555_03036	ALVC00000000_LH128_01071	AORL00000000_PR090111-T3T-6A_02468	AORY00000000_Mn802worker_01975	AQUJ00000000_melonis_C3_01620	AQZT00000000_melonis_DAPP-PG_224_02455	ASTM00000000_YL-JM2C_00201	ATTG00000000_menolis_FR1_03180	ATTI00000000_phyllosphaerae_5.2_01047	ATYK00000000_phyllosphaerae_FA2_02184	BBJS00000000_paucimobilis_NBRC_13935_01071	BBPI00000000_parapaucimobilis_NBRC_15100_00016	BBWU01000000_changbaiensis_NBRC_104936_00687	BCTR00000000_azotifigens_NBRC_15497_strain_NBRC_15497_01141	BCTY00000000_sanguinis_NBRC_13937_00001	BCTZ00000000_soli_NBRC_100801_00823	BCYU00000000_asaccharolytica_NBRC_15499_01185	BCYW00000000_koreensis_NBRC_16723_01252	BCYX00000000_mali_NBRC_15500_01452	BCYY00000000_pituitosa_NBRC_102491_00629	BCYZ00000000_pruni_NBRC_15498_00069	BDJB00000000_TZW2008_01531	BJXI01000000_aquatilis_NBRC_16722_01598	CABKLS010000001_uncultured_Sphingo_sp._str_MGYG-HGUT-01262_00230	CP000699_wittichii_RW1_00776	CP004036_MM-1_00240	CP006644.1_sanxanigenens_DSM_19645_NX02_02158	CP009571.1_taxi_ATCC_55669_00614	CP010836_WHSC-8_01500
tsaE		hypothetical protein	253	253	1	87	13383				419	1409	453	AAQG00000000_SKA58_01274	AFGG00000000_S17_00763	AGFU00000000_elodea_ATCC_31461_00363	AHHA00000000_PAMC_26617_03431	AHIR00000000_echinoides_ATCC_14820_00416	AHIS00000000_PAMC_26605_02567	AIDW00000000_PAMC_26621_02282	ALBQ00000000_ATCC_31555_00565	ALVC00000000_LH128_02185	AORL00000000_PR090111-T3T-6A_02268	AORY00000000_Mn802worker_01707	AQUJ00000000_melonis_C3_01460	AQZT00000000_melonis_DAPP-PG_224_02658	ASTM00000000_YL-JM2C_04270	ATTG00000000_menolis_FR1_03020	ATTI00000000_phyllosphaerae_5.2_01695	ATYK00000000_phyllosphaerae_FA2_01292	BBJS00000000_paucimobilis_NBRC_13935_03099	BBPI00000000_parapaucimobilis_NBRC_15100_00280	BBWU01000000_changbaiensis_NBRC_104936_01037	BCTR00000000_azotifigens_NBRC_15497_strain_NBRC_15497_00548	BCTY00000000_sanguinis_NBRC_13937_03127	BCTZ00000000_soli_NBRC_100801_01039	BCYU00000000_asaccharolytica_NBRC_15499_01210	BCYW00000000_koreensis_NBRC_16723_03743	BCYX00000000_mali_NBRC_15500_04401	BCYY00000000_pituitosa_NBRC_102491_00819	BCYZ00000000_pruni_NBRC_15498_01452	BDJB00000000_TZW2008_01490	BJXI01000000_aquatilis_NBRC_16722_03331	CABKLS010000001_uncultured_Sphingo_sp._str_MGYG-HGUT-01262_01930	CP000699_wittichii_RW1_03257	CP004036_MM-1_00912	CP006644.1_sanxanigenens_DSM_19645_NX02_01662	CP009571.1_taxi_ATCC_55669_00950	CP010836_WHSC-8_01303
group_3253		hypothetical protein	253	253	1	87	1412				962	1214	1060	AAQG00000000_SKA58_00198	AFGG00000000_S17_02901	AGFU00000000_elodea_ATCC_31461_01146	AHHA00000000_PAMC_26617_01168	AHIR00000000_echinoides_ATCC_14820_02780	AHIS00000000_PAMC_26605_01645	AIDW00000000_PAMC_26621_00055	ALBQ00000000_ATCC_31555_00814	ALVC00000000_LH128_05770	AORL00000000_PR090111-T3T-6A_00380	AORY00000000_Mn802worker_00961	AQUJ00000000_melonis_C3_03139	AQZT00000000_melonis_DAPP-PG_224_01033	ASTM00000000_YL-JM2C_02306	ATTG00000000_menolis_FR1_00668	ATTI00000000_phyllosphaerae_5.2_02843	ATYK00000000_phyllosphaerae_FA2_01884	BBJS00000000_paucimobilis_NBRC_13935_01672	BBPI00000000_parapaucimobilis_NBRC_15100_01829	BBWU01000000_changbaiensis_NBRC_104936_00326	BCTR00000000_azotifigens_NBRC_15497_strain_NBRC_15497_02719	BCTY00000000_sanguinis_NBRC_13937_01287	BCTZ00000000_soli_NBRC_100801_02673	BCYU00000000_asaccharolytica_NBRC_15499_00850	BCYW00000000_koreensis_NBRC_16723_03214	BCYX00000000_mali_NBRC_15500_03690	BCYY00000000_pituitosa_NBRC_102491_03108	BCYZ00000000_pruni_NBRC_15498_02724	BDJB00000000_TZW2008_01948	BJXI01000000_aquatilis_NBRC_16722_03595	CABKLS010000001_uncultured_Sphingo_sp._str_MGYG-HGUT-01262_01356	CP000699_wittichii_RW1_01787	CP004036_MM-1_02691	CP006644.1_sanxanigenens_DSM_19645_NX02_05153	CP009571.1_taxi_ATCC_55669_03057	CP010836_WHSC-8_04507
fdxE_1		Ferredoxin-6	253	253	1	87	42430				287	371	322	AAQG00000000_SKA58_01124	AFGG00000000_S17_00978	AGFU00000000_elodea_ATCC_31461_03373	AHHA00000000_PAMC_26617_03493	AHIR00000000_echinoides_ATCC_14820_00486	AHIS00000000_PAMC_26605_02559	AIDW00000000_PAMC_26621_02347	ALBQ00000000_ATCC_31555_01205	ALVC00000000_LH128_01975	AORL00000000_PR090111-T3T-6A_02170	AORY00000000_Mn802worker_01761	AQUJ00000000_melonis_C3_00670	AQZT00000000_melonis_DAPP-PG_224_03608	ASTM00000000_YL-JM2C_00045	ATTG00000000_menolis_FR1_02229	ATTI00000000_phyllosphaerae_5.2_02131	ATYK00000000_phyllosphaerae_FA2_00834	BBJS00000000_paucimobilis_NBRC_13935_00623	BBPI00000000_parapaucimobilis_NBRC_15100_00572	BBWU01000000_changbaiensis_NBRC_104936_00559	BCTR00000000_azotifigens_NBRC_15497_strain_NBRC_15497_00940	BCTY00000000_sanguinis_NBRC_13937_02883	BCTZ00000000_soli_NBRC_100801_00330	BCYU00000000_asaccharolytica_NBRC_15499_01869	BCYW00000000_koreensis_NBRC_16723_01006	BCYX00000000_mali_NBRC_15500_02365	BCYY00000000_pituitosa_NBRC_102491_01434	BCYZ00000000_pruni_NBRC_15498_02428	BDJB00000000_TZW2008_01263	BJXI01000000_aquatilis_NBRC_16722_00966	CABKLS010000001_uncultured_Sphingo_sp._str_MGYG-HGUT-01262_01528	CP000699_wittichii_RW1_00571	CP004036_MM-1_00691	CP006644.1_sanxanigenens_DSM_19645_NX02_00970	CP009571.1_taxi_ATCC_55669_00745	CP010836_WHSC-8_01952
glnB_1		Nitrogen regulatory protein P-II	253	253	1	87	27567				338	422	341	AAQG00000000_SKA58_01107	AFGG00000000_S17_02549	AGFU00000000_elodea_ATCC_31461_01718	AHHA00000000_PAMC_26617_02466	AHIR00000000_echinoides_ATCC_14820_03481	AHIS00000000_PAMC_26605_00250	AIDW00000000_PAMC_26621_01367	ALBQ00000000_ATCC_31555_00269	ALVC00000000_LH128_04648	AORL00000000_PR090111-T3T-6A_01366	AORY00000000_Mn802worker_01085	AQUJ00000000_melonis_C3_00416	AQZT00000000_melonis_DAPP-PG_224_00275	ASTM00000000_YL-JM2C_01804	ATTG00000000_menolis_FR1_01975	ATTI00000000_phyllosphaerae_5.2_02512	ATYK00000000_phyllosphaerae_FA2_01970	BBJS00000000_paucimobilis_NBRC_13935_02006	BBPI00000000_parapaucimobilis_NBRC_15100_02973	BBWU01000000_changbaiensis_NBRC_104936_01771	BCTR00000000_azotifigens_NBRC_15497_strain_NBRC_15497_02020	BCTY00000000_sanguinis_NBRC_13937_01455	BCTZ00000000_soli_NBRC_100801_01489	BCYU00000000_asaccharolytica_NBRC_15499_01985	BCYW00000000_koreensis_NBRC_16723_01885	BCYX00000000_mali_NBRC_15500_01718	BCYY00000000_pituitosa_NBRC_102491_01017	BCYZ00000000_pruni_NBRC_15498_03083	BDJB00000000_TZW2008_00504	BJXI01000000_aquatilis_NBRC_16722_01324	CABKLS010000001_uncultured_Sphingo_sp._str_MGYG-HGUT-01262_02969	CP000699_wittichii_RW1_05463	CP004036_MM-1_00545	CP006644.1_sanxanigenens_DSM_19645_NX02_03547	CP009571.1_taxi_ATCC_55669_01158	CP010836_WHSC-8_00710
pdxA2		D-threonate 4-phosphate dehydrogenase	253	253	1	87	10979				878	1064	997	AAQG00000000_SKA58_00426	AFGG00000000_S17_00265	AGFU00000000_elodea_ATCC_31461_02037	AHHA00000000_PAMC_26617_02949	AHIR00000000_echinoides_ATCC_14820_00311	AHIS00000000_PAMC_26605_02930	AIDW00000000_PAMC_26621_01783	ALBQ00000000_ATCC_31555_01963	ALVC00000000_LH128_00903	AORL00000000_PR090111-T3T-6A_02550	AORY00000000_Mn802worker_00073	AQUJ00000000_melonis_C3_01640	AQZT00000000_melonis_DAPP-PG_224_02435	ASTM00000000_YL-JM2C_00549	ATTG00000000_menolis_FR1_03200	ATTI00000000_phyllosphaerae_5.2_01957	ATYK00000000_phyllosphaerae_FA2_01174	BBJS00000000_paucimobilis_NBRC_13935_01102	BBPI00000000_parapaucimobilis_NBRC_15100_00047	BBWU01000000_changbaiensis_NBRC_104936_00725	BCTR00000000_azotifigens_NBRC_15497_strain_NBRC_15497_01212	BCTY00000000_sanguinis_NBRC_13937_00032	BCTZ00000000_soli_NBRC_100801_00510	BCYU00000000_asaccharolytica_NBRC_15499_01136	BCYW00000000_koreensis_NBRC_16723_02234	BCYX00000000_mali_NBRC_15500_01488	BCYY00000000_pituitosa_NBRC_102491_00554	BCYZ00000000_pruni_NBRC_15498_00020	BDJB00000000_TZW2008_01564	BJXI01000000_aquatilis_NBRC_16722_01618	CABKLS010000001_uncultured_Sphingo_sp._str_MGYG-HGUT-01262_00198	CP000699_wittichii_RW1_00933	CP004036_MM-1_00579	CP006644.1_sanxanigenens_DSM_19645_NX02_02408	CP009571.1_taxi_ATCC_55669_00594	CP010836_WHSC-8_01854
lipB		Octanoyltransferase	253	253	1	87	99533				383	821	682	AAQG00000000_SKA58_00519	AFGG00000000_S17_03862	AGFU00000000_elodea_ATCC_31461_03606	AHHA00000000_PAMC_26617_03804	AHIR00000000_echinoides_ATCC_14820_01121	AHIS00000000_PAMC_26605_00725	AIDW00000000_PAMC_26621_02661	ALBQ00000000_ATCC_31555_03577	ALVC00000000_LH128_05291	AORL00000000_PR090111-T3T-6A_01379	AORY00000000_Mn802worker_01015	AQUJ00000000_melonis_C3_02801	AQZT00000000_melonis_DAPP-PG_224_01321	ASTM00000000_YL-JM2C_04768	ATTG00000000_menolis_FR1_01006	ATTI00000000_phyllosphaerae_5.2_02919	ATYK00000000_phyllosphaerae_FA2_00188	BBJS00000000_paucimobilis_NBRC_13935_03574	BBPI00000000_parapaucimobilis_NBRC_15100_00756	BBWU01000000_changbaiensis_NBRC_104936_03052	BCTR00000000_azotifigens_NBRC_15497_strain_NBRC_15497_02130	BCTY00000000_sanguinis_NBRC_13937_01813	BCTZ00000000_soli_NBRC_100801_02496	BCYU00000000_asaccharolytica_NBRC_15499_04105	BCYW00000000_koreensis_NBRC_16723_00750	BCYX00000000_mali_NBRC_15500_03566	BCYY00000000_pituitosa_NBRC_102491_01130	BCYZ00000000_pruni_NBRC_15498_03220	BDJB00000000_TZW2008_01060	BJXI01000000_aquatilis_NBRC_16722_02984	CABKLS010000001_uncultured_Sphingo_sp._str_MGYG-HGUT-01262_01789	CP000699_wittichii_RW1_01955	CP004036_MM-1_00414	CP006644.1_sanxanigenens_DSM_19645_NX02_01157	CP009571.1_taxi_ATCC_55669_01829	CP010836_WHSC-8_00471
tolB		Protein TolB	253	253	1	87	89263				1220	1616	1393	AAQG00000000_SKA58_00179	AFGG00000000_S17_03277	AGFU00000000_elodea_ATCC_31461_00631	AHHA00000000_PAMC_26617_00876	AHIR00000000_echinoides_ATCC_14820_01775	AHIS00000000_PAMC_26605_00798	AIDW00000000_PAMC_26621_00310	ALBQ00000000_ATCC_31555_02379	ALVC00000000_LH128_04306	AORL00000000_PR090111-T3T-6A_03716	AORY00000000_Mn802worker_01904	AQUJ00000000_melonis_C3_03476	AQZT00000000_melonis_DAPP-PG_224_00698	ASTM00000000_YL-JM2C_02684	ATTG00000000_menolis_FR1_00331	ATTI00000000_phyllosphaerae_5.2_00467	ATYK00000000_phyllosphaerae_FA2_03192	BBJS00000000_paucimobilis_NBRC_13935_03542	BBPI00000000_parapaucimobilis_NBRC_15100_01602	BBWU01000000_changbaiensis_NBRC_104936_02158	BCTR00000000_azotifigens_NBRC_15497_strain_NBRC_15497_03049	BCTY00000000_sanguinis_NBRC_13937_03073	BCTZ00000000_soli_NBRC_100801_03040	BCYU00000000_asaccharolytica_NBRC_15499_04188	BCYW00000000_koreensis_NBRC_16723_00694	BCYX00000000_mali_NBRC_15500_04185	BCYY00000000_pituitosa_NBRC_102491_03902	BCYZ00000000_pruni_NBRC_15498_01841	BDJB00000000_TZW2008_00640	BJXI01000000_aquatilis_NBRC_16722_01408	CABKLS010000001_uncultured_Sphingo_sp._str_MGYG-HGUT-01262_02308	CP000699_wittichii_RW1_02697	CP004036_MM-1_02441	CP006644.1_sanxanigenens_DSM_19645_NX02_00073	CP009571.1_taxi_ATCC_55669_03145	CP010836_WHSC-8_03335
cdsA		hypothetical protein	253	253	1	87	7687				260	896	795	AAQG00000000_SKA58_01963	AFGG00000000_S17_01064	AGFU00000000_elodea_ATCC_31461_02011	AHHA00000000_PAMC_26617_03057	AHIR00000000_echinoides_ATCC_14820_00665	AHIS00000000_PAMC_26605_03064	AIDW00000000_PAMC_26621_01901	ALBQ00000000_ATCC_31555_01844	ALVC00000000_LH128_04344	AORL00000000_PR090111-T3T-6A_02509	AORY00000000_Mn802worker_00008	AQUJ00000000_melonis_C3_01210	AQZT00000000_melonis_DAPP-PG_224_03035	ASTM00000000_YL-JM2C_00605	ATTG00000000_menolis_FR1_02770	ATTI00000000_phyllosphaerae_5.2_01842	ATYK00000000_phyllosphaerae_FA2_01059	BBJS00000000_paucimobilis_NBRC_13935_00747	BBPI00000000_parapaucimobilis_NBRC_15100_01990	BBWU01000000_changbaiensis_NBRC_104936_00669	BCTR00000000_azotifigens_NBRC_15497_strain_NBRC_15497_01187	BCTY00000000_sanguinis_NBRC_13937_01183	BCTZ00000000_soli_NBRC_100801_00804	BCYU00000000_asaccharolytica_NBRC_15499_01165	BCYW00000000_koreensis_NBRC_16723_01306	BCYX00000000_mali_NBRC_15500_01432	BCYY00000000_pituitosa_NBRC_102491_00606	BCYZ00000000_pruni_NBRC_15498_00049	BDJB00000000_TZW2008_01512	BJXI01000000_aquatilis_NBRC_16722_03089	CABKLS010000001_uncultured_Sphingo_sp._str_MGYG-HGUT-01262_02872	CP000699_wittichii_RW1_00991	CP004036_MM-1_00860	CP006644.1_sanxanigenens_DSM_19645_NX02_02807	CP009571.1_taxi_ATCC_55669_00837	CP010836_WHSC-8_01460
cinA		hypothetical protein	253	253	1	87	15113				395	821	762	AAQG00000000_SKA58_01109	AFGG00000000_S17_01250	AGFU00000000_elodea_ATCC_31461_01712	AHHA00000000_PAMC_26617_02468	AHIR00000000_echinoides_ATCC_14820_03484	AHIS00000000_PAMC_26605_00253	AIDW00000000_PAMC_26621_01369	ALBQ00000000_ATCC_31555_00274	ALVC00000000_LH128_03345	AORL00000000_PR090111-T3T-6A_03495	AORY00000000_Mn802worker_01087	AQUJ00000000_melonis_C3_00885	AQZT00000000_melonis_DAPP-PG_224_03417	ASTM00000000_YL-JM2C_01806	ATTG00000000_menolis_FR1_02444	ATTI00000000_phyllosphaerae_5.2_02509	ATYK00000000_phyllosphaerae_FA2_01967	BBJS00000000_paucimobilis_NBRC_13935_00932	BBPI00000000_parapaucimobilis_NBRC_15100_02556	BBWU01000000_changbaiensis_NBRC_104936_02638	BCTR00000000_azotifigens_NBRC_15497_strain_NBRC_15497_02015	BCTY00000000_sanguinis_NBRC_13937_00352	BCTZ00000000_soli_NBRC_100801_01487	BCYU00000000_asaccharolytica_NBRC_15499_01977	BCYW00000000_koreensis_NBRC_16723_01879	BCYX00000000_mali_NBRC_15500_01727	BCYY00000000_pituitosa_NBRC_102491_01011	BCYZ00000000_pruni_NBRC_15498_03090	BDJB00000000_TZW2008_00501	BJXI01000000_aquatilis_NBRC_16722_01782	CABKLS010000001_uncultured_Sphingo_sp._str_MGYG-HGUT-01262_02967	CP000699_wittichii_RW1_05465	CP004036_MM-1_00541	CP006644.1_sanxanigenens_DSM_19645_NX02_03549	CP009571.1_taxi_ATCC_55669_01241	CP010836_WHSC-8_00718
mutL		DNA mismatch repair protein MutL	253	253	1	87	11871				461	1901	1751	AAQG00000000_SKA58_01238	AFGG00000000_S17_00085	AGFU00000000_elodea_ATCC_31461_02375	AHHA00000000_PAMC_26617_03108	AHIR00000000_echinoides_ATCC_14820_00814	AHIS00000000_PAMC_26605_02801	AIDW00000000_PAMC_26621_01948	ALBQ00000000_ATCC_31555_01241	ALVC00000000_LH128_04407	AORL00000000_PR090111-T3T-6A_02451	AORY00000000_Mn802worker_00202	AQUJ00000000_melonis_C3_01832	AQZT00000000_melonis_DAPP-PG_224_02241	ASTM00000000_YL-JM2C_00634	ATTG00000000_menolis_FR1_03392	ATTI00000000_phyllosphaerae_5.2_01135	ATYK00000000_phyllosphaerae_FA2_02094	BBJS00000000_paucimobilis_NBRC_13935_01281	BBPI00000000_parapaucimobilis_NBRC_15100_00220	BBWU01000000_changbaiensis_NBRC_104936_01170	BCTR00000000_azotifigens_NBRC_15497_strain_NBRC_15497_00984	BCTY00000000_sanguinis_NBRC_13937_00495	BCTZ00000000_soli_NBRC_100801_00944	BCYU00000000_asaccharolytica_NBRC_15499_04104	BCYW00000000_koreensis_NBRC_16723_01494	BCYX00000000_mali_NBRC_15500_01014	BCYY00000000_pituitosa_NBRC_102491_04114	BCYZ00000000_pruni_NBRC_15498_00164	BDJB00000000_TZW2008_01478	BJXI01000000_aquatilis_NBRC_16722_00008	CABKLS010000001_uncultured_Sphingo_sp._str_MGYG-HGUT-01262_03147	CP000699_wittichii_RW1_01020	CP004036_MM-1_02555	CP006644.1_sanxanigenens_DSM_19645_NX02_01079	CP009571.1_taxi_ATCC_55669_00887	CP010836_WHSC-8_01193
sdhC		hypothetical protein	253	253	1	87	108202				326	629	405	AAQG00000000_SKA58_01912	AFGG00000000_S17_03551	AGFU00000000_elodea_ATCC_31461_03591	AHHA00000000_PAMC_26617_00154	AHIR00000000_echinoides_ATCC_14820_02974	AHIS00000000_PAMC_26605_00654	AIDW00000000_PAMC_26621_02892	ALBQ00000000_ATCC_31555_02307	ALVC00000000_LH128_03827	AORL00000000_PR090111-T3T-6A_00292	AORY00000000_Mn802worker_01126	AQUJ00000000_melonis_C3_02507	AQZT00000000_melonis_DAPP-PG_224_01564	ASTM00000000_YL-JM2C_03280	ATTG00000000_menolis_FR1_01300	ATTI00000000_phyllosphaerae_5.2_02111	ATYK00000000_phyllosphaerae_FA2_00856	BBJS00000000_paucimobilis_NBRC_13935_03663	BBPI00000000_parapaucimobilis_NBRC_15100_02647	BBWU01000000_changbaiensis_NBRC_104936_01608	BCTR00000000_azotifigens_NBRC_15497_strain_NBRC_15497_02490	BCTY00000000_sanguinis_NBRC_13937_03508	BCTZ00000000_soli_NBRC_100801_02996	BCYU00000000_asaccharolytica_NBRC_15499_04409	BCYW00000000_koreensis_NBRC_16723_02894	BCYX00000000_mali_NBRC_15500_04678	BCYY00000000_pituitosa_NBRC_102491_01396	BCYZ00000000_pruni_NBRC_15498_04154	BDJB00000000_TZW2008_02446	BJXI01000000_aquatilis_NBRC_16722_03217	CABKLS010000001_uncultured_Sphingo_sp._str_MGYG-HGUT-01262_03289	CP000699_wittichii_RW1_01867	CP004036_MM-1_00872	CP006644.1_sanxanigenens_DSM_19645_NX02_04510	CP009571.1_taxi_ATCC_55669_02224	CP010836_WHSC-8_04382
ddlB		D-alanine--D-alanine ligase B	253	253	1	87	35434				758	1895	947	AAQG00000000_SKA58_02161	AFGG00000000_S17_02189	AGFU00000000_elodea_ATCC_31461_00278	AHHA00000000_PAMC_26617_02161	AHIR00000000_echinoides_ATCC_14820_01206	AHIS00000000_PAMC_26605_00612	AIDW00000000_PAMC_26621_01054	ALBQ00000000_ATCC_31555_01137	ALVC00000000_LH128_02722	AORL00000000_PR090111-T3T-6A_00798	AORY00000000_Mn802worker_01323	AQUJ00000000_melonis_C3_02392	AQZT00000000_melonis_DAPP-PG_224_01679	ASTM00000000_YL-JM2C_01446	ATTG00000000_menolis_FR1_01415	ATTI00000000_phyllosphaerae_5.2_02991	ATYK00000000_phyllosphaerae_FA2_02264	BBJS00000000_paucimobilis_NBRC_13935_00380	BBPI00000000_parapaucimobilis_NBRC_15100_02922	BBWU01000000_changbaiensis_NBRC_104936_01635	BCTR00000000_azotifigens_NBRC_15497_strain_NBRC_15497_00865	BCTY00000000_sanguinis_NBRC_13937_01678	BCTZ00000000_soli_NBRC_100801_01157	BCYU00000000_asaccharolytica_NBRC_15499_03138	BCYW00000000_koreensis_NBRC_16723_01802	BCYX00000000_mali_NBRC_15500_02670	BCYY00000000_pituitosa_NBRC_102491_01507	BCYZ00000000_pruni_NBRC_15498_03720	BDJB00000000_TZW2008_00385	BJXI01000000_aquatilis_NBRC_16722_03207	CABKLS010000001_uncultured_Sphingo_sp._str_MGYG-HGUT-01262_01896	CP000699_wittichii_RW1_04546	CP004036_MM-1_01119	CP006644.1_sanxanigenens_DSM_19645_NX02_00150	CP009571.1_taxi_ATCC_55669_01859	CP010836_WHSC-8_02039
greB		Transcription elongation factor GreB	253	253	1	87	11364				419	785	488	AAQG00000000_SKA58_02854	AFGG00000000_S17_00230	AGFU00000000_elodea_ATCC_31461_03057	AHHA00000000_PAMC_26617_03509	AHIR00000000_echinoides_ATCC_14820_00693	AHIS00000000_PAMC_26605_03100	AIDW00000000_PAMC_26621_02363	ALBQ00000000_ATCC_31555_02429	ALVC00000000_LH128_03802	AORL00000000_PR090111-T3T-6A_02530	AORY00000000_Mn802worker_00152	AQUJ00000000_melonis_C3_01786	AQZT00000000_melonis_DAPP-PG_224_02287	ASTM00000000_YL-JM2C_00535	ATTG00000000_menolis_FR1_03346	ATTI00000000_phyllosphaerae_5.2_01986	ATYK00000000_phyllosphaerae_FA2_01203	BBJS00000000_paucimobilis_NBRC_13935_01136	BBPI00000000_parapaucimobilis_NBRC_15100_00080	BBWU01000000_changbaiensis_NBRC_104936_00730	BCTR00000000_azotifigens_NBRC_15497_strain_NBRC_15497_01113	BCTY00000000_sanguinis_NBRC_13937_00066	BCTZ00000000_soli_NBRC_100801_00864	BCYU00000000_asaccharolytica_NBRC_15499_01448	BCYW00000000_koreensis_NBRC_16723_01339	BCYX00000000_mali_NBRC_15500_01397	BCYY00000000_pituitosa_NBRC_102491_00657	BCYZ00000000_pruni_NBRC_15498_00106	BDJB00000000_TZW2008_01278	BJXI01000000_aquatilis_NBRC_16722_00053	CABKLS010000001_uncultured_Sphingo_sp._str_MGYG-HGUT-01262_03393	CP000699_wittichii_RW1_00919	CP004036_MM-1_03666	CP006644.1_sanxanigenens_DSM_19645_NX02_02280	CP009571.1_taxi_ATCC_55669_00556	CP010836_WHSC-8_01432
ndhJ		NAD(P)H-quinone oxidoreductase subunit J, chloroplastic	253	253	1	87	5336				623	1070	832	AAQG00000000_SKA58_01382	AFGG00000000_S17_00823	AGFU00000000_elodea_ATCC_31461_02626	AHHA00000000_PAMC_26617_02906	AHIR00000000_echinoides_ATCC_14820_00224	AHIS00000000_PAMC_26605_03373	AIDW00000000_PAMC_26621_01740	ALBQ00000000_ATCC_31555_00397	ALVC00000000_LH128_05594	AORL00000000_PR090111-T3T-6A_02923	AORY00000000_Mn802worker_01828	AQUJ00000000_melonis_C3_01975	AQZT00000000_melonis_DAPP-PG_224_02097	ASTM00000000_YL-JM2C_01186	ATTG00000000_menolis_FR1_00028	ATTI00000000_phyllosphaerae_5.2_03102	ATYK00000000_phyllosphaerae_FA2_02371	BBJS00000000_paucimobilis_NBRC_13935_03159	BBPI00000000_parapaucimobilis_NBRC_15100_00345	BBWU01000000_changbaiensis_NBRC_104936_01116	BCTR00000000_azotifigens_NBRC_15497_strain_NBRC_15497_01041	BCTY00000000_sanguinis_NBRC_13937_01763	BCTZ00000000_soli_NBRC_100801_00564	BCYU00000000_asaccharolytica_NBRC_15499_00694	BCYW00000000_koreensis_NBRC_16723_01605	BCYX00000000_mali_NBRC_15500_03383	BCYY00000000_pituitosa_NBRC_102491_00727	BCYZ00000000_pruni_NBRC_15498_02481	BDJB00000000_TZW2008_03010	BJXI01000000_aquatilis_NBRC_16722_00188	CABKLS010000001_uncultured_Sphingo_sp._str_MGYG-HGUT-01262_00150	CP000699_wittichii_RW1_03567	CP004036_MM-1_00035	CP006644.1_sanxanigenens_DSM_19645_NX02_04664	CP009571.1_taxi_ATCC_55669_01018	CP010836_WHSC-8_01803
acpS		Holo-[acyl-carrier-protein] synthase	253	253	1	87	90468				401	533	414	AAQG00000000_SKA58_02549	AFGG00000000_S17_03257	AGFU00000000_elodea_ATCC_31461_02940	AHHA00000000_PAMC_26617_00860	AHIR00000000_echinoides_ATCC_14820_01797	AHIS00000000_PAMC_26605_00834	AIDW00000000_PAMC_26621_00326	ALBQ00000000_ATCC_31555_03213	ALVC00000000_LH128_04078	AORL00000000_PR090111-T3T-6A_03199	AORY00000000_Mn802worker_00452	AQUJ00000000_melonis_C3_03459	AQZT00000000_melonis_DAPP-PG_224_00715	ASTM00000000_YL-JM2C_01373	ATTG00000000_menolis_FR1_00348	ATTI00000000_phyllosphaerae_5.2_03472	ATYK00000000_phyllosphaerae_FA2_02731	BBJS00000000_paucimobilis_NBRC_13935_03522	BBPI00000000_parapaucimobilis_NBRC_15100_01623	BBWU01000000_changbaiensis_NBRC_104936_02129	BCTR00000000_azotifigens_NBRC_15497_strain_NBRC_15497_03685	BCTY00000000_sanguinis_NBRC_13937_03343	BCTZ00000000_soli_NBRC_100801_02623	BCYU00000000_asaccharolytica_NBRC_15499_02379	BCYW00000000_koreensis_NBRC_16723_03821	BCYX00000000_mali_NBRC_15500_03711	BCYY00000000_pituitosa_NBRC_102491_03240	BCYZ00000000_pruni_NBRC_15498_01505	BDJB00000000_TZW2008_00044	BJXI01000000_aquatilis_NBRC_16722_01390	CABKLS010000001_uncultured_Sphingo_sp._str_MGYG-HGUT-01262_02843	CP000699_wittichii_RW1_04473	CP004036_MM-1_02895	CP006644.1_sanxanigenens_DSM_19645_NX02_05366	CP009571.1_taxi_ATCC_55669_03125	CP010836_WHSC-8_03426
dsbB		Disulfide bond formation protein B	253	253	1	87	89521				461	524	483	AAQG00000000_SKA58_02809	AFGG00000000_S17_02484	AGFU00000000_elodea_ATCC_31461_00226	AHHA00000000_PAMC_26617_00465	AHIR00000000_echinoides_ATCC_14820_02688	AHIS00000000_PAMC_26605_02277	AIDW00000000_PAMC_26621_00679	ALBQ00000000_ATCC_31555_03422	ALVC00000000_LH128_02165	AORL00000000_PR090111-T3T-6A_00156	AORY00000000_Mn802worker_01508	AQUJ00000000_melonis_C3_03087	AQZT00000000_melonis_DAPP-PG_224_01085	ASTM00000000_YL-JM2C_05001	ATTG00000000_menolis_FR1_00720	ATTI00000000_phyllosphaerae_5.2_01574	ATYK00000000_phyllosphaerae_FA2_01400	BBJS00000000_paucimobilis_NBRC_13935_00003	BBPI00000000_parapaucimobilis_NBRC_15100_00621	BBWU01000000_changbaiensis_NBRC_104936_03003	BCTR00000000_azotifigens_NBRC_15497_strain_NBRC_15497_04520	BCTY00000000_sanguinis_NBRC_13937_02968	BCTZ00000000_soli_NBRC_100801_01879	BCYU00000000_asaccharolytica_NBRC_15499_02422	BCYW00000000_koreensis_NBRC_16723_00245	BCYX00000000_mali_NBRC_15500_02157	BCYY00000000_pituitosa_NBRC_102491_04073	BCYZ00000000_pruni_NBRC_15498_03009	BDJB00000000_TZW2008_02464	BJXI01000000_aquatilis_NBRC_16722_03688	CABKLS010000001_uncultured_Sphingo_sp._str_MGYG-HGUT-01262_01118	CP000699_wittichii_RW1_03129	CP004036_MM-1_00849	CP006644.1_sanxanigenens_DSM_19645_NX02_04907	CP009571.1_taxi_ATCC_55669_03069	CP010836_WHSC-8_03748
ispA		Farnesyl diphosphate synthase	253	253	1	87	51789				866	950	903	AAQG00000000_SKA58_00842	AFGG00000000_S17_02880	AGFU00000000_elodea_ATCC_31461_01909	AHHA00000000_PAMC_26617_02324	AHIR00000000_echinoides_ATCC_14820_01306	AHIS00000000_PAMC_26605_01733	AIDW00000000_PAMC_26621_01222	ALBQ00000000_ATCC_31555_03288	ALVC00000000_LH128_02842	AORL00000000_PR090111-T3T-6A_02140	AORY00000000_Mn802worker_02594	AQUJ00000000_melonis_C3_02745	AQZT00000000_melonis_DAPP-PG_224_01377	ASTM00000000_YL-JM2C_00013	ATTG00000000_menolis_FR1_01062	ATTI00000000_phyllosphaerae_5.2_03297	ATYK00000000_phyllosphaerae_FA2_02554	BBJS00000000_paucimobilis_NBRC_13935_00148	BBPI00000000_parapaucimobilis_NBRC_15100_03591	BBWU01000000_changbaiensis_NBRC_104936_02893	BCTR00000000_azotifigens_NBRC_15497_strain_NBRC_15497_02478	BCTY00000000_sanguinis_NBRC_13937_01102	BCTZ00000000_soli_NBRC_100801_01464	BCYU00000000_asaccharolytica_NBRC_15499_00827	BCYW00000000_koreensis_NBRC_16723_02106	BCYX00000000_mali_NBRC_15500_03663	BCYY00000000_pituitosa_NBRC_102491_01384	BCYZ00000000_pruni_NBRC_15498_02751	BDJB00000000_TZW2008_00171	BJXI01000000_aquatilis_NBRC_16722_03186	CABKLS010000001_uncultured_Sphingo_sp._str_MGYG-HGUT-01262_00088	CP000699_wittichii_RW1_00539	CP004036_MM-1_02564	CP006644.1_sanxanigenens_DSM_19645_NX02_04407	CP009571.1_taxi_ATCC_55669_03303	CP010836_WHSC-8_03264
murU		N-acetylmuramate alpha-1-phosphate uridylyltransferase	253	253	1	87	13369				698	812	754	AAQG00000000_SKA58_01276	AFGG00000000_S17_00761	AGFU00000000_elodea_ATCC_31461_00361	AHHA00000000_PAMC_26617_03429	AHIR00000000_echinoides_ATCC_14820_00414	AHIS00000000_PAMC_26605_02569	AIDW00000000_PAMC_26621_02279	ALBQ00000000_ATCC_31555_00567	ALVC00000000_LH128_02183	AORL00000000_PR090111-T3T-6A_02270	AORY00000000_Mn802worker_01705	AQUJ00000000_melonis_C3_01462	AQZT00000000_melonis_DAPP-PG_224_02656	ASTM00000000_YL-JM2C_04268	ATTG00000000_menolis_FR1_03022	ATTI00000000_phyllosphaerae_5.2_01697	ATYK00000000_phyllosphaerae_FA2_01290	BBJS00000000_paucimobilis_NBRC_13935_03097	BBPI00000000_parapaucimobilis_NBRC_15100_00278	BBWU01000000_changbaiensis_NBRC_104936_01035	BCTR00000000_azotifigens_NBRC_15497_strain_NBRC_15497_00550	BCTY00000000_sanguinis_NBRC_13937_03125	BCTZ00000000_soli_NBRC_100801_01037	BCYU00000000_asaccharolytica_NBRC_15499_01208	BCYW00000000_koreensis_NBRC_16723_03741	BCYX00000000_mali_NBRC_15500_04399	BCYY00000000_pituitosa_NBRC_102491_00817	BCYZ00000000_pruni_NBRC_15498_01450	BDJB00000000_TZW2008_01492	BJXI01000000_aquatilis_NBRC_16722_03329	CABKLS010000001_uncultured_Sphingo_sp._str_MGYG-HGUT-01262_01928	CP000699_wittichii_RW1_03259	CP004036_MM-1_00910	CP006644.1_sanxanigenens_DSM_19645_NX02_01664	CP009571.1_taxi_ATCC_55669_00948	CP010836_WHSC-8_01305
yciK		putative oxidoreductase YciK	253	253	1	87	47771				701	770	711	AAQG00000000_SKA58_01558	AFGG00000000_S17_01097	AGFU00000000_elodea_ATCC_31461_02434	AHHA00000000_PAMC_26617_03239	AHIR00000000_echinoides_ATCC_14820_03703	AHIS00000000_PAMC_26605_03205	AIDW00000000_PAMC_26621_02087	ALBQ00000000_ATCC_31555_00327	ALVC00000000_LH128_02250	AORL00000000_PR090111-T3T-6A_02292	AORY00000000_Mn802worker_02087	AQUJ00000000_melonis_C3_01703	AQZT00000000_melonis_DAPP-PG_224_02371	ASTM00000000_YL-JM2C_03202	ATTG00000000_menolis_FR1_03263	ATTI00000000_phyllosphaerae_5.2_01939	ATYK00000000_phyllosphaerae_FA2_01156	BBJS00000000_paucimobilis_NBRC_13935_00780	BBPI00000000_parapaucimobilis_NBRC_15100_02059	BBWU01000000_changbaiensis_NBRC_104936_01862	BCTR00000000_azotifigens_NBRC_15497_strain_NBRC_15497_03148	BCTY00000000_sanguinis_NBRC_13937_00174	BCTZ00000000_soli_NBRC_100801_00737	BCYU00000000_asaccharolytica_NBRC_15499_01226	BCYW00000000_koreensis_NBRC_16723_01151	BCYX00000000_mali_NBRC_15500_01923	BCYY00000000_pituitosa_NBRC_102491_00106	BCYZ00000000_pruni_NBRC_15498_01467	BDJB00000000_TZW2008_02003	BJXI01000000_aquatilis_NBRC_16722_02756	CABKLS010000001_uncultured_Sphingo_sp._str_MGYG-HGUT-01262_01088	CP000699_wittichii_RW1_01114	CP004036_MM-1_03530	CP006644.1_sanxanigenens_DSM_19645_NX02_02072	CP009571.1_taxi_ATCC_55669_00491	CP010836_WHSC-8_01376
serC		Phosphoserine aminotransferase	253	253	1	87	114183				1118	1202	1154	AAQG00000000_SKA58_02517	AFGG00000000_S17_03583	AGFU00000000_elodea_ATCC_31461_02308	AHHA00000000_PAMC_26617_01638	AHIR00000000_echinoides_ATCC_14820_01637	AHIS00000000_PAMC_26605_01690	AIDW00000000_PAMC_26621_03295	ALBQ00000000_ATCC_31555_01475	ALVC00000000_LH128_01839	AORL00000000_PR090111-T3T-6A_00140	AORY00000000_Mn802worker_00860	AQUJ00000000_melonis_C3_02729	AQZT00000000_melonis_DAPP-PG_224_01393	ASTM00000000_YL-JM2C_04690	ATTG00000000_menolis_FR1_01078	ATTI00000000_phyllosphaerae_5.2_03407	ATYK00000000_phyllosphaerae_FA2_02669	BBJS00000000_paucimobilis_NBRC_13935_00109	BBPI00000000_parapaucimobilis_NBRC_15100_03304	BBWU01000000_changbaiensis_NBRC_104936_02332	BCTR00000000_azotifigens_NBRC_15497_strain_NBRC_15497_04002	BCTY00000000_sanguinis_NBRC_13937_02485	BCTZ00000000_soli_NBRC_100801_02554	BCYU00000000_asaccharolytica_NBRC_15499_04132	BCYW00000000_koreensis_NBRC_16723_02412	BCYX00000000_mali_NBRC_15500_03402	BCYY00000000_pituitosa_NBRC_102491_03530	BCYZ00000000_pruni_NBRC_15498_01150	BDJB00000000_TZW2008_02961	BJXI01000000_aquatilis_NBRC_16722_02615	CABKLS010000001_uncultured_Sphingo_sp._str_MGYG-HGUT-01262_01071	CP000699_wittichii_RW1_05309	CP004036_MM-1_03598	CP006644.1_sanxanigenens_DSM_19645_NX02_05400	CP009571.1_taxi_ATCC_55669_02105	CP010836_WHSC-8_00363
rbfA		Ribosome-binding factor A	253	253	1	87	108737				365	536	399	AAQG00000000_SKA58_02038	AFGG00000000_S17_03303	AGFU00000000_elodea_ATCC_31461_02285	AHHA00000000_PAMC_26617_00545	AHIR00000000_echinoides_ATCC_14820_02869	AHIS00000000_PAMC_26605_00541	AIDW00000000_PAMC_26621_00598	ALBQ00000000_ATCC_31555_00740	ALVC00000000_LH128_03201	AORL00000000_PR090111-T3T-6A_03104	AORY00000000_Mn802worker_01880	AQUJ00000000_melonis_C3_00473	AQZT00000000_melonis_DAPP-PG_224_00218	ASTM00000000_YL-JM2C_05394	ATTG00000000_menolis_FR1_02032	ATTI00000000_phyllosphaerae_5.2_01635	ATYK00000000_phyllosphaerae_FA2_01338	BBJS00000000_paucimobilis_NBRC_13935_01752	BBPI00000000_parapaucimobilis_NBRC_15100_01909	BBWU01000000_changbaiensis_NBRC_104936_01921	BCTR00000000_azotifigens_NBRC_15497_strain_NBRC_15497_03586	BCTY00000000_sanguinis_NBRC_13937_01208	BCTZ00000000_soli_NBRC_100801_03394	BCYU00000000_asaccharolytica_NBRC_15499_04199	BCYW00000000_koreensis_NBRC_16723_02293	BCYX00000000_mali_NBRC_15500_04469	BCYY00000000_pituitosa_NBRC_102491_03485	BCYZ00000000_pruni_NBRC_15498_02987	BDJB00000000_TZW2008_00856	BJXI01000000_aquatilis_NBRC_16722_03352	CABKLS010000001_uncultured_Sphingo_sp._str_MGYG-HGUT-01262_02803	CP000699_wittichii_RW1_04412	CP004036_MM-1_01550	CP006644.1_sanxanigenens_DSM_19645_NX02_05290	CP009571.1_taxi_ATCC_55669_02282	CP010836_WHSC-8_03681
pmbA		Metalloprotease PmbA	253	253	1	87	76014				1292	1394	1348	AAQG00000000_SKA58_00126	AFGG00000000_S17_02428	AGFU00000000_elodea_ATCC_31461_03618	AHHA00000000_PAMC_26617_00040	AHIR00000000_echinoides_ATCC_14820_01365	AHIS00000000_PAMC_26605_03593	AIDW00000000_PAMC_26621_02766	ALBQ00000000_ATCC_31555_00099	ALVC00000000_LH128_04623	AORL00000000_PR090111-T3T-6A_00197	AORY00000000_Mn802worker_01564	AQUJ00000000_melonis_C3_01563	AQZT00000000_melonis_DAPP-PG_224_02511	ASTM00000000_YL-JM2C_03890	ATTG00000000_menolis_FR1_03123	ATTI00000000_phyllosphaerae_5.2_00254	ATYK00000000_phyllosphaerae_FA2_03032	BBJS00000000_paucimobilis_NBRC_13935_00060	BBPI00000000_parapaucimobilis_NBRC_15100_00703	BBWU01000000_changbaiensis_NBRC_104936_02481	BCTR00000000_azotifigens_NBRC_15497_strain_NBRC_15497_02752	BCTY00000000_sanguinis_NBRC_13937_00768	BCTZ00000000_soli_NBRC_100801_02199	BCYU00000000_asaccharolytica_NBRC_15499_04314	BCYW00000000_koreensis_NBRC_16723_01705	BCYX00000000_mali_NBRC_15500_02714	BCYY00000000_pituitosa_NBRC_102491_03074	BCYZ00000000_pruni_NBRC_15498_01552	BDJB00000000_TZW2008_00356	BJXI01000000_aquatilis_NBRC_16722_00475	CABKLS010000001_uncultured_Sphingo_sp._str_MGYG-HGUT-01262_02697	CP000699_wittichii_RW1_02931	CP004036_MM-1_02403	CP006644.1_sanxanigenens_DSM_19645_NX02_04940	CP009571.1_taxi_ATCC_55669_00655	CP010836_WHSC-8_03309
trmD		tRNA (guanine-N(1)-)-methyltransferase	253	253	1	87	42862				560	1487	743	AAQG00000000_SKA58_00601	AFGG00000000_S17_00933	AGFU00000000_elodea_ATCC_31461_00697	AHHA00000000_PAMC_26617_03451	AHIR00000000_echinoides_ATCC_14820_00438	AHIS00000000_PAMC_26605_02618	AIDW00000000_PAMC_26621_02304	ALBQ00000000_ATCC_31555_00545	ALVC00000000_LH128_01689	AORL00000000_PR090111-T3T-6A_02211	AORY00000000_Mn802worker_01725	AQUJ00000000_melonis_C3_01047	AQZT00000000_melonis_DAPP-PG_224_03248	ASTM00000000_YL-JM2C_04283	ATTG00000000_menolis_FR1_02607	ATTI00000000_phyllosphaerae_5.2_02047	ATYK00000000_phyllosphaerae_FA2_01234	BBJS00000000_paucimobilis_NBRC_13935_00668	BBPI00000000_parapaucimobilis_NBRC_15100_00465	BBWU01000000_changbaiensis_NBRC_104936_01290	BCTR00000000_azotifigens_NBRC_15497_strain_NBRC_15497_00581	BCTY00000000_sanguinis_NBRC_13937_02173	BCTZ00000000_soli_NBRC_100801_01064	BCYU00000000_asaccharolytica_NBRC_15499_01245	BCYW00000000_koreensis_NBRC_16723_02726	BCYX00000000_mali_NBRC_15500_01900	BCYY00000000_pituitosa_NBRC_102491_00351	BCYZ00000000_pruni_NBRC_15498_04184	BDJB00000000_TZW2008_01401	BJXI01000000_aquatilis_NBRC_16722_03262	CABKLS010000001_uncultured_Sphingo_sp._str_MGYG-HGUT-01262_02145	CP000699_wittichii_RW1_03243	CP004036_MM-1_00180	CP006644.1_sanxanigenens_DSM_19645_NX02_02540	CP009571.1_taxi_ATCC_55669_01269	CP010836_WHSC-8_01898
ptsO		Phosphocarrier protein NPr	253	253	1	87	11056				230	296	272	AAQG00000000_SKA58_00609	AFGG00000000_S17_00252	AGFU00000000_elodea_ATCC_31461_02456	AHHA00000000_PAMC_26617_02937	AHIR00000000_echinoides_ATCC_14820_00371	AHIS00000000_PAMC_26605_02857	AIDW00000000_PAMC_26621_01771	ALBQ00000000_ATCC_31555_01981	ALVC00000000_LH128_01989	AORL00000000_PR090111-T3T-6A_02562	AORY00000000_Mn802worker_00132	AQUJ00000000_melonis_C3_01656	AQZT00000000_melonis_DAPP-PG_224_02419	ASTM00000000_YL-JM2C_00537	ATTG00000000_menolis_FR1_03216	ATTI00000000_phyllosphaerae_5.2_01968	ATYK00000000_phyllosphaerae_FA2_01185	BBJS00000000_paucimobilis_NBRC_13935_01115	BBPI00000000_parapaucimobilis_NBRC_15100_00055	BBWU01000000_changbaiensis_NBRC_104936_00598	BCTR00000000_azotifigens_NBRC_15497_strain_NBRC_15497_03410	BCTY00000000_sanguinis_NBRC_13937_00045	BCTZ00000000_soli_NBRC_100801_00879	BCYU00000000_asaccharolytica_NBRC_15499_03285	BCYW00000000_koreensis_NBRC_16723_02193	BCYX00000000_mali_NBRC_15500_01503	BCYY00000000_pituitosa_NBRC_102491_00127	BCYZ00000000_pruni_NBRC_15498_00004	BDJB00000000_TZW2008_01578	BJXI01000000_aquatilis_NBRC_16722_02835	CABKLS010000001_uncultured_Sphingo_sp._str_MGYG-HGUT-01262_02560	CP000699_wittichii_RW1_00921	CP004036_MM-1_00595	CP006644.1_sanxanigenens_DSM_19645_NX02_02418	CP009571.1_taxi_ATCC_55669_00577	CP010836_WHSC-8_01262
aroC		Chorismate synthase	253	253	1	87	114130				467	1190	1067	AAQG00000000_SKA58_02505	AFGG00000000_S17_03589	AGFU00000000_elodea_ATCC_31461_02276	AHHA00000000_PAMC_26617_01631	AHIR00000000_echinoides_ATCC_14820_02839	AHIS00000000_PAMC_26605_02457	AIDW00000000_PAMC_26621_03302	ALBQ00000000_ATCC_31555_02391	ALVC00000000_LH128_05963	AORL00000000_PR090111-T3T-6A_00134	AORY00000000_Mn802worker_00867	AQUJ00000000_melonis_C3_02724	AQZT00000000_melonis_DAPP-PG_224_01398	ASTM00000000_YL-JM2C_02218	ATTG00000000_menolis_FR1_01083	ATTI00000000_phyllosphaerae_5.2_03401	ATYK00000000_phyllosphaerae_FA2_02663	BBJS00000000_paucimobilis_NBRC_13935_00115	BBPI00000000_parapaucimobilis_NBRC_15100_03310	BBWU01000000_changbaiensis_NBRC_104936_02338	BCTR00000000_azotifigens_NBRC_15497_strain_NBRC_15497_04368	BCTY00000000_sanguinis_NBRC_13937_02478	BCTZ00000000_soli_NBRC_100801_02882	BCYU00000000_asaccharolytica_NBRC_15499_04126	BCYW00000000_koreensis_NBRC_16723_00275	BCYX00000000_mali_NBRC_15500_03396	BCYY00000000_pituitosa_NBRC_102491_03495	BCYZ00000000_pruni_NBRC_15498_01145	BDJB00000000_TZW2008_00033	BJXI01000000_aquatilis_NBRC_16722_02621	CABKLS010000001_uncultured_Sphingo_sp._str_MGYG-HGUT-01262_02987	CP000699_wittichii_RW1_05397	CP004036_MM-1_03097	CP006644.1_sanxanigenens_DSM_19645_NX02_05384	CP009571.1_taxi_ATCC_55669_02100	CP010836_WHSC-8_03707
dnaQ		DNA polymerase III subunit epsilon	253	253	1	87	93512				581	752	695	AAQG00000000_SKA58_02951	AFGG00000000_S17_02054	AGFU00000000_elodea_ATCC_31461_00128	AHHA00000000_PAMC_26617_01079	AHIR00000000_echinoides_ATCC_14820_02354	AHIS00000000_PAMC_26605_01070	AIDW00000000_PAMC_26621_00144	ALBQ00000000_ATCC_31555_01550	ALVC00000000_LH128_01782	AORL00000000_PR090111-T3T-6A_03395	AORY00000000_Mn802worker_00520	AQUJ00000000_melonis_C3_03344	AQZT00000000_melonis_DAPP-PG_224_00827	ASTM00000000_YL-JM2C_03544	ATTG00000000_menolis_FR1_00463	ATTI00000000_phyllosphaerae_5.2_00052	ATYK00000000_phyllosphaerae_FA2_02855	BBJS00000000_paucimobilis_NBRC_13935_03448	BBPI00000000_parapaucimobilis_NBRC_15100_01725	BBWU01000000_changbaiensis_NBRC_104936_02256	BCTR00000000_azotifigens_NBRC_15497_strain_NBRC_15497_02382	BCTY00000000_sanguinis_NBRC_13937_01937	BCTZ00000000_soli_NBRC_100801_01760	BCYU00000000_asaccharolytica_NBRC_15499_03744	BCYW00000000_koreensis_NBRC_16723_02339	BCYX00000000_mali_NBRC_15500_03111	BCYY00000000_pituitosa_NBRC_102491_03362	BCYZ00000000_pruni_NBRC_15498_02236	BDJB00000000_TZW2008_01901	BJXI01000000_aquatilis_NBRC_16722_02925	CABKLS010000001_uncultured_Sphingo_sp._str_MGYG-HGUT-01262_00724	CP000699_wittichii_RW1_03410	CP004036_MM-1_02087	CP006644.1_sanxanigenens_DSM_19645_NX02_04987	CP009571.1_taxi_ATCC_55669_02945	CP010836_WHSC-8_04079
tyrS		Tyrosine--tRNA ligase	253	253	1	87	41246				239	2435	1236	AAQG00000000_SKA58_00624	AFGG00000000_S17_00055	AGFU00000000_elodea_ATCC_31461_01456	AHHA00000000_PAMC_26617_02963	AHIR00000000_echinoides_ATCC_14820_00393	AHIS00000000_PAMC_26605_00759	AIDW00000000_PAMC_26621_01797	ALBQ00000000_ATCC_31555_02658	ALVC00000000_LH128_03105	AORL00000000_PR090111-T3T-6A_02854	AORY00000000_Mn802worker_02436	AQUJ00000000_melonis_C3_01483	AQZT00000000_melonis_DAPP-PG_224_02635	ASTM00000000_YL-JM2C_01222	ATTG00000000_menolis_FR1_03043	ATTI00000000_phyllosphaerae_5.2_01717	ATYK00000000_phyllosphaerae_FA2_00889	BBJS00000000_paucimobilis_NBRC_13935_01311	BBPI00000000_parapaucimobilis_NBRC_15100_00254	BBWU01000000_changbaiensis_NBRC_104936_01854	BCTR00000000_azotifigens_NBRC_15497_strain_NBRC_15497_01257	BCTY00000000_sanguinis_NBRC_13937_00534	BCTZ00000000_soli_NBRC_100801_01015	BCYU00000000_asaccharolytica_NBRC_15499_03506	BCYW00000000_koreensis_NBRC_16723_02159	BCYX00000000_mali_NBRC_15500_01142	BCYY00000000_pituitosa_NBRC_102491_00794	BCYZ00000000_pruni_NBRC_15498_00232	BDJB00000000_TZW2008_01663	BJXI01000000_aquatilis_NBRC_16722_01203	CABKLS010000001_uncultured_Sphingo_sp._str_MGYG-HGUT-01262_03230	CP000699_wittichii_RW1_02072	CP004036_MM-1_00776	CP006644.1_sanxanigenens_DSM_19645_NX02_03235	CP009571.1_taxi_ATCC_55669_00107	CP010836_WHSC-8_01756
metG		Methionine--tRNA ligase	253	253	1	87	10235				1490	1631	1545	AAQG00000000_SKA58_01291	AFGG00000000_S17_00308	AGFU00000000_elodea_ATCC_31461_00987	AHHA00000000_PAMC_26617_03171	AHIR00000000_echinoides_ATCC_14820_00348	AHIS00000000_PAMC_26605_02891	AIDW00000000_PAMC_26621_02014	ALBQ00000000_ATCC_31555_01825	ALVC00000000_LH128_01198	AORL00000000_PR090111-T3T-6A_02472	AORY00000000_Mn802worker_01971	AQUJ00000000_melonis_C3_01615	AQZT00000000_melonis_DAPP-PG_224_02459	ASTM00000000_YL-JM2C_00627	ATTG00000000_menolis_FR1_03175	ATTI00000000_phyllosphaerae_5.2_01780	ATYK00000000_phyllosphaerae_FA2_01037	BBJS00000000_paucimobilis_NBRC_13935_01059	BBPI00000000_parapaucimobilis_NBRC_15100_02596	BBWU01000000_changbaiensis_NBRC_104936_00691	BCTR00000000_azotifigens_NBRC_15497_strain_NBRC_15497_01172	BCTY00000000_sanguinis_NBRC_13937_00849	BCTZ00000000_soli_NBRC_100801_00819	BCYU00000000_asaccharolytica_NBRC_15499_01181	BCYW00000000_koreensis_NBRC_16723_01248	BCYX00000000_mali_NBRC_15500_01448	BCYY00000000_pituitosa_NBRC_102491_00592	BCYZ00000000_pruni_NBRC_15498_00065	BDJB00000000_TZW2008_01527	BJXI01000000_aquatilis_NBRC_16722_02561	CABKLS010000001_uncultured_Sphingo_sp._str_MGYG-HGUT-01262_00236	CP000699_wittichii_RW1_01013	CP004036_MM-1_00128	CP006644.1_sanxanigenens_DSM_19645_NX02_02492	CP009571.1_taxi_ATCC_55669_00618	CP010836_WHSC-8_01475
nfuA		Fe/S biogenesis protein NfuA	253	253	1	87	105121				560	683	580	AAQG00000000_SKA58_01524	AFGG00000000_S17_03761	AGFU00000000_elodea_ATCC_31461_01161	AHHA00000000_PAMC_26617_01603	AHIR00000000_echinoides_ATCC_14820_03219	AHIS00000000_PAMC_26605_02154	AIDW00000000_PAMC_26621_03422	ALBQ00000000_ATCC_31555_00798	ALVC00000000_LH128_02894	AORL00000000_PR090111-T3T-6A_00632	AORY00000000_Mn802worker_02279	AQUJ00000000_melonis_C3_01704	AQZT00000000_melonis_DAPP-PG_224_02370	ASTM00000000_YL-JM2C_05097	ATTG00000000_menolis_FR1_03264	ATTI00000000_phyllosphaerae_5.2_03344	ATYK00000000_phyllosphaerae_FA2_02610	BBJS00000000_paucimobilis_NBRC_13935_03587	BBPI00000000_parapaucimobilis_NBRC_15100_02725	BBWU01000000_changbaiensis_NBRC_104936_02962	BCTR00000000_azotifigens_NBRC_15497_strain_NBRC_15497_02737	BCTY00000000_sanguinis_NBRC_13937_02201	BCTZ00000000_soli_NBRC_100801_02904	BCYU00000000_asaccharolytica_NBRC_15499_03693	BCYW00000000_koreensis_NBRC_16723_02613	BCYX00000000_mali_NBRC_15500_02693	BCYY00000000_pituitosa_NBRC_102491_03088	BCYZ00000000_pruni_NBRC_15498_03287	BDJB00000000_TZW2008_02351	BJXI01000000_aquatilis_NBRC_16722_02755	CABKLS010000001_uncultured_Sphingo_sp._str_MGYG-HGUT-01262_02185	CP000699_wittichii_RW1_02951	CP004036_MM-1_00257	CP006644.1_sanxanigenens_DSM_19645_NX02_02726	CP009571.1_taxi_ATCC_55669_01551	CP010836_WHSC-8_04782
grxC		Glutaredoxin 3	253	253	1	87	9011				254	311	260	AAQG00000000_SKA58_01951	AFGG00000000_S17_01863	AGFU00000000_elodea_ATCC_31461_00767	AHHA00000000_PAMC_26617_03588	AHIR00000000_echinoides_ATCC_14820_00376	AHIS00000000_PAMC_26605_02667	AIDW00000000_PAMC_26621_02442	ALBQ00000000_ATCC_31555_03757	ALVC00000000_LH128_02823	AORL00000000_PR090111-T3T-6A_02332	AORY00000000_Mn802worker_02381	AQUJ00000000_melonis_C3_02154	AQZT00000000_melonis_DAPP-PG_224_01918	ASTM00000000_YL-JM2C_03224	ATTG00000000_menolis_FR1_00207	ATTI00000000_phyllosphaerae_5.2_02686	ATYK00000000_phyllosphaerae_FA2_00425	BBJS00000000_paucimobilis_NBRC_13935_03072	BBPI00000000_parapaucimobilis_NBRC_15100_01467	BBWU01000000_changbaiensis_NBRC_104936_00250	BCTR00000000_azotifigens_NBRC_15497_strain_NBRC_15497_01592	BCTY00000000_sanguinis_NBRC_13937_03685	BCTZ00000000_soli_NBRC_100801_00180	BCYU00000000_asaccharolytica_NBRC_15499_03255	BCYW00000000_koreensis_NBRC_16723_01173	BCYX00000000_mali_NBRC_15500_02322	BCYY00000000_pituitosa_NBRC_102491_00419	BCYZ00000000_pruni_NBRC_15498_02608	BDJB00000000_TZW2008_02116	BJXI01000000_aquatilis_NBRC_16722_00322	CABKLS010000001_uncultured_Sphingo_sp._str_MGYG-HGUT-01262_00244	CP000699_wittichii_RW1_01093	CP004036_MM-1_03725	CP006644.1_sanxanigenens_DSM_19645_NX02_02116	CP009571.1_taxi_ATCC_55669_01758	CP010836_WHSC-8_02597
purM		Phosphoribosylformylglycinamidine cyclo-ligase	253	253	1	87	10942				1082	1193	1108	AAQG00000000_SKA58_03064	AFGG00000000_S17_00275	AGFU00000000_elodea_ATCC_31461_00945	AHHA00000000_PAMC_26617_03143	AHIR00000000_echinoides_ATCC_14820_00320	AHIS00000000_PAMC_26605_02920	AIDW00000000_PAMC_26621_01985	ALBQ00000000_ATCC_31555_00332	ALVC00000000_LH128_00944	AORL00000000_PR090111-T3T-6A_02539	AORY00000000_Mn802worker_00064	AQUJ00000000_melonis_C3_01547	AQZT00000000_melonis_DAPP-PG_224_02527	ASTM00000000_YL-JM2C_00025	ATTG00000000_menolis_FR1_03107	ATTI00000000_phyllosphaerae_5.2_01726	ATYK00000000_phyllosphaerae_FA2_00898	BBJS00000000_paucimobilis_NBRC_13935_01092	BBPI00000000_parapaucimobilis_NBRC_15100_00037	BBWU01000000_changbaiensis_NBRC_104936_00739	BCTR00000000_azotifigens_NBRC_15497_strain_NBRC_15497_03107	BCTY00000000_sanguinis_NBRC_13937_00022	BCTZ00000000_soli_NBRC_100801_00781	BCYU00000000_asaccharolytica_NBRC_15499_01146	BCYW00000000_koreensis_NBRC_16723_01351	BCYX00000000_mali_NBRC_15500_01478	BCYY00000000_pituitosa_NBRC_102491_00063	BCYZ00000000_pruni_NBRC_15498_00030	BDJB00000000_TZW2008_01554	BJXI01000000_aquatilis_NBRC_16722_01134	CABKLS010000001_uncultured_Sphingo_sp._str_MGYG-HGUT-01262_00208	CP000699_wittichii_RW1_00551	CP004036_MM-1_03656	CP006644.1_sanxanigenens_DSM_19645_NX02_02794	CP009571.1_taxi_ATCC_55669_00678	CP010836_WHSC-8_01421
adk		Adenylate kinase	253	253	1	87	7222				569	695	648	AAQG00000000_SKA58_00315	AFGG00000000_S17_02843	AGFU00000000_elodea_ATCC_31461_03228	AHHA00000000_PAMC_26617_03727	AHIR00000000_echinoides_ATCC_14820_01036	AHIS00000000_PAMC_26605_02082	AIDW00000000_PAMC_26621_02583	ALBQ00000000_ATCC_31555_02163	ALVC00000000_LH128_03694	AORL00000000_PR090111-T3T-6A_00762	AORY00000000_Mn802worker_01232	AQUJ00000000_melonis_C3_02279	AQZT00000000_melonis_DAPP-PG_224_01792	ASTM00000000_YL-JM2C_03644	ATTG00000000_menolis_FR1_01528	ATTI00000000_phyllosphaerae_5.2_02460	ATYK00000000_phyllosphaerae_FA2_01917	BBJS00000000_paucimobilis_NBRC_13935_00185	BBPI00000000_parapaucimobilis_NBRC_15100_03554	BBWU01000000_changbaiensis_NBRC_104936_00460	BCTR00000000_azotifigens_NBRC_15497_strain_NBRC_15497_03918	BCTY00000000_sanguinis_NBRC_13937_01066	BCTZ00000000_soli_NBRC_100801_01358	BCYU00000000_asaccharolytica_NBRC_15499_00300	BCYW00000000_koreensis_NBRC_16723_01025	BCYX00000000_mali_NBRC_15500_00101	BCYY00000000_pituitosa_NBRC_102491_01270	BCYZ00000000_pruni_NBRC_15498_00329	BDJB00000000_TZW2008_02165	BJXI01000000_aquatilis_NBRC_16722_03750	CABKLS010000001_uncultured_Sphingo_sp._str_MGYG-HGUT-01262_00440	CP000699_wittichii_RW1_01887	CP004036_MM-1_01630	CP006644.1_sanxanigenens_DSM_19645_NX02_03986	CP009571.1_taxi_ATCC_55669_02372	CP010836_WHSC-8_03110
fabD		Malonyl CoA-acyl carrier protein transacylase	253	253	1	87	11953				887	959	942	AAQG00000000_SKA58_00961	AFGG00000000_S17_00090	AGFU00000000_elodea_ATCC_31461_01266	AHHA00000000_PAMC_26617_03116	AHIR00000000_echinoides_ATCC_14820_00808	AHIS00000000_PAMC_26605_02807	AIDW00000000_PAMC_26621_01956	ALBQ00000000_ATCC_31555_02609	ALVC00000000_LH128_03502	AORL00000000_PR090111-T3T-6A_02345	AORY00000000_Mn802worker_00195	AQUJ00000000_melonis_C3_01826	AQZT00000000_melonis_DAPP-PG_224_02247	ASTM00000000_YL-JM2C_00079	ATTG00000000_menolis_FR1_03386	ATTI00000000_phyllosphaerae_5.2_02331	ATYK00000000_phyllosphaerae_FA2_00633	BBJS00000000_paucimobilis_NBRC_13935_01276	BBPI00000000_parapaucimobilis_NBRC_15100_00215	BBWU01000000_changbaiensis_NBRC_104936_01154	BCTR00000000_azotifigens_NBRC_15497_strain_NBRC_15497_02575	BCTY00000000_sanguinis_NBRC_13937_00491	BCTZ00000000_soli_NBRC_100801_00935	BCYU00000000_asaccharolytica_NBRC_15499_04098	BCYW00000000_koreensis_NBRC_16723_01488	BCYX00000000_mali_NBRC_15500_04071	BCYY00000000_pituitosa_NBRC_102491_00190	BCYZ00000000_pruni_NBRC_15498_00157	BDJB00000000_TZW2008_01484	BJXI01000000_aquatilis_NBRC_16722_00014	CABKLS010000001_uncultured_Sphingo_sp._str_MGYG-HGUT-01262_01552	CP000699_wittichii_RW1_00605	CP004036_MM-1_00365	CP006644.1_sanxanigenens_DSM_19645_NX02_02263	CP009571.1_taxi_ATCC_55669_00881	CP010836_WHSC-8_01202
group_5560		hypothetical protein	253	253	1	87	113711				779	1376	1256	AAQG00000000_SKA58_00066	AFGG00000000_S17_02462	AGFU00000000_elodea_ATCC_31461_00576	AHHA00000000_PAMC_26617_02018	AHIR00000000_echinoides_ATCC_14820_01681	AHIS00000000_PAMC_26605_02433	AIDW00000000_PAMC_26621_00927	ALBQ00000000_ATCC_31555_01796	ALVC00000000_LH128_01884	AORL00000000_PR090111-T3T-6A_01754	AORY00000000_Mn802worker_01486	AQUJ00000000_melonis_C3_02703	AQZT00000000_melonis_DAPP-PG_224_01419	ASTM00000000_YL-JM2C_02190	ATTG00000000_menolis_FR1_01104	ATTI00000000_phyllosphaerae_5.2_00687	ATYK00000000_phyllosphaerae_FA2_02212	BBJS00000000_paucimobilis_NBRC_13935_00025	BBPI00000000_parapaucimobilis_NBRC_15100_00647	BBWU01000000_changbaiensis_NBRC_104936_02626	BCTR00000000_azotifigens_NBRC_15497_strain_NBRC_15497_04106	BCTY00000000_sanguinis_NBRC_13937_00709	BCTZ00000000_soli_NBRC_100801_02861	BCYU00000000_asaccharolytica_NBRC_15499_03810	BCYW00000000_koreensis_NBRC_16723_02578	BCYX00000000_mali_NBRC_15500_04095	BCYY00000000_pituitosa_NBRC_102491_01752	BCYZ00000000_pruni_NBRC_15498_01806	BDJB00000000_TZW2008_02836	BJXI01000000_aquatilis_NBRC_16722_02768	CABKLS010000001_uncultured_Sphingo_sp._str_MGYG-HGUT-01262_00950	CP000699_wittichii_RW1_05370	CP004036_MM-1_02135	CP006644.1_sanxanigenens_DSM_19645_NX02_05149	CP009571.1_taxi_ATCC_55669_03327	CP010836_WHSC-8_03726
murE		UDP-N-acetylmuramoyl-L-alanyl-D-glutamate--2,6-diaminopimelate ligase	253	253	1	87	35453				1412	1481	1423	AAQG00000000_SKA58_02168	AFGG00000000_S17_02180	AGFU00000000_elodea_ATCC_31461_00270	AHHA00000000_PAMC_26617_02152	AHIR00000000_echinoides_ATCC_14820_01214	AHIS00000000_PAMC_26605_00605	AIDW00000000_PAMC_26621_01043	ALBQ00000000_ATCC_31555_01129	ALVC00000000_LH128_03636	AORL00000000_PR090111-T3T-6A_00790	AORY00000000_Mn802worker_01315	AQUJ00000000_melonis_C3_02401	AQZT00000000_melonis_DAPP-PG_224_01670	ASTM00000000_YL-JM2C_01455	ATTG00000000_menolis_FR1_01406	ATTI00000000_phyllosphaerae_5.2_03000	ATYK00000000_phyllosphaerae_FA2_02273	BBJS00000000_paucimobilis_NBRC_13935_00371	BBPI00000000_parapaucimobilis_NBRC_15100_02925	BBWU01000000_changbaiensis_NBRC_104936_01643	BCTR00000000_azotifigens_NBRC_15497_strain_NBRC_15497_00857	BCTY00000000_sanguinis_NBRC_13937_01687	BCTZ00000000_soli_NBRC_100801_01165	BCYU00000000_asaccharolytica_NBRC_15499_04123	BCYW00000000_koreensis_NBRC_16723_01812	BCYX00000000_mali_NBRC_15500_02662	BCYY00000000_pituitosa_NBRC_102491_01516	BCYZ00000000_pruni_NBRC_15498_02058	BDJB00000000_TZW2008_00394	BJXI01000000_aquatilis_NBRC_16722_01918	CABKLS010000001_uncultured_Sphingo_sp._str_MGYG-HGUT-01262_01905	CP000699_wittichii_RW1_04555	CP004036_MM-1_01128	CP006644.1_sanxanigenens_DSM_19645_NX02_00142	CP009571.1_taxi_ATCC_55669_01868	CP010836_WHSC-8_02048
rluD		Ribosomal large subunit pseudouridine synthase D	253	253	1	87	42600				260	1208	951	AAQG00000000_SKA58_01102	AFGG00000000_S17_00971	AGFU00000000_elodea_ATCC_31461_03638	AHHA00000000_PAMC_26617_03486	AHIR00000000_echinoides_ATCC_14820_00476	AHIS00000000_PAMC_26605_02584	AIDW00000000_PAMC_26621_02339	ALBQ00000000_ATCC_31555_01168	ALVC00000000_LH128_00859	AORL00000000_PR090111-T3T-6A_02177	AORY00000000_Mn802worker_01751	AQUJ00000000_melonis_C3_01001	AQZT00000000_melonis_DAPP-PG_224_03294	ASTM00000000_YL-JM2C_00054	ATTG00000000_menolis_FR1_02561	ATTI00000000_phyllosphaerae_5.2_01613	ATYK00000000_phyllosphaerae_FA2_01360	BBJS00000000_paucimobilis_NBRC_13935_00630	BBPI00000000_parapaucimobilis_NBRC_15100_00565	BBWU01000000_changbaiensis_NBRC_104936_00470	BCTR00000000_azotifigens_NBRC_15497_strain_NBRC_15497_00898	BCTY00000000_sanguinis_NBRC_13937_02876	BCTZ00000000_soli_NBRC_100801_00338	BCYU00000000_asaccharolytica_NBRC_15499_02929	BCYW00000000_koreensis_NBRC_16723_01560	BCYX00000000_mali_NBRC_15500_02355	BCYY00000000_pituitosa_NBRC_102491_01475	BCYZ00000000_pruni_NBRC_15498_02420	BDJB00000000_TZW2008_01606	BJXI01000000_aquatilis_NBRC_16722_00467	CABKLS010000001_uncultured_Sphingo_sp._str_MGYG-HGUT-01262_01198	CP000699_wittichii_RW1_00579	CP004036_MM-1_00737	CP006644.1_sanxanigenens_DSM_19645_NX02_00977	CP009571.1_taxi_ATCC_55669_01323	CP010836_WHSC-8_01945
ctaG		Cytochrome c oxidase assembly protein CtaG	253	253	1	87	90402				515	647	548	AAQG00000000_SKA58_02542	AFGG00000000_S17_03247	AGFU00000000_elodea_ATCC_31461_02949	AHHA00000000_PAMC_26617_00853	AHIR00000000_echinoides_ATCC_14820_01804	AHIS00000000_PAMC_26605_00827	AIDW00000000_PAMC_26621_00334	ALBQ00000000_ATCC_31555_03204	ALVC00000000_LH128_04085	AORL00000000_PR090111-T3T-6A_03191	AORY00000000_Mn802worker_00461	AQUJ00000000_melonis_C3_03028	AQZT00000000_melonis_DAPP-PG_224_01144	ASTM00000000_YL-JM2C_01380	ATTG00000000_menolis_FR1_00779	ATTI00000000_phyllosphaerae_5.2_03463	ATYK00000000_phyllosphaerae_FA2_02723	BBJS00000000_paucimobilis_NBRC_13935_03512	BBPI00000000_parapaucimobilis_NBRC_15100_01633	BBWU01000000_changbaiensis_NBRC_104936_02137	BCTR00000000_azotifigens_NBRC_15497_strain_NBRC_15497_03677	BCTY00000000_sanguinis_NBRC_13937_03314	BCTZ00000000_soli_NBRC_100801_02616	BCYU00000000_asaccharolytica_NBRC_15499_02373	BCYW00000000_koreensis_NBRC_16723_03830	BCYX00000000_mali_NBRC_15500_03717	BCYY00000000_pituitosa_NBRC_102491_03248	BCYZ00000000_pruni_NBRC_15498_01511	BDJB00000000_TZW2008_00685	BJXI01000000_aquatilis_NBRC_16722_02327	CABKLS010000001_uncultured_Sphingo_sp._str_MGYG-HGUT-01262_02890	CP000699_wittichii_RW1_04480	CP004036_MM-1_02902	CP006644.1_sanxanigenens_DSM_19645_NX02_05374	CP009571.1_taxi_ATCC_55669_03115	CP010836_WHSC-8_03434
iscA		Iron-binding protein IscA	253	253	1	87	105181				278	464	354	AAQG00000000_SKA58_02971	AFGG00000000_S17_01455	AGFU00000000_elodea_ATCC_31461_02955	AHHA00000000_PAMC_26617_01615	AHIR00000000_echinoides_ATCC_14820_03232	AHIS00000000_PAMC_26605_03667	AIDW00000000_PAMC_26621_03409	ALBQ00000000_ATCC_31555_02267	ALVC00000000_LH128_01892	AORL00000000_PR090111-T3T-6A_03372	AORY00000000_Mn802worker_02267	AQUJ00000000_melonis_C3_01158	AQZT00000000_melonis_DAPP-PG_224_03137	ASTM00000000_YL-JM2C_04564	ATTG00000000_menolis_FR1_02718	ATTI00000000_phyllosphaerae_5.2_03329	ATYK00000000_phyllosphaerae_FA2_02585	BBJS00000000_paucimobilis_NBRC_13935_03320	BBPI00000000_parapaucimobilis_NBRC_15100_01368	BBWU01000000_changbaiensis_NBRC_104936_02525	BCTR00000000_azotifigens_NBRC_15497_strain_NBRC_15497_03671	BCTY00000000_sanguinis_NBRC_13937_03226	BCTZ00000000_soli_NBRC_100801_02916	BCYU00000000_asaccharolytica_NBRC_15499_01579	BCYW00000000_koreensis_NBRC_16723_03236	BCYX00000000_mali_NBRC_15500_04794	BCYY00000000_pituitosa_NBRC_102491_03253	BCYZ00000000_pruni_NBRC_15498_02719	BDJB00000000_TZW2008_02337	BJXI01000000_aquatilis_NBRC_16722_03549	CABKLS010000001_uncultured_Sphingo_sp._str_MGYG-HGUT-01262_01540	CP000699_wittichii_RW1_03495	CP004036_MM-1_01785	CP006644.1_sanxanigenens_DSM_19645_NX02_04845	CP009571.1_taxi_ATCC_55669_01539	CP010836_WHSC-8_00222
dnaE1		DNA polymerase III subunit alpha	253	253	1	87	11523				1061	3704	3482	AAQG00000000_SKA58_01544	AFGG00000000_S17_00115	AGFU00000000_elodea_ATCC_31461_01296	AHHA00000000_PAMC_26617_03138	AHIR00000000_echinoides_ATCC_14820_00780	AHIS00000000_PAMC_26605_02833	AIDW00000000_PAMC_26621_01980	ALBQ00000000_ATCC_31555_02007	ALVC00000000_LH128_02258	AORL00000000_PR090111-T3T-6A_02146	AORY00000000_Mn802worker_00171	AQUJ00000000_melonis_C3_01411	AQZT00000000_melonis_DAPP-PG_224_02707	ASTM00000000_YL-JM2C_03869	ATTG00000000_menolis_FR1_02971	ATTI00000000_phyllosphaerae_5.2_02377	ATYK00000000_phyllosphaerae_FA2_00305	BBJS00000000_paucimobilis_NBRC_13935_01251	BBPI00000000_parapaucimobilis_NBRC_15100_00191	BBWU01000000_changbaiensis_NBRC_104936_03055	BCTR00000000_azotifigens_NBRC_15497_strain_NBRC_15497_03384	BCTY00000000_sanguinis_NBRC_13937_00467	BCTZ00000000_soli_NBRC_100801_00910	BCYU00000000_asaccharolytica_NBRC_15499_01423	BCYW00000000_koreensis_NBRC_16723_01461	BCYX00000000_mali_NBRC_15500_01371	BCYY00000000_pituitosa_NBRC_102491_00156	BCYZ00000000_pruni_NBRC_15498_00131	BDJB00000000_TZW2008_01311	BJXI01000000_aquatilis_NBRC_16722_01946	CABKLS010000001_uncultured_Sphingo_sp._str_MGYG-HGUT-01262_00493	CP000699_wittichii_RW1_02909	CP004036_MM-1_03248	CP006644.1_sanxanigenens_DSM_19645_NX02_00938	CP009571.1_taxi_ATCC_55669_00854	CP010836_WHSC-8_01226
recN		DNA repair protein RecN	253	253	1	87	52112				1652	1826	1664	AAQG00000000_SKA58_02029	AFGG00000000_S17_03499	AGFU00000000_elodea_ATCC_31461_01793	AHHA00000000_PAMC_26617_03861	AHIR00000000_echinoides_ATCC_14820_01341	AHIS00000000_PAMC_26605_01903	AIDW00000000_PAMC_26621_02719	ALBQ00000000_ATCC_31555_02107	ALVC00000000_LH128_03821	AORL00000000_PR090111-T3T-6A_01812	AORY00000000_Mn802worker_02316	AQUJ00000000_melonis_C3_01571	AQZT00000000_melonis_DAPP-PG_224_02503	ASTM00000000_YL-JM2C_04507	ATTG00000000_menolis_FR1_03131	ATTI00000000_phyllosphaerae_5.2_02766	ATYK00000000_phyllosphaerae_FA2_00326	BBJS00000000_paucimobilis_NBRC_13935_02938	BBPI00000000_parapaucimobilis_NBRC_15100_00813	BBWU01000000_changbaiensis_NBRC_104936_01624	BCTR00000000_azotifigens_NBRC_15497_strain_NBRC_15497_03565	BCTY00000000_sanguinis_NBRC_13937_01619	BCTZ00000000_soli_NBRC_100801_01476	BCYU00000000_asaccharolytica_NBRC_15499_02614	BCYW00000000_koreensis_NBRC_16723_02439	BCYX00000000_mali_NBRC_15500_04045	BCYY00000000_pituitosa_NBRC_102491_01312	BCYZ00000000_pruni_NBRC_15498_03058	BDJB00000000_TZW2008_00557	BJXI01000000_aquatilis_NBRC_16722_00483	CABKLS010000001_uncultured_Sphingo_sp._str_MGYG-HGUT-01262_02965	CP000699_wittichii_RW1_05354	CP004036_MM-1_01445	CP006644.1_sanxanigenens_DSM_19645_NX02_04070	CP009571.1_taxi_ATCC_55669_00647	CP010836_WHSC-8_00123
rimP		Ribosome maturation factor RimP	253	253	1	87	108544				524	758	565	AAQG00000000_SKA58_02043	AFGG00000000_S17_03308	AGFU00000000_elodea_ATCC_31461_02281	AHHA00000000_PAMC_26617_00539	AHIR00000000_echinoides_ATCC_14820_02874	AHIS00000000_PAMC_26605_00546	AIDW00000000_PAMC_26621_00604	ALBQ00000000_ATCC_31555_02397	ALVC00000000_LH128_03208	AORL00000000_PR090111-T3T-6A_01746	AORY00000000_Mn802worker_01874	AQUJ00000000_melonis_C3_00478	AQZT00000000_melonis_DAPP-PG_224_00213	ASTM00000000_YL-JM2C_03746	ATTG00000000_menolis_FR1_02037	ATTI00000000_phyllosphaerae_5.2_01640	ATYK00000000_phyllosphaerae_FA2_01333	BBJS00000000_paucimobilis_NBRC_13935_01757	BBPI00000000_parapaucimobilis_NBRC_15100_01914	BBWU01000000_changbaiensis_NBRC_104936_01925	BCTR00000000_azotifigens_NBRC_15497_strain_NBRC_15497_03582	BCTY00000000_sanguinis_NBRC_13937_01203	BCTZ00000000_soli_NBRC_100801_03390	BCYU00000000_asaccharolytica_NBRC_15499_02437	BCYW00000000_koreensis_NBRC_16723_02298	BCYX00000000_mali_NBRC_15500_04474	BCYY00000000_pituitosa_NBRC_102491_03489	BCYZ00000000_pruni_NBRC_15498_02992	BDJB00000000_TZW2008_00861	BJXI01000000_aquatilis_NBRC_16722_03631	CABKLS010000001_uncultured_Sphingo_sp._str_MGYG-HGUT-01262_02445	CP000699_wittichii_RW1_04417	CP004036_MM-1_01554	CP006644.1_sanxanigenens_DSM_19645_NX02_05286	CP009571.1_taxi_ATCC_55669_02277	CP010836_WHSC-8_03685
ratA		Ribosome association toxin RatA	253	253	1	87	10843			Hypothetical protein with no hits to refseq/uniprot/clusters/cdd/tigrfams/pfam overlapping another protein with hits	380	545	480	AAQG00000000_SKA58_01308	AFGG00000000_S17_00285	AGFU00000000_elodea_ATCC_31461_03865	AHHA00000000_PAMC_26617_03156	AHIR00000000_echinoides_ATCC_14820_00333	AHIS00000000_PAMC_26605_02909	AIDW00000000_PAMC_26621_01998	ALBQ00000000_ATCC_31555_02409	ALVC00000000_LH128_01082	AORL00000000_PR090111-T3T-6A_02455	AORY00000000_Mn802worker_01986	AQUJ00000000_melonis_C3_01631	AQZT00000000_melonis_DAPP-PG_224_02444	ASTM00000000_YL-JM2C_00191	ATTG00000000_menolis_FR1_03191	ATTI00000000_phyllosphaerae_5.2_01036	ATYK00000000_phyllosphaerae_FA2_02486	BBJS00000000_paucimobilis_NBRC_13935_01082	BBPI00000000_parapaucimobilis_NBRC_15100_00027	BBWU01000000_changbaiensis_NBRC_104936_00679	BCTR00000000_azotifigens_NBRC_15497_strain_NBRC_15497_01131	BCTY00000000_sanguinis_NBRC_13937_00012	BCTZ00000000_soli_NBRC_100801_00798	BCYU00000000_asaccharolytica_NBRC_15499_01197	BCYW00000000_koreensis_NBRC_16723_01270	BCYX00000000_mali_NBRC_15500_01463	BCYY00000000_pituitosa_NBRC_102491_00639	BCYZ00000000_pruni_NBRC_15498_00080	BDJB00000000_TZW2008_01542	BJXI01000000_aquatilis_NBRC_16722_01609	CABKLS010000001_uncultured_Sphingo_sp._str_MGYG-HGUT-01262_00219	CP000699_wittichii_RW1_00765	CP004036_MM-1_00229	CP006644.1_sanxanigenens_DSM_19645_NX02_02017	CP009571.1_taxi_ATCC_55669_00603	CP010836_WHSC-8_01490
coq7		2-nonaprenyl-3-methyl-6-methoxy-1,4-benzoquinol hydroxylase	253	253	1	87	89520				491	629	538	AAQG00000000_SKA58_02810	AFGG00000000_S17_02483	AGFU00000000_elodea_ATCC_31461_00227	AHHA00000000_PAMC_26617_00464	AHIR00000000_echinoides_ATCC_14820_02689	AHIS00000000_PAMC_26605_02278	AIDW00000000_PAMC_26621_00680	ALBQ00000000_ATCC_31555_03421	ALVC00000000_LH128_02166	AORL00000000_PR090111-T3T-6A_00155	AORY00000000_Mn802worker_01507	AQUJ00000000_melonis_C3_03086	AQZT00000000_melonis_DAPP-PG_224_01086	ASTM00000000_YL-JM2C_05000	ATTG00000000_menolis_FR1_00721	ATTI00000000_phyllosphaerae_5.2_01575	ATYK00000000_phyllosphaerae_FA2_01399	BBJS00000000_paucimobilis_NBRC_13935_00004	BBPI00000000_parapaucimobilis_NBRC_15100_00620	BBWU01000000_changbaiensis_NBRC_104936_03002	BCTR00000000_azotifigens_NBRC_15497_strain_NBRC_15497_04519	BCTY00000000_sanguinis_NBRC_13937_02967	BCTZ00000000_soli_NBRC_100801_01880	BCYU00000000_asaccharolytica_NBRC_15499_02421	BCYW00000000_koreensis_NBRC_16723_00246	BCYX00000000_mali_NBRC_15500_02156	BCYY00000000_pituitosa_NBRC_102491_04074	BCYZ00000000_pruni_NBRC_15498_03010	BDJB00000000_TZW2008_02463	BJXI01000000_aquatilis_NBRC_16722_03687	CABKLS010000001_uncultured_Sphingo_sp._str_MGYG-HGUT-01262_01117	CP000699_wittichii_RW1_03130	CP004036_MM-1_00850	CP006644.1_sanxanigenens_DSM_19645_NX02_04906	CP009571.1_taxi_ATCC_55669_03070	CP010836_WHSC-8_03749
apaG		Protein ApaG	253	253	1	87	99757				365	419	400	AAQG00000000_SKA58_01428	AFGG00000000_S17_03712	AGFU00000000_elodea_ATCC_31461_03189	AHHA00000000_PAMC_26617_03821	AHIR00000000_echinoides_ATCC_14820_01138	AHIS00000000_PAMC_26605_00707	AIDW00000000_PAMC_26621_02679	ALBQ00000000_ATCC_31555_02128	ALVC00000000_LH128_03796	AORL00000000_PR090111-T3T-6A_01451	AORY00000000_Mn802worker_01172	AQUJ00000000_melonis_C3_00376	AQZT00000000_melonis_DAPP-PG_224_00315	ASTM00000000_YL-JM2C_02342	ATTG00000000_menolis_FR1_01935	ATTI00000000_phyllosphaerae_5.2_00604	ATYK00000000_phyllosphaerae_FA2_03406	BBJS00000000_paucimobilis_NBRC_13935_02922	BBPI00000000_parapaucimobilis_NBRC_15100_00797	BBWU01000000_changbaiensis_NBRC_104936_00855	BCTR00000000_azotifigens_NBRC_15497_strain_NBRC_15497_03323	BCTY00000000_sanguinis_NBRC_13937_03645	BCTZ00000000_soli_NBRC_100801_02514	BCYU00000000_asaccharolytica_NBRC_15499_04426	BCYW00000000_koreensis_NBRC_16723_00732	BCYX00000000_mali_NBRC_15500_03548	BCYY00000000_pituitosa_NBRC_102491_02217	BCYZ00000000_pruni_NBRC_15498_01217	BDJB00000000_TZW2008_00451	BJXI01000000_aquatilis_NBRC_16722_02541	CABKLS010000001_uncultured_Sphingo_sp._str_MGYG-HGUT-01262_02595	CP000699_wittichii_RW1_01751	CP004036_MM-1_00448	CP006644.1_sanxanigenens_DSM_19645_NX02_01742	CP009571.1_taxi_ATCC_55669_02019	CP010836_WHSC-8_00616
group_6299		hypothetical protein	253	253	1	87	105180			Hypothetical protein with no hits to refseq/uniprot/clusters/cdd/tigrfams/pfam overlapping another protein with hits	392	557	468	AAQG00000000_SKA58_02970	AFGG00000000_S17_01456	AGFU00000000_elodea_ATCC_31461_01360	AHHA00000000_PAMC_26617_01614	AHIR00000000_echinoides_ATCC_14820_03231	AHIS00000000_PAMC_26605_03668	AIDW00000000_PAMC_26621_03410	ALBQ00000000_ATCC_31555_02266	ALVC00000000_LH128_01894	AORL00000000_PR090111-T3T-6A_03371	AORY00000000_Mn802worker_02268	AQUJ00000000_melonis_C3_01157	AQZT00000000_melonis_DAPP-PG_224_03138	ASTM00000000_YL-JM2C_04565	ATTG00000000_menolis_FR1_02717	ATTI00000000_phyllosphaerae_5.2_03330	ATYK00000000_phyllosphaerae_FA2_02586	BBJS00000000_paucimobilis_NBRC_13935_03321	BBPI00000000_parapaucimobilis_NBRC_15100_01369	BBWU01000000_changbaiensis_NBRC_104936_02529	BCTR00000000_azotifigens_NBRC_15497_strain_NBRC_15497_04621	BCTY00000000_sanguinis_NBRC_13937_03227	BCTZ00000000_soli_NBRC_100801_02915	BCYU00000000_asaccharolytica_NBRC_15499_01580	BCYW00000000_koreensis_NBRC_16723_03235	BCYX00000000_mali_NBRC_15500_04815	BCYY00000000_pituitosa_NBRC_102491_03254	BCYZ00000000_pruni_NBRC_15498_02720	BDJB00000000_TZW2008_02338	BJXI01000000_aquatilis_NBRC_16722_03550	CABKLS010000001_uncultured_Sphingo_sp._str_MGYG-HGUT-01262_01539	CP000699_wittichii_RW1_03496	CP004036_MM-1_01786	CP006644.1_sanxanigenens_DSM_19645_NX02_04844	CP009571.1_taxi_ATCC_55669_01540	CP010836_WHSC-8_00223
argH		Argininosuccinate lyase	253	253	1	87	85736				470	1637	1370	AAQG00000000_SKA58_03045	AFGG00000000_S17_02964	AGFU00000000_elodea_ATCC_31461_03329	AHHA00000000_PAMC_26617_00843	AHIR00000000_echinoides_ATCC_14820_01981	AHIS00000000_PAMC_26605_01214	AIDW00000000_PAMC_26621_00345	ALBQ00000000_ATCC_31555_03470	ALVC00000000_LH128_02512	AORL00000000_PR090111-T3T-6A_03378	AORY00000000_Mn802worker_02728	AQUJ00000000_melonis_C3_02958	AQZT00000000_melonis_DAPP-PG_224_01164	ASTM00000000_YL-JM2C_04822	ATTG00000000_menolis_FR1_00849	ATTI00000000_phyllosphaerae_5.2_00135	ATYK00000000_phyllosphaerae_FA2_02936	BBJS00000000_paucimobilis_NBRC_13935_01735	BBPI00000000_parapaucimobilis_NBRC_15100_01892	BBWU01000000_changbaiensis_NBRC_104936_02747	BCTR00000000_azotifigens_NBRC_15497_strain_NBRC_15497_03517	BCTY00000000_sanguinis_NBRC_13937_01224	BCTZ00000000_soli_NBRC_100801_01642	BCYU00000000_asaccharolytica_NBRC_15499_03781	BCYW00000000_koreensis_NBRC_16723_03711	BCYX00000000_mali_NBRC_15500_02443	BCYY00000000_pituitosa_NBRC_102491_04172	BCYZ00000000_pruni_NBRC_15498_02015	BDJB00000000_TZW2008_00166	BJXI01000000_aquatilis_NBRC_16722_02160	CABKLS010000001_uncultured_Sphingo_sp._str_MGYG-HGUT-01262_02233	CP000699_wittichii_RW1_03446	CP004036_MM-1_02149	CP006644.1_sanxanigenens_DSM_19645_NX02_05352	CP009571.1_taxi_ATCC_55669_02698	CP010836_WHSC-8_03955
atpC		ATP synthase epsilon chain	253	253	1	87	79987				251	440	256	AAQG00000000_SKA58_00740	AFGG00000000_S17_01943	AGFU00000000_elodea_ATCC_31461_01318	AHHA00000000_PAMC_26617_02350	AHIR00000000_echinoides_ATCC_14820_01269	AHIS00000000_PAMC_26605_00455	AIDW00000000_PAMC_26621_01247	ALBQ00000000_ATCC_31555_01454	ALVC00000000_LH128_02552	AORL00000000_PR090111-T3T-6A_01168	AORY00000000_Mn802worker_02642	AQUJ00000000_melonis_C3_00235	AQZT00000000_melonis_DAPP-PG_224_00455	ASTM00000000_YL-JM2C_04328	ATTG00000000_menolis_FR1_01794	ATTI00000000_phyllosphaerae_5.2_03239	ATYK00000000_phyllosphaerae_FA2_02467	BBJS00000000_paucimobilis_NBRC_13935_02993	BBPI00000000_parapaucimobilis_NBRC_15100_01537	BBWU01000000_changbaiensis_NBRC_104936_00291	BCTR00000000_azotifigens_NBRC_15497_strain_NBRC_15497_04142	BCTY00000000_sanguinis_NBRC_13937_03670	BCTZ00000000_soli_NBRC_100801_02926	BCYU00000000_asaccharolytica_NBRC_15499_02240	BCYW00000000_koreensis_NBRC_16723_02141	BCYX00000000_mali_NBRC_15500_04338	BCYY00000000_pituitosa_NBRC_102491_04330	BCYZ00000000_pruni_NBRC_15498_03866	BDJB00000000_TZW2008_01124	BJXI01000000_aquatilis_NBRC_16722_03282	CABKLS010000001_uncultured_Sphingo_sp._str_MGYG-HGUT-01262_01714	CP000699_wittichii_RW1_01159	CP004036_MM-1_00996	CP006644.1_sanxanigenens_DSM_19645_NX02_01746	CP009571.1_taxi_ATCC_55669_02068	CP010836_WHSC-8_00544
group_6359		hypothetical protein	253	253	1	87	35605				377	506	394	AAQG00000000_SKA58_02245	AFGG00000000_S17_02169	AGFU00000000_elodea_ATCC_31461_00254	AHHA00000000_PAMC_26617_02140	AHIR00000000_echinoides_ATCC_14820_01225	AHIS00000000_PAMC_26605_00236	AIDW00000000_PAMC_26621_01031	ALBQ00000000_ATCC_31555_02999	ALVC00000000_LH128_03358	AORL00000000_PR090111-T3T-6A_00975	AORY00000000_Mn802worker_01304	AQUJ00000000_melonis_C3_02413	AQZT00000000_melonis_DAPP-PG_224_01658	ASTM00000000_YL-JM2C_04995	ATTG00000000_menolis_FR1_01394	ATTI00000000_phyllosphaerae_5.2_03012	ATYK00000000_phyllosphaerae_FA2_02285	BBJS00000000_paucimobilis_NBRC_13935_00360	BBPI00000000_parapaucimobilis_NBRC_15100_03686	BBWU01000000_changbaiensis_NBRC_104936_01353	BCTR00000000_azotifigens_NBRC_15497_strain_NBRC_15497_00840	BCTY00000000_sanguinis_NBRC_13937_01698	BCTZ00000000_soli_NBRC_100801_01177	BCYU00000000_asaccharolytica_NBRC_15499_03242	BCYW00000000_koreensis_NBRC_16723_01840	BCYX00000000_mali_NBRC_15500_02648	BCYY00000000_pituitosa_NBRC_102491_01535	BCYZ00000000_pruni_NBRC_15498_02072	BDJB00000000_TZW2008_02515	BJXI01000000_aquatilis_NBRC_16722_01930	CABKLS010000001_uncultured_Sphingo_sp._str_MGYG-HGUT-01262_03162	CP000699_wittichii_RW1_03135	CP004036_MM-1_03645	CP006644.1_sanxanigenens_DSM_19645_NX02_01304	CP009571.1_taxi_ATCC_55669_01880	CP010836_WHSC-8_02062
mfd		Transcription-repair-coupling factor	253	253	1	87	41212				3422	3635	3472	AAQG00000000_SKA58_00618	AFGG00000000_S17_01036	AGFU00000000_elodea_ATCC_31461_01461	AHHA00000000_PAMC_26617_02959	AHIR00000000_echinoides_ATCC_14820_00397	AHIS00000000_PAMC_26605_00755	AIDW00000000_PAMC_26621_01793	ALBQ00000000_ATCC_31555_00585	ALVC00000000_LH128_04857	AORL00000000_PR090111-T3T-6A_02858	AORY00000000_Mn802worker_02440	AQUJ00000000_melonis_C3_01479	AQZT00000000_melonis_DAPP-PG_224_02639	ASTM00000000_YL-JM2C_01227	ATTG00000000_menolis_FR1_03039	ATTI00000000_phyllosphaerae_5.2_01712	ATYK00000000_phyllosphaerae_FA2_00884	BBJS00000000_paucimobilis_NBRC_13935_00719	BBPI00000000_parapaucimobilis_NBRC_15100_00258	BBWU01000000_changbaiensis_NBRC_104936_01005	BCTR00000000_azotifigens_NBRC_15497_strain_NBRC_15497_01262	BCTY00000000_sanguinis_NBRC_13937_00538	BCTZ00000000_soli_NBRC_100801_01020	BCYU00000000_asaccharolytica_NBRC_15499_03511	BCYW00000000_koreensis_NBRC_16723_02153	BCYX00000000_mali_NBRC_15500_01146	BCYY00000000_pituitosa_NBRC_102491_00799	BCYZ00000000_pruni_NBRC_15498_00236	BDJB00000000_TZW2008_01667	BJXI01000000_aquatilis_NBRC_16722_01199	CABKLS010000001_uncultured_Sphingo_sp._str_MGYG-HGUT-01262_02733	CP000699_wittichii_RW1_02077	CP004036_MM-1_00780	CP006644.1_sanxanigenens_DSM_19645_NX02_02440	CP009571.1_taxi_ATCC_55669_00103	CP010836_WHSC-8_01759
atpH		ATP synthase subunit delta	253	253	1	87	76489				506	677	570	AAQG00000000_SKA58_00745	AFGG00000000_S17_03663	AGFU00000000_elodea_ATCC_31461_01322	AHHA00000000_PAMC_26617_02354	AHIR00000000_echinoides_ATCC_14820_01265	AHIS00000000_PAMC_26605_00461	AIDW00000000_PAMC_26621_01251	ALBQ00000000_ATCC_31555_01449	ALVC00000000_LH128_02556	AORL00000000_PR090111-T3T-6A_01172	AORY00000000_Mn802worker_02638	AQUJ00000000_melonis_C3_00230	AQZT00000000_melonis_DAPP-PG_224_00460	ASTM00000000_YL-JM2C_04332	ATTG00000000_menolis_FR1_01789	ATTI00000000_phyllosphaerae_5.2_03243	ATYK00000000_phyllosphaerae_FA2_02472	BBJS00000000_paucimobilis_NBRC_13935_02987	BBPI00000000_parapaucimobilis_NBRC_15100_01542	BBWU01000000_changbaiensis_NBRC_104936_00295	BCTR00000000_azotifigens_NBRC_15497_strain_NBRC_15497_04138	BCTY00000000_sanguinis_NBRC_13937_01571	BCTZ00000000_soli_NBRC_100801_02931	BCYU00000000_asaccharolytica_NBRC_15499_02244	BCYW00000000_koreensis_NBRC_16723_02147	BCYX00000000_mali_NBRC_15500_04334	BCYY00000000_pituitosa_NBRC_102491_04326	BCYZ00000000_pruni_NBRC_15498_04132	BDJB00000000_TZW2008_01119	BJXI01000000_aquatilis_NBRC_16722_03277	CABKLS010000001_uncultured_Sphingo_sp._str_MGYG-HGUT-01262_01709	CP000699_wittichii_RW1_01155	CP004036_MM-1_00991	CP006644.1_sanxanigenens_DSM_19645_NX02_01750	CP009571.1_taxi_ATCC_55669_02073	CP010836_WHSC-8_00550
group_6482		Long-chain-fatty-acid--AMP ligase FadD32	253	253	1	87	35615				1340	1868	1760	AAQG00000000_SKA58_00539	AFGG00000000_S17_02165	AGFU00000000_elodea_ATCC_31461_00251	AHHA00000000_PAMC_26617_02136	AHIR00000000_echinoides_ATCC_14820_01229	AHIS00000000_PAMC_26605_00232	AIDW00000000_PAMC_26621_01027	ALBQ00000000_ATCC_31555_03002	ALVC00000000_LH128_03362	AORL00000000_PR090111-T3T-6A_00972	AORY00000000_Mn802worker_01301	AQUJ00000000_melonis_C3_02417	AQZT00000000_melonis_DAPP-PG_224_01654	ASTM00000000_YL-JM2C_04991	ATTG00000000_menolis_FR1_01390	ATTI00000000_phyllosphaerae_5.2_03015	ATYK00000000_phyllosphaerae_FA2_02288	BBJS00000000_paucimobilis_NBRC_13935_00356	BBPI00000000_parapaucimobilis_NBRC_15100_03674	BBWU01000000_changbaiensis_NBRC_104936_01356	BCTR00000000_azotifigens_NBRC_15497_strain_NBRC_15497_00837	BCTY00000000_sanguinis_NBRC_13937_01702	BCTZ00000000_soli_NBRC_100801_01181	BCYU00000000_asaccharolytica_NBRC_15499_03238	BCYW00000000_koreensis_NBRC_16723_01846	BCYX00000000_mali_NBRC_15500_02644	BCYY00000000_pituitosa_NBRC_102491_01538	BCYZ00000000_pruni_NBRC_15498_02076	BDJB00000000_TZW2008_02511	BJXI01000000_aquatilis_NBRC_16722_01935	CABKLS010000001_uncultured_Sphingo_sp._str_MGYG-HGUT-01262_01642	CP000699_wittichii_RW1_03139	CP004036_MM-1_03641	CP006644.1_sanxanigenens_DSM_19645_NX02_00304	CP009571.1_taxi_ATCC_55669_01884	CP010836_WHSC-8_02066
group_6510		hypothetical protein	253	253	1	87	32442				464	578	490	AAQG00000000_SKA58_01049	AFGG00000000_S17_01900	AGFU00000000_elodea_ATCC_31461_00686	AHHA00000000_PAMC_26617_02275	AHIR00000000_echinoides_ATCC_14820_03467	AHIS00000000_PAMC_26605_00674	AIDW00000000_PAMC_26621_01171	ALBQ00000000_ATCC_31555_03157	ALVC00000000_LH128_01627	AORL00000000_PR090111-T3T-6A_00036	AORY00000000_Mn802worker_02426	AQUJ00000000_melonis_C3_02432	AQZT00000000_melonis_DAPP-PG_224_01639	ASTM00000000_YL-JM2C_00663	ATTG00000000_menolis_FR1_01375	ATTI00000000_phyllosphaerae_5.2_02566	ATYK00000000_phyllosphaerae_FA2_02020	BBJS00000000_paucimobilis_NBRC_13935_03035	BBPI00000000_parapaucimobilis_NBRC_15100_01495	BBWU01000000_changbaiensis_NBRC_104936_02900	BCTR00000000_azotifigens_NBRC_15497_strain_NBRC_15497_00592	BCTY00000000_sanguinis_NBRC_13937_02602	BCTZ00000000_soli_NBRC_100801_00398	BCYU00000000_asaccharolytica_NBRC_15499_01524	BCYW00000000_koreensis_NBRC_16723_03262	BCYX00000000_mali_NBRC_15500_03180	BCYY00000000_pituitosa_NBRC_102491_00340	BCYZ00000000_pruni_NBRC_15498_03517	BDJB00000000_TZW2008_01192	BJXI01000000_aquatilis_NBRC_16722_03682	CABKLS010000001_uncultured_Sphingo_sp._str_MGYG-HGUT-01262_01240	CP000699_wittichii_RW1_04659	CP004036_MM-1_00617	CP006644.1_sanxanigenens_DSM_19645_NX02_02629	CP009571.1_taxi_ATCC_55669_01898	CP010836_WHSC-8_01884
dus		putative tRNA-dihydrouridine synthase	253	253	1	87	10818				977	1094	1004	AAQG00000000_SKA58_01305	AFGG00000000_S17_00289	AGFU00000000_elodea_ATCC_31461_03810	AHHA00000000_PAMC_26617_03160	AHIR00000000_echinoides_ATCC_14820_00336	AHIS00000000_PAMC_26605_02905	AIDW00000000_PAMC_26621_02002	ALBQ00000000_ATCC_31555_02406	ALVC00000000_LH128_01078	AORL00000000_PR090111-T3T-6A_02459	AORY00000000_Mn802worker_01982	AQUJ00000000_melonis_C3_01627	AQZT00000000_melonis_DAPP-PG_224_02448	ASTM00000000_YL-JM2C_00194	ATTG00000000_menolis_FR1_03187	ATTI00000000_phyllosphaerae_5.2_01040	ATYK00000000_phyllosphaerae_FA2_02191	BBJS00000000_paucimobilis_NBRC_13935_01078	BBPI00000000_parapaucimobilis_NBRC_15100_00023	BBWU01000000_changbaiensis_NBRC_104936_00682	BCTR00000000_azotifigens_NBRC_15497_strain_NBRC_15497_01134	BCTY00000000_sanguinis_NBRC_13937_00008	BCTZ00000000_soli_NBRC_100801_00831	BCYU00000000_asaccharolytica_NBRC_15499_01193	BCYW00000000_koreensis_NBRC_16723_01263	BCYX00000000_mali_NBRC_15500_01459	BCYY00000000_pituitosa_NBRC_102491_00636	BCYZ00000000_pruni_NBRC_15498_00076	BDJB00000000_TZW2008_01538	BJXI01000000_aquatilis_NBRC_16722_01605	CABKLS010000001_uncultured_Sphingo_sp._str_MGYG-HGUT-01262_00223	CP000699_wittichii_RW1_00768	CP004036_MM-1_00233	CP006644.1_sanxanigenens_DSM_19645_NX02_02021	CP009571.1_taxi_ATCC_55669_00607	CP010836_WHSC-8_01493
rnd_1		Ribonuclease D	253	253	1	87	10904				1151	1361	1194	AAQG00000000_SKA58_00356	AFGG00000000_S17_00281	AGFU00000000_elodea_ATCC_31461_03070	AHHA00000000_PAMC_26617_03150	AHIR00000000_echinoides_ATCC_14820_00326	AHIS00000000_PAMC_26605_02915	AIDW00000000_PAMC_26621_01992	ALBQ00000000_ATCC_31555_02415	ALVC00000000_LH128_05799	AORL00000000_PR090111-T3T-6A_02533	AORY00000000_Mn802worker_01991	AQUJ00000000_melonis_C3_01554	AQZT00000000_melonis_DAPP-PG_224_02520	ASTM00000000_YL-JM2C_00033	ATTG00000000_menolis_FR1_03114	ATTI00000000_phyllosphaerae_5.2_01032	ATYK00000000_phyllosphaerae_FA2_02490	BBJS00000000_paucimobilis_NBRC_13935_01086	BBPI00000000_parapaucimobilis_NBRC_15100_00031	BBWU01000000_changbaiensis_NBRC_104936_00734	BCTR00000000_azotifigens_NBRC_15497_strain_NBRC_15497_01125	BCTY00000000_sanguinis_NBRC_13937_00016	BCTZ00000000_soli_NBRC_100801_00788	BCYU00000000_asaccharolytica_NBRC_15499_01468	BCYW00000000_koreensis_NBRC_16723_01345	BCYX00000000_mali_NBRC_15500_01472	BCYY00000000_pituitosa_NBRC_102491_00645	BCYZ00000000_pruni_NBRC_15498_00089	BDJB00000000_TZW2008_01548	BJXI01000000_aquatilis_NBRC_16722_01141	CABKLS010000001_uncultured_Sphingo_sp._str_MGYG-HGUT-01262_00215	CP000699_wittichii_RW1_00559	CP004036_MM-1_03663	CP006644.1_sanxanigenens_DSM_19645_NX02_02283	CP009571.1_taxi_ATCC_55669_00672	CP010836_WHSC-8_01485
phoU		Phosphate-specific transport system accessory protein PhoU	253	253	1	87	42157				320	725	694	AAQG00000000_SKA58_00791	AFGG00000000_S17_00394	AGFU00000000_elodea_ATCC_31461_02143	AHHA00000000_PAMC_26617_03655	AHIR00000000_echinoides_ATCC_14820_00642	AHIS00000000_PAMC_26605_03288	AIDW00000000_PAMC_26621_02510	ALBQ00000000_ATCC_31555_03686	ALVC00000000_LH128_00816	AORL00000000_PR090111-T3T-6A_01138	AORY00000000_Mn802worker_00268	AQUJ00000000_melonis_C3_02330	AQZT00000000_melonis_DAPP-PG_224_01741	ASTM00000000_YL-JM2C_02474	ATTG00000000_menolis_FR1_01477	ATTI00000000_phyllosphaerae_5.2_02155	ATYK00000000_phyllosphaerae_FA2_00810	BBJS00000000_paucimobilis_NBRC_13935_00973	BBPI00000000_parapaucimobilis_NBRC_15100_02360	BBWU01000000_changbaiensis_NBRC_104936_01247	BCTR00000000_azotifigens_NBRC_15497_strain_NBRC_15497_01862	BCTY00000000_sanguinis_NBRC_13937_00936	BCTZ00000000_soli_NBRC_100801_02379	BCYU00000000_asaccharolytica_NBRC_15499_02889	BCYW00000000_koreensis_NBRC_16723_01124	BCYX00000000_mali_NBRC_15500_01008	BCYY00000000_pituitosa_NBRC_102491_02725	BCYZ00000000_pruni_NBRC_15498_03591	BDJB00000000_TZW2008_02076	BJXI01000000_aquatilis_NBRC_16722_03484	CABKLS010000001_uncultured_Sphingo_sp._str_MGYG-HGUT-01262_00367	CP000699_wittichii_RW1_04172	CP004036_MM-1_00309	CP006644.1_sanxanigenens_DSM_19645_NX02_02049	CP009571.1_taxi_ATCC_55669_02427	CP010836_WHSC-8_02836
fabZ		3-hydroxyacyl-[acyl-carrier-protein] dehydratase FabZ	253	253	1	87	7677				422	512	476	AAQG00000000_SKA58_01958	AFGG00000000_S17_01069	AGFU00000000_elodea_ATCC_31461_00996	AHHA00000000_PAMC_26617_03062	AHIR00000000_echinoides_ATCC_14820_00660	AHIS00000000_PAMC_26605_03059	AIDW00000000_PAMC_26621_01906	ALBQ00000000_ATCC_31555_01839	ALVC00000000_LH128_02793	AORL00000000_PR090111-T3T-6A_02504	AORY00000000_Mn802worker_00003	AQUJ00000000_melonis_C3_01215	AQZT00000000_melonis_DAPP-PG_224_03030	ASTM00000000_YL-JM2C_00610	ATTG00000000_menolis_FR1_02775	ATTI00000000_phyllosphaerae_5.2_01837	ATYK00000000_phyllosphaerae_FA2_01054	BBJS00000000_paucimobilis_NBRC_13935_00752	BBPI00000000_parapaucimobilis_NBRC_15100_01995	BBWU01000000_changbaiensis_NBRC_104936_00674	BCTR00000000_azotifigens_NBRC_15497_strain_NBRC_15497_01182	BCTY00000000_sanguinis_NBRC_13937_01188	BCTZ00000000_soli_NBRC_100801_00809	BCYU00000000_asaccharolytica_NBRC_15499_01170	BCYW00000000_koreensis_NBRC_16723_01301	BCYX00000000_mali_NBRC_15500_01437	BCYY00000000_pituitosa_NBRC_102491_00601	BCYZ00000000_pruni_NBRC_15498_00054	BDJB00000000_TZW2008_01517	BJXI01000000_aquatilis_NBRC_16722_03084	CABKLS010000001_uncultured_Sphingo_sp._str_MGYG-HGUT-01262_02877	CP000699_wittichii_RW1_00996	CP004036_MM-1_00855	CP006644.1_sanxanigenens_DSM_19645_NX02_02802	CP009571.1_taxi_ATCC_55669_00832	CP010836_WHSC-8_01465
psd		Phosphatidylserine decarboxylase proenzyme	253	253	1	87	7740				689	803	732	AAQG00000000_SKA58_01971	AFGG00000000_S17_01056	AGFU00000000_elodea_ATCC_31461_02019	AHHA00000000_PAMC_26617_03049	AHIR00000000_echinoides_ATCC_14820_00673	AHIS00000000_PAMC_26605_03072	AIDW00000000_PAMC_26621_01893	ALBQ00000000_ATCC_31555_01851	ALVC00000000_LH128_01694	AORL00000000_PR090111-T3T-6A_02517	AORY00000000_Mn802worker_00016	AQUJ00000000_melonis_C3_01761	AQZT00000000_melonis_DAPP-PG_224_02312	ASTM00000000_YL-JM2C_00597	ATTG00000000_menolis_FR1_03321	ATTI00000000_phyllosphaerae_5.2_01850	ATYK00000000_phyllosphaerae_FA2_01067	BBJS00000000_paucimobilis_NBRC_13935_00739	BBPI00000000_parapaucimobilis_NBRC_15100_01982	BBWU01000000_changbaiensis_NBRC_104936_00661	BCTR00000000_azotifigens_NBRC_15497_strain_NBRC_15497_01195	BCTY00000000_sanguinis_NBRC_13937_01175	BCTZ00000000_soli_NBRC_100801_00837	BCYU00000000_asaccharolytica_NBRC_15499_01157	BCYW00000000_koreensis_NBRC_16723_01316	BCYX00000000_mali_NBRC_15500_01424	BCYY00000000_pituitosa_NBRC_102491_00613	BCYZ00000000_pruni_NBRC_15498_00041	BDJB00000000_TZW2008_01504	BJXI01000000_aquatilis_NBRC_16722_00078	CABKLS010000001_uncultured_Sphingo_sp._str_MGYG-HGUT-01262_03105	CP000699_wittichii_RW1_00983	CP004036_MM-1_00868	CP006644.1_sanxanigenens_DSM_19645_NX02_02815	CP009571.1_taxi_ATCC_55669_00845	CP010836_WHSC-8_01452
yajC		Sec translocon accessory complex subunit YajC	253	253	1	87	52285				269	386	338	AAQG00000000_SKA58_02565	AFGG00000000_S17_03507	AGFU00000000_elodea_ATCC_31461_01134	AHHA00000000_PAMC_26617_03853	AHIR00000000_echinoides_ATCC_14820_01333	AHIS00000000_PAMC_26605_01911	AIDW00000000_PAMC_26621_02711	ALBQ00000000_ATCC_31555_03251	ALVC00000000_LH128_00908	AORL00000000_PR090111-T3T-6A_01806	AORY00000000_Mn802worker_00952	AQUJ00000000_melonis_C3_01578	AQZT00000000_melonis_DAPP-PG_224_02496	ASTM00000000_YL-JM2C_04152	ATTG00000000_menolis_FR1_03138	ATTI00000000_phyllosphaerae_5.2_03081	ATYK00000000_phyllosphaerae_FA2_02351	BBJS00000000_paucimobilis_NBRC_13935_02946	BBPI00000000_parapaucimobilis_NBRC_15100_00821	BBWU01000000_changbaiensis_NBRC_104936_01619	BCTR00000000_azotifigens_NBRC_15497_strain_NBRC_15497_02707	BCTY00000000_sanguinis_NBRC_13937_01611	BCTZ00000000_soli_NBRC_100801_03185	BCYU00000000_asaccharolytica_NBRC_15499_02977	BCYW00000000_koreensis_NBRC_16723_01217	BCYX00000000_mali_NBRC_15500_03273	BCYY00000000_pituitosa_NBRC_102491_03120	BCYZ00000000_pruni_NBRC_15498_03050	BDJB00000000_TZW2008_02900	BJXI01000000_aquatilis_NBRC_16722_00490	CABKLS010000001_uncultured_Sphingo_sp._str_MGYG-HGUT-01262_03185	CP000699_wittichii_RW1_02010	CP004036_MM-1_01440	CP006644.1_sanxanigenens_DSM_19645_NX02_02716	CP009571.1_taxi_ATCC_55669_00640	CP010836_WHSC-8_00441
pgsA		CDP-diacylglycerol--glycerol-3-phosphate 3-phosphatidyltransferase	253	253	1	87	42268				542	668	561	AAQG00000000_SKA58_01224	AFGG00000000_S17_00407	AGFU00000000_elodea_ATCC_31461_02101	AHHA00000000_PAMC_26617_03668	AHIR00000000_echinoides_ATCC_14820_00655	AHIS00000000_PAMC_26605_03300	AIDW00000000_PAMC_26621_02523	ALBQ00000000_ATCC_31555_03674	ALVC00000000_LH128_05802	AORL00000000_PR090111-T3T-6A_01126	AORY00000000_Mn802worker_00278	AQUJ00000000_melonis_C3_00706	AQZT00000000_melonis_DAPP-PG_224_03572	ASTM00000000_YL-JM2C_02492	ATTG00000000_menolis_FR1_02265	ATTI00000000_phyllosphaerae_5.2_02169	ATYK00000000_phyllosphaerae_FA2_00796	BBJS00000000_paucimobilis_NBRC_13935_00960	BBPI00000000_parapaucimobilis_NBRC_15100_02347	BBWU01000000_changbaiensis_NBRC_104936_01472	BCTR00000000_azotifigens_NBRC_15497_strain_NBRC_15497_01879	BCTY00000000_sanguinis_NBRC_13937_00949	BCTZ00000000_soli_NBRC_100801_02393	BCYU00000000_asaccharolytica_NBRC_15499_03702	BCYW00000000_koreensis_NBRC_16723_01285	BCYX00000000_mali_NBRC_15500_00661	BCYY00000000_pituitosa_NBRC_102491_02333	BCYZ00000000_pruni_NBRC_15498_00790	BDJB00000000_TZW2008_01590	BJXI01000000_aquatilis_NBRC_16722_02308	CABKLS010000001_uncultured_Sphingo_sp._str_MGYG-HGUT-01262_01654	CP000699_wittichii_RW1_04190	CP004036_MM-1_02822	CP006644.1_sanxanigenens_DSM_19645_NX02_02038	CP009571.1_taxi_ATCC_55669_02440	CP010836_WHSC-8_02855
ihfA		Integration host factor subunit alpha	253	253	1	87	63165				212	326	299	AAQG00000000_SKA58_02423	AFGG00000000_S17_02092	AGFU00000000_elodea_ATCC_31461_03351	AHHA00000000_PAMC_26617_00601	AHIR00000000_echinoides_ATCC_14820_02435	AHIS00000000_PAMC_26605_00968	AIDW00000000_PAMC_26621_00502	ALBQ00000000_ATCC_31555_03507	ALVC00000000_LH128_01940	AORL00000000_PR090111-T3T-6A_03237	AORY00000000_Mn802worker_00626	AQUJ00000000_melonis_C3_00062	AQZT00000000_melonis_DAPP-PG_224_00630	ASTM00000000_YL-JM2C_02455	ATTG00000000_menolis_FR1_01621	ATTI00000000_phyllosphaerae_5.2_03480	ATYK00000000_phyllosphaerae_FA2_02739	BBJS00000000_paucimobilis_NBRC_13935_03487	BBPI00000000_parapaucimobilis_NBRC_15100_02202	BBWU01000000_changbaiensis_NBRC_104936_02408	BCTR00000000_azotifigens_NBRC_15497_strain_NBRC_15497_02301	BCTY00000000_sanguinis_NBRC_13937_03390	BCTZ00000000_soli_NBRC_100801_01736	BCYU00000000_asaccharolytica_NBRC_15499_00749	BCYW00000000_koreensis_NBRC_16723_00420	BCYX00000000_mali_NBRC_15500_04274	BCYY00000000_pituitosa_NBRC_102491_03288	BCYZ00000000_pruni_NBRC_15498_03968	BDJB00000000_TZW2008_02489	BJXI01000000_aquatilis_NBRC_16722_00601	CABKLS010000001_uncultured_Sphingo_sp._str_MGYG-HGUT-01262_02272	CP000699_wittichii_RW1_04153	CP004036_MM-1_02412	CP006644.1_sanxanigenens_DSM_19645_NX02_05014	CP009571.1_taxi_ATCC_55669_03565	CP010836_WHSC-8_04055
petA		Ubiquinol-cytochrome c reductase iron-sulfur subunit	253	253	1	87	99406				497	722	580	AAQG00000000_SKA58_00524	AFGG00000000_S17_03871	AGFU00000000_elodea_ATCC_31461_03539	AHHA00000000_PAMC_26617_03798	AHIR00000000_echinoides_ATCC_14820_01115	AHIS00000000_PAMC_26605_00731	AIDW00000000_PAMC_26621_02655	ALBQ00000000_ATCC_31555_03583	ALVC00000000_LH128_03447	AORL00000000_PR090111-T3T-6A_01384	AORY00000000_Mn802worker_01021	AQUJ00000000_melonis_C3_00290	AQZT00000000_melonis_DAPP-PG_224_00400	ASTM00000000_YL-JM2C_04763	ATTG00000000_menolis_FR1_01849	ATTI00000000_phyllosphaerae_5.2_02912	ATYK00000000_phyllosphaerae_FA2_00195	BBJS00000000_paucimobilis_NBRC_13935_03565	BBPI00000000_parapaucimobilis_NBRC_15100_00765	BBWU01000000_changbaiensis_NBRC_104936_03044	BCTR00000000_azotifigens_NBRC_15497_strain_NBRC_15497_02124	BCTY00000000_sanguinis_NBRC_13937_01804	BCTZ00000000_soli_NBRC_100801_02490	BCYU00000000_asaccharolytica_NBRC_15499_03334	BCYW00000000_koreensis_NBRC_16723_00756	BCYX00000000_mali_NBRC_15500_03571	BCYY00000000_pituitosa_NBRC_102491_01124	BCYZ00000000_pruni_NBRC_15498_03215	BDJB00000000_TZW2008_01066	BJXI01000000_aquatilis_NBRC_16722_01306	CABKLS010000001_uncultured_Sphingo_sp._str_MGYG-HGUT-01262_01795	CP000699_wittichii_RW1_01950	CP004036_MM-1_00409	CP006644.1_sanxanigenens_DSM_19645_NX02_00080	CP009571.1_taxi_ATCC_55669_01822	CP010836_WHSC-8_00477
ptsP		Phosphoenolpyruvate-dependent phosphotransferase system	253	253	1	87	89593				779	2336	2263	AAQG00000000_SKA58_01994	AFGG00000000_S17_02410	AGFU00000000_elodea_ATCC_31461_01622	AHHA00000000_PAMC_26617_00480	AHIR00000000_echinoides_ATCC_14820_02676	AHIS00000000_PAMC_26605_02263	AIDW00000000_PAMC_26621_00664	ALBQ00000000_ATCC_31555_03435	ALVC00000000_LH128_05453	AORL00000000_PR090111-T3T-6A_00169	AORY00000000_Mn802worker_03007	AQUJ00000000_melonis_C3_03258	AQZT00000000_melonis_DAPP-PG_224_00913	ASTM00000000_YL-JM2C_02115	ATTG00000000_menolis_FR1_00549	ATTI00000000_phyllosphaerae_5.2_01555	ATYK00000000_phyllosphaerae_FA2_01420	BBJS00000000_paucimobilis_NBRC_13935_00078	BBPI00000000_parapaucimobilis_NBRC_15100_00725	BBWU01000000_changbaiensis_NBRC_104936_01254	BCTR00000000_azotifigens_NBRC_15497_strain_NBRC_15497_03483	BCTY00000000_sanguinis_NBRC_13937_01848	BCTZ00000000_soli_NBRC_100801_01866	BCYU00000000_asaccharolytica_NBRC_15499_01691	BCYW00000000_koreensis_NBRC_16723_00231	BCYX00000000_mali_NBRC_15500_02017	BCYY00000000_pituitosa_NBRC_102491_01883	BCYZ00000000_pruni_NBRC_15498_02373	BDJB00000000_TZW2008_02592	BJXI01000000_aquatilis_NBRC_16722_03704	CABKLS010000001_uncultured_Sphingo_sp._str_MGYG-HGUT-01262_03090	CP000699_wittichii_RW1_05123	CP004036_MM-1_03345	CP006644.1_sanxanigenens_DSM_19645_NX02_04144	CP009571.1_taxi_ATCC_55669_02804	CP010836_WHSC-8_03733
ctaE		Cytochrome c oxidase subunit 3	253	253	1	87	90401				815	932	893	AAQG00000000_SKA58_02541	AFGG00000000_S17_03246	AGFU00000000_elodea_ATCC_31461_02950	AHHA00000000_PAMC_26617_00852	AHIR00000000_echinoides_ATCC_14820_01805	AHIS00000000_PAMC_26605_00826	AIDW00000000_PAMC_26621_00335	ALBQ00000000_ATCC_31555_03203	ALVC00000000_LH128_04086	AORL00000000_PR090111-T3T-6A_03190	AORY00000000_Mn802worker_00462	AQUJ00000000_melonis_C3_03029	AQZT00000000_melonis_DAPP-PG_224_01143	ASTM00000000_YL-JM2C_01381	ATTG00000000_menolis_FR1_00778	ATTI00000000_phyllosphaerae_5.2_03462	ATYK00000000_phyllosphaerae_FA2_02722	BBJS00000000_paucimobilis_NBRC_13935_03511	BBPI00000000_parapaucimobilis_NBRC_15100_01634	BBWU01000000_changbaiensis_NBRC_104936_02138	BCTR00000000_azotifigens_NBRC_15497_strain_NBRC_15497_03676	BCTY00000000_sanguinis_NBRC_13937_03315	BCTZ00000000_soli_NBRC_100801_02615	BCYU00000000_asaccharolytica_NBRC_15499_02372	BCYW00000000_koreensis_NBRC_16723_03831	BCYX00000000_mali_NBRC_15500_03718	BCYY00000000_pituitosa_NBRC_102491_03249	BCYZ00000000_pruni_NBRC_15498_01512	BDJB00000000_TZW2008_00684	BJXI01000000_aquatilis_NBRC_16722_02328	CABKLS010000001_uncultured_Sphingo_sp._str_MGYG-HGUT-01262_02889	CP000699_wittichii_RW1_04481	CP004036_MM-1_02903	CP006644.1_sanxanigenens_DSM_19645_NX02_05375	CP009571.1_taxi_ATCC_55669_03114	CP010836_WHSC-8_03435
xseB		Exodeoxyribonuclease 7 small subunit	253	253	1	87	51787				218	392	249	AAQG00000000_SKA58_00841	AFGG00000000_S17_02879	AGFU00000000_elodea_ATCC_31461_01908	AHHA00000000_PAMC_26617_02323	AHIR00000000_echinoides_ATCC_14820_01307	AHIS00000000_PAMC_26605_01732	AIDW00000000_PAMC_26621_01221	ALBQ00000000_ATCC_31555_03289	ALVC00000000_LH128_02841	AORL00000000_PR090111-T3T-6A_02139	AORY00000000_Mn802worker_02593	AQUJ00000000_melonis_C3_02744	AQZT00000000_melonis_DAPP-PG_224_01378	ASTM00000000_YL-JM2C_00012	ATTG00000000_menolis_FR1_01063	ATTI00000000_phyllosphaerae_5.2_03298	ATYK00000000_phyllosphaerae_FA2_02555	BBJS00000000_paucimobilis_NBRC_13935_00149	BBPI00000000_parapaucimobilis_NBRC_15100_03590	BBWU01000000_changbaiensis_NBRC_104936_02894	BCTR00000000_azotifigens_NBRC_15497_strain_NBRC_15497_02477	BCTY00000000_sanguinis_NBRC_13937_01101	BCTZ00000000_soli_NBRC_100801_01463	BCYU00000000_asaccharolytica_NBRC_15499_00826	BCYW00000000_koreensis_NBRC_16723_02107	BCYX00000000_mali_NBRC_15500_03662	BCYY00000000_pituitosa_NBRC_102491_01383	BCYZ00000000_pruni_NBRC_15498_02752	BDJB00000000_TZW2008_00172	BJXI01000000_aquatilis_NBRC_16722_03185	CABKLS010000001_uncultured_Sphingo_sp._str_MGYG-HGUT-01262_00087	CP000699_wittichii_RW1_00538	CP004036_MM-1_02565	CP006644.1_sanxanigenens_DSM_19645_NX02_04408	CP009571.1_taxi_ATCC_55669_03304	CP010836_WHSC-8_03263
group_7070		putative protein RP812	253	253	1	87	27732				227	254	235	AAQG00000000_SKA58_01987	AFGG00000000_S17_02532	AGFU00000000_elodea_ATCC_31461_00004	AHHA00000000_PAMC_26617_03365	AHIR00000000_echinoides_ATCC_14820_00256	AHIS00000000_PAMC_26605_03342	AIDW00000000_PAMC_26621_02213	ALBQ00000000_ATCC_31555_02061	ALVC00000000_LH128_04657	AORL00000000_PR090111-T3T-6A_00992	AORY00000000_Mn802worker_01269	AQUJ00000000_melonis_C3_01121	AQZT00000000_melonis_DAPP-PG_224_03174	ASTM00000000_YL-JM2C_04527	ATTG00000000_menolis_FR1_02681	ATTI00000000_phyllosphaerae_5.2_00661	ATYK00000000_phyllosphaerae_FA2_02246	BBJS00000000_paucimobilis_NBRC_13935_01989	BBPI00000000_parapaucimobilis_NBRC_15100_02955	BBWU01000000_changbaiensis_NBRC_104936_00210	BCTR00000000_azotifigens_NBRC_15497_strain_NBRC_15497_02071	BCTY00000000_sanguinis_NBRC_13937_01439	BCTZ00000000_soli_NBRC_100801_01302	BCYU00000000_asaccharolytica_NBRC_15499_04008	BCYW00000000_koreensis_NBRC_16723_03045	BCYX00000000_mali_NBRC_15500_00762	BCYY00000000_pituitosa_NBRC_102491_01076	BCYZ00000000_pruni_NBRC_15498_02828	BDJB00000000_TZW2008_00247	BJXI01000000_aquatilis_NBRC_16722_00930	CABKLS010000001_uncultured_Sphingo_sp._str_MGYG-HGUT-01262_00051	CP000699_wittichii_RW1_05334	CP004036_MM-1_03150	CP006644.1_sanxanigenens_DSM_19645_NX02_01139	CP009571.1_taxi_ATCC_55669_02137	CP010836_WHSC-8_00613
grxD		Glutaredoxin 4	253	253	1	87	27736				311	359	329	AAQG00000000_SKA58_01988	AFGG00000000_S17_02531	AGFU00000000_elodea_ATCC_31461_00003	AHHA00000000_PAMC_26617_03366	AHIR00000000_echinoides_ATCC_14820_00255	AHIS00000000_PAMC_26605_03343	AIDW00000000_PAMC_26621_02214	ALBQ00000000_ATCC_31555_02060	ALVC00000000_LH128_04658	AORL00000000_PR090111-T3T-6A_00993	AORY00000000_Mn802worker_01270	AQUJ00000000_melonis_C3_01122	AQZT00000000_melonis_DAPP-PG_224_03173	ASTM00000000_YL-JM2C_04526	ATTG00000000_menolis_FR1_02682	ATTI00000000_phyllosphaerae_5.2_00662	ATYK00000000_phyllosphaerae_FA2_02247	BBJS00000000_paucimobilis_NBRC_13935_01988	BBPI00000000_parapaucimobilis_NBRC_15100_02954	BBWU01000000_changbaiensis_NBRC_104936_00211	BCTR00000000_azotifigens_NBRC_15497_strain_NBRC_15497_02070	BCTY00000000_sanguinis_NBRC_13937_01438	BCTZ00000000_soli_NBRC_100801_01301	BCYU00000000_asaccharolytica_NBRC_15499_04007	BCYW00000000_koreensis_NBRC_16723_03044	BCYX00000000_mali_NBRC_15500_00761	BCYY00000000_pituitosa_NBRC_102491_01075	BCYZ00000000_pruni_NBRC_15498_02829	BDJB00000000_TZW2008_00248	BJXI01000000_aquatilis_NBRC_16722_00929	CABKLS010000001_uncultured_Sphingo_sp._str_MGYG-HGUT-01262_00052	CP000699_wittichii_RW1_05335	CP004036_MM-1_03151	CP006644.1_sanxanigenens_DSM_19645_NX02_01138	CP009571.1_taxi_ATCC_55669_02136	CP010836_WHSC-8_00614
gatB		Aspartyl/glutamyl-tRNA(Asn/Gln) amidotransferase subunit B	253	253	1	87	44329				1451	1562	1480	AAQG00000000_SKA58_00908	AFGG00000000_S17_01816	AGFU00000000_elodea_ATCC_31461_00730	AHHA00000000_PAMC_26617_03551	AHIR00000000_echinoides_ATCC_14820_00729	AHIS00000000_PAMC_26605_03138	AIDW00000000_PAMC_26621_02406	ALBQ00000000_ATCC_31555_03061	ALVC00000000_LH128_05089	AORL00000000_PR090111-T3T-6A_02651	AORY00000000_Mn802worker_02066	AQUJ00000000_melonis_C3_00935	AQZT00000000_melonis_DAPP-PG_224_03360	ASTM00000000_YL-JM2C_04888	ATTG00000000_menolis_FR1_02495	ATTI00000000_phyllosphaerae_5.2_02663	ATYK00000000_phyllosphaerae_FA2_00447	BBJS00000000_paucimobilis_NBRC_13935_03359	BBPI00000000_parapaucimobilis_NBRC_15100_02859	BBWU01000000_changbaiensis_NBRC_104936_01809	BCTR00000000_azotifigens_NBRC_15497_strain_NBRC_15497_01714	BCTY00000000_sanguinis_NBRC_13937_01304	BCTZ00000000_soli_NBRC_100801_00264	BCYU00000000_asaccharolytica_NBRC_15499_00107	BCYW00000000_koreensis_NBRC_16723_03069	BCYX00000000_mali_NBRC_15500_00624	BCYY00000000_pituitosa_NBRC_102491_00380	BCYZ00000000_pruni_NBRC_15498_00763	BDJB00000000_TZW2008_02087	BJXI01000000_aquatilis_NBRC_16722_01014	CABKLS010000001_uncultured_Sphingo_sp._str_MGYG-HGUT-01262_02772	CP000699_wittichii_RW1_01132	CP004036_MM-1_03148	CP006644.1_sanxanigenens_DSM_19645_NX02_00987	CP009571.1_taxi_ATCC_55669_01725	CP010836_WHSC-8_02404
fabG_1		3-oxoacyl-[acyl-carrier-protein] reductase FabG	253	253	1	87	11962				527	770	738	AAQG00000000_SKA58_00962	AFGG00000000_S17_00091	AGFU00000000_elodea_ATCC_31461_01268	AHHA00000000_PAMC_26617_03117	AHIR00000000_echinoides_ATCC_14820_00806	AHIS00000000_PAMC_26605_02809	AIDW00000000_PAMC_26621_01957	ALBQ00000000_ATCC_31555_02607	ALVC00000000_LH128_03501	AORL00000000_PR090111-T3T-6A_02346	AORY00000000_Mn802worker_00194	AQUJ00000000_melonis_C3_01824	AQZT00000000_melonis_DAPP-PG_224_02249	ASTM00000000_YL-JM2C_00080	ATTG00000000_menolis_FR1_03384	ATTI00000000_phyllosphaerae_5.2_02330	ATYK00000000_phyllosphaerae_FA2_00635	BBJS00000000_paucimobilis_NBRC_13935_01275	BBPI00000000_parapaucimobilis_NBRC_15100_00213	BBWU01000000_changbaiensis_NBRC_104936_01152	BCTR00000000_azotifigens_NBRC_15497_strain_NBRC_15497_02574	BCTY00000000_sanguinis_NBRC_13937_00489	BCTZ00000000_soli_NBRC_100801_00933	BCYU00000000_asaccharolytica_NBRC_15499_04097	BCYW00000000_koreensis_NBRC_16723_01487	BCYX00000000_mali_NBRC_15500_04069	BCYY00000000_pituitosa_NBRC_102491_00189	BCYZ00000000_pruni_NBRC_15498_00155	BDJB00000000_TZW2008_01485	BJXI01000000_aquatilis_NBRC_16722_00016	CABKLS010000001_uncultured_Sphingo_sp._str_MGYG-HGUT-01262_01553	CP000699_wittichii_RW1_00606	CP004036_MM-1_00364	CP006644.1_sanxanigenens_DSM_19645_NX02_02262	CP009571.1_taxi_ATCC_55669_00879	CP010836_WHSC-8_01203
lipA		Lipoyl synthase	253	253	1	87	10850				908	1061	947	AAQG00000000_SKA58_01309	AFGG00000000_S17_00284	AGFU00000000_elodea_ATCC_31461_03866	AHHA00000000_PAMC_26617_03155	AHIR00000000_echinoides_ATCC_14820_00332	AHIS00000000_PAMC_26605_02910	AIDW00000000_PAMC_26621_01997	ALBQ00000000_ATCC_31555_02410	ALVC00000000_LH128_01083	AORL00000000_PR090111-T3T-6A_02454	AORY00000000_Mn802worker_01987	AQUJ00000000_melonis_C3_01632	AQZT00000000_melonis_DAPP-PG_224_02443	ASTM00000000_YL-JM2C_00190	ATTG00000000_menolis_FR1_03192	ATTI00000000_phyllosphaerae_5.2_01035	ATYK00000000_phyllosphaerae_FA2_02487	BBJS00000000_paucimobilis_NBRC_13935_01083	BBPI00000000_parapaucimobilis_NBRC_15100_00028	BBWU01000000_changbaiensis_NBRC_104936_00678	BCTR00000000_azotifigens_NBRC_15497_strain_NBRC_15497_01130	BCTY00000000_sanguinis_NBRC_13937_00013	BCTZ00000000_soli_NBRC_100801_00797	BCYU00000000_asaccharolytica_NBRC_15499_01198	BCYW00000000_koreensis_NBRC_16723_01271	BCYX00000000_mali_NBRC_15500_01464	BCYY00000000_pituitosa_NBRC_102491_00640	BCYZ00000000_pruni_NBRC_15498_00081	BDJB00000000_TZW2008_01543	BJXI01000000_aquatilis_NBRC_16722_01610	CABKLS010000001_uncultured_Sphingo_sp._str_MGYG-HGUT-01262_00218	CP000699_wittichii_RW1_00764	CP004036_MM-1_00228	CP006644.1_sanxanigenens_DSM_19645_NX02_02016	CP009571.1_taxi_ATCC_55669_00602	CP010836_WHSC-8_01489
nuoL		NADH-quinone oxidoreductase subunit L	253	253	1	87	5415				1940	2186	2092	AAQG00000000_SKA58_01371	AFGG00000000_S17_00813	AGFU00000000_elodea_ATCC_31461_02615	AHHA00000000_PAMC_26617_02916	AHIR00000000_echinoides_ATCC_14820_00235	AHIS00000000_PAMC_26605_03360	AIDW00000000_PAMC_26621_01749	ALBQ00000000_ATCC_31555_00386	ALVC00000000_LH128_05583	AORL00000000_PR090111-T3T-6A_02913	AORY00000000_Mn802worker_01817	AQUJ00000000_melonis_C3_01964	AQZT00000000_melonis_DAPP-PG_224_02108	ASTM00000000_YL-JM2C_01173	ATTG00000000_menolis_FR1_00017	ATTI00000000_phyllosphaerae_5.2_03093	ATYK00000000_phyllosphaerae_FA2_02362	BBJS00000000_paucimobilis_NBRC_13935_03149	BBPI00000000_parapaucimobilis_NBRC_15100_00336	BBWU01000000_changbaiensis_NBRC_104936_01129	BCTR00000000_azotifigens_NBRC_15497_strain_NBRC_15497_01053	BCTY00000000_sanguinis_NBRC_13937_01754	BCTZ00000000_soli_NBRC_100801_00577	BCYU00000000_asaccharolytica_NBRC_15499_00705	BCYW00000000_koreensis_NBRC_16723_01593	BCYX00000000_mali_NBRC_15500_03370	BCYY00000000_pituitosa_NBRC_102491_00716	BCYZ00000000_pruni_NBRC_15498_03813	BDJB00000000_TZW2008_03000	BJXI01000000_aquatilis_NBRC_16722_00199	CABKLS010000001_uncultured_Sphingo_sp._str_MGYG-HGUT-01262_00140	CP000699_wittichii_RW1_03580	CP004036_MM-1_00045	CP006644.1_sanxanigenens_DSM_19645_NX02_04653	CP009571.1_taxi_ATCC_55669_01004	CP010836_WHSC-8_01791
glyQ		Glycine--tRNA ligase alpha subunit	253	253	1	87	99046				776	1151	890	AAQG00000000_SKA58_01573	AFGG00000000_S17_03400	AGFU00000000_elodea_ATCC_31461_00034	AHHA00000000_PAMC_26617_03780	AHIR00000000_echinoides_ATCC_14820_01096	AHIS00000000_PAMC_26605_00751	AIDW00000000_PAMC_26621_02638	ALBQ00000000_ATCC_31555_03602	ALVC00000000_LH128_04396	AORL00000000_PR090111-T3T-6A_01402	AORY00000000_Mn802worker_01042	AQUJ00000000_melonis_C3_01105	AQZT00000000_melonis_DAPP-PG_224_03190	ASTM00000000_YL-JM2C_04356	ATTG00000000_menolis_FR1_02665	ATTI00000000_phyllosphaerae_5.2_02349	ATYK00000000_phyllosphaerae_FA2_00615	BBJS00000000_paucimobilis_NBRC_13935_00255	BBPI00000000_parapaucimobilis_NBRC_15100_00893	BBWU01000000_changbaiensis_NBRC_104936_01833	BCTR00000000_azotifigens_NBRC_15497_strain_NBRC_15497_02102	BCTY00000000_sanguinis_NBRC_13937_00994	BCTZ00000000_soli_NBRC_100801_02476	BCYU00000000_asaccharolytica_NBRC_15499_03309	BCYW00000000_koreensis_NBRC_16723_00772	BCYX00000000_mali_NBRC_15500_03594	BCYY00000000_pituitosa_NBRC_102491_01104	BCYZ00000000_pruni_NBRC_15498_03189	BDJB00000000_TZW2008_02404	BJXI01000000_aquatilis_NBRC_16722_02098	CABKLS010000001_uncultured_Sphingo_sp._str_MGYG-HGUT-01262_00874	CP000699_wittichii_RW1_05488	CP004036_MM-1_01526	CP006644.1_sanxanigenens_DSM_19645_NX02_03479	CP009571.1_taxi_ATCC_55669_02152	CP010836_WHSC-8_00492
rplI		50S ribosomal protein L9	253	253	1	87	11923				563	632	598	AAQG00000000_SKA58_00951	AFGG00000000_S17_00087	AGFU00000000_elodea_ATCC_31461_01263	AHHA00000000_PAMC_26617_03110	AHIR00000000_echinoides_ATCC_14820_00812	AHIS00000000_PAMC_26605_02803	AIDW00000000_PAMC_26621_01950	ALBQ00000000_ATCC_31555_02613	ALVC00000000_LH128_05340	AORL00000000_PR090111-T3T-6A_02341	AORY00000000_Mn802worker_00200	AQUJ00000000_melonis_C3_01830	AQZT00000000_melonis_DAPP-PG_224_02243	ASTM00000000_YL-JM2C_00076	ATTG00000000_menolis_FR1_03390	ATTI00000000_phyllosphaerae_5.2_02334	ATYK00000000_phyllosphaerae_FA2_00630	BBJS00000000_paucimobilis_NBRC_13935_01279	BBPI00000000_parapaucimobilis_NBRC_15100_00218	BBWU01000000_changbaiensis_NBRC_104936_01162	BCTR00000000_azotifigens_NBRC_15497_strain_NBRC_15497_02579	BCTY00000000_sanguinis_NBRC_13937_00494	BCTZ00000000_soli_NBRC_100801_00940	BCYU00000000_asaccharolytica_NBRC_15499_04102	BCYW00000000_koreensis_NBRC_16723_01492	BCYX00000000_mali_NBRC_15500_04075	BCYY00000000_pituitosa_NBRC_102491_00194	BCYZ00000000_pruni_NBRC_15498_00161	BDJB00000000_TZW2008_01479	BJXI01000000_aquatilis_NBRC_16722_00010	CABKLS010000001_uncultured_Sphingo_sp._str_MGYG-HGUT-01262_01549	CP000699_wittichii_RW1_00602	CP004036_MM-1_00369	CP006644.1_sanxanigenens_DSM_19645_NX02_02267	CP009571.1_taxi_ATCC_55669_00885	CP010836_WHSC-8_01197
tsf		Elongation factor Ts	253	253	1	87	7697				563	995	931	AAQG00000000_SKA58_01968	AFGG00000000_S17_01060	AGFU00000000_elodea_ATCC_31461_02015	AHHA00000000_PAMC_26617_03053	AHIR00000000_echinoides_ATCC_14820_00669	AHIS00000000_PAMC_26605_03068	AIDW00000000_PAMC_26621_01897	ALBQ00000000_ATCC_31555_01848	ALVC00000000_LH128_04337	AORL00000000_PR090111-T3T-6A_02513	AORY00000000_Mn802worker_00012	AQUJ00000000_melonis_C3_01757	AQZT00000000_melonis_DAPP-PG_224_02316	ASTM00000000_YL-JM2C_00601	ATTG00000000_menolis_FR1_03317	ATTI00000000_phyllosphaerae_5.2_01846	ATYK00000000_phyllosphaerae_FA2_01063	BBJS00000000_paucimobilis_NBRC_13935_00743	BBPI00000000_parapaucimobilis_NBRC_15100_01986	BBWU01000000_changbaiensis_NBRC_104936_00665	BCTR00000000_azotifigens_NBRC_15497_strain_NBRC_15497_01191	BCTY00000000_sanguinis_NBRC_13937_01179	BCTZ00000000_soli_NBRC_100801_00832	BCYU00000000_asaccharolytica_NBRC_15499_01161	BCYW00000000_koreensis_NBRC_16723_01311	BCYX00000000_mali_NBRC_15500_01428	BCYY00000000_pituitosa_NBRC_102491_00610	BCYZ00000000_pruni_NBRC_15498_00045	BDJB00000000_TZW2008_01508	BJXI01000000_aquatilis_NBRC_16722_00082	CABKLS010000001_uncultured_Sphingo_sp._str_MGYG-HGUT-01262_03101	CP000699_wittichii_RW1_00987	CP004036_MM-1_00864	CP006644.1_sanxanigenens_DSM_19645_NX02_02811	CP009571.1_taxi_ATCC_55669_00841	CP010836_WHSC-8_01456
secE		Protein translocase subunit SecE	253	253	1	87	35633				113	395	208	AAQG00000000_SKA58_02070	AFGG00000000_S17_03815	AGFU00000000_elodea_ATCC_31461_00241	AHHA00000000_PAMC_26617_02133	AHIR00000000_echinoides_ATCC_14820_01233	AHIS00000000_PAMC_26605_01764	AIDW00000000_PAMC_26621_01024	ALBQ00000000_ATCC_31555_00452	ALVC00000000_LH128_03353	AORL00000000_PR090111-T3T-6A_00969	AORY00000000_Mn802worker_01296	AQUJ00000000_melonis_C3_02311	AQZT00000000_melonis_DAPP-PG_224_01760	ASTM00000000_YL-JM2C_04988	ATTG00000000_menolis_FR1_01496	ATTI00000000_phyllosphaerae_5.2_03019	ATYK00000000_phyllosphaerae_FA2_02292	BBJS00000000_paucimobilis_NBRC_13935_03877	BBPI00000000_parapaucimobilis_NBRC_15100_03618	BBWU01000000_changbaiensis_NBRC_104936_01364	BCTR00000000_azotifigens_NBRC_15497_strain_NBRC_15497_00817	BCTY00000000_sanguinis_NBRC_13937_00822	BCTZ00000000_soli_NBRC_100801_03155	BCYU00000000_asaccharolytica_NBRC_15499_03235	BCYW00000000_koreensis_NBRC_16723_01850	BCYX00000000_mali_NBRC_15500_02641	BCYY00000000_pituitosa_NBRC_102491_01564	BCYZ00000000_pruni_NBRC_15498_02079	BDJB00000000_TZW2008_02506	BJXI01000000_aquatilis_NBRC_16722_01167	CABKLS010000001_uncultured_Sphingo_sp._str_MGYG-HGUT-01262_01638	CP000699_wittichii_RW1_03142	CP004036_MM-1_03638	CP006644.1_sanxanigenens_DSM_19645_NX02_00307	CP009571.1_taxi_ATCC_55669_02402	CP010836_WHSC-8_02121
gcvH		Glycine cleavage system H protein	253	253	1	87	98974				368	380	370	AAQG00000000_SKA58_02153	AFGG00000000_S17_03418	AGFU00000000_elodea_ATCC_31461_03740	AHHA00000000_PAMC_26617_03760	AHIR00000000_echinoides_ATCC_14820_01074	AHIS00000000_PAMC_26605_02043	AIDW00000000_PAMC_26621_02617	ALBQ00000000_ATCC_31555_03624	ALVC00000000_LH128_05987	AORL00000000_PR090111-T3T-6A_01423	AORY00000000_Mn802worker_01061	AQUJ00000000_melonis_C3_02854	AQZT00000000_melonis_DAPP-PG_224_01268	ASTM00000000_YL-JM2C_05018	ATTG00000000_menolis_FR1_00953	ATTI00000000_phyllosphaerae_5.2_01646	ATYK00000000_phyllosphaerae_FA2_01327	BBJS00000000_paucimobilis_NBRC_13935_00273	BBPI00000000_parapaucimobilis_NBRC_15100_00915	BBWU01000000_changbaiensis_NBRC_104936_02952	BCTR00000000_azotifigens_NBRC_15497_strain_NBRC_15497_01938	BCTY00000000_sanguinis_NBRC_13937_00975	BCTZ00000000_soli_NBRC_100801_01532	BCYU00000000_asaccharolytica_NBRC_15499_02733	BCYW00000000_koreensis_NBRC_16723_00795	BCYX00000000_mali_NBRC_15500_04508	BCYY00000000_pituitosa_NBRC_102491_01205	BCYZ00000000_pruni_NBRC_15498_02136	BDJB00000000_TZW2008_02382	BJXI01000000_aquatilis_NBRC_16722_02733	CABKLS010000001_uncultured_Sphingo_sp._str_MGYG-HGUT-01262_02436	CP000699_wittichii_RW1_03275	CP004036_MM-1_00275	CP006644.1_sanxanigenens_DSM_19645_NX02_01555	CP009571.1_taxi_ATCC_55669_01132	CP010836_WHSC-8_00513
yheS		putative ABC transporter ATP-binding protein YheS	253	253	1	87	48456				1838	2027	1869	AAQG00000000_SKA58_02328	AFGG00000000_S17_03859	AGFU00000000_elodea_ATCC_31461_01406	AHHA00000000_PAMC_26617_02406	AHIR00000000_echinoides_ATCC_14820_03354	AHIS00000000_PAMC_26605_03579	AIDW00000000_PAMC_26621_01303	ALBQ00000000_ATCC_31555_00033	ALVC00000000_LH128_06005	AORL00000000_PR090111-T3T-6A_01689	AORY00000000_Mn802worker_01163	AQUJ00000000_melonis_C3_02896	AQZT00000000_melonis_DAPP-PG_224_01226	ASTM00000000_YL-JM2C_05196	ATTG00000000_menolis_FR1_00911	ATTI00000000_phyllosphaerae_5.2_02229	ATYK00000000_phyllosphaerae_FA2_00743	BBJS00000000_paucimobilis_NBRC_13935_03577	BBPI00000000_parapaucimobilis_NBRC_15100_00753	BBWU01000000_changbaiensis_NBRC_104936_02372	BCTR00000000_azotifigens_NBRC_15497_strain_NBRC_15497_04155	BCTY00000000_sanguinis_NBRC_13937_01816	BCTZ00000000_soli_NBRC_100801_01607	BCYU00000000_asaccharolytica_NBRC_15499_02957	BCYW00000000_koreensis_NBRC_16723_01452	BCYX00000000_mali_NBRC_15500_03245	BCYY00000000_pituitosa_NBRC_102491_04270	BCYZ00000000_pruni_NBRC_15498_03378	BDJB00000000_TZW2008_02251	BJXI01000000_aquatilis_NBRC_16722_00822	CABKLS010000001_uncultured_Sphingo_sp._str_MGYG-HGUT-01262_03065	CP000699_wittichii_RW1_04070	CP004036_MM-1_02315	CP006644.1_sanxanigenens_DSM_19645_NX02_03545	CP009571.1_taxi_ATCC_55669_03189	CP010836_WHSC-8_02300
creB		Transcriptional regulatory protein CreB	253	253	1	87	11045				341	851	709	AAQG00000000_SKA58_00614	AFGG00000000_S17_00257	AGFU00000000_elodea_ATCC_31461_02452	AHHA00000000_PAMC_26617_02942	AHIR00000000_echinoides_ATCC_14820_00366	AHIS00000000_PAMC_26605_02862	AIDW00000000_PAMC_26621_01776	ALBQ00000000_ATCC_31555_01977	ALVC00000000_LH128_01984	AORL00000000_PR090111-T3T-6A_02557	AORY00000000_Mn802worker_00127	AQUJ00000000_melonis_C3_01651	AQZT00000000_melonis_DAPP-PG_224_02424	ASTM00000000_YL-JM2C_00542	ATTG00000000_menolis_FR1_03211	ATTI00000000_phyllosphaerae_5.2_01963	ATYK00000000_phyllosphaerae_FA2_01180	BBJS00000000_paucimobilis_NBRC_13935_01110	BBPI00000000_parapaucimobilis_NBRC_15100_00060	BBWU01000000_changbaiensis_NBRC_104936_00603	BCTR00000000_azotifigens_NBRC_15497_strain_NBRC_15497_03414	BCTY00000000_sanguinis_NBRC_13937_00040	BCTZ00000000_soli_NBRC_100801_00875	BCYU00000000_asaccharolytica_NBRC_15499_01126	BCYW00000000_koreensis_NBRC_16723_02198	BCYX00000000_mali_NBRC_15500_01498	BCYY00000000_pituitosa_NBRC_102491_00123	BCYZ00000000_pruni_NBRC_15498_00009	BDJB00000000_TZW2008_01573	BJXI01000000_aquatilis_NBRC_16722_02840	CABKLS010000001_uncultured_Sphingo_sp._str_MGYG-HGUT-01262_00188	CP000699_wittichii_RW1_00926	CP004036_MM-1_00590	CP006644.1_sanxanigenens_DSM_19645_NX02_02423	CP009571.1_taxi_ATCC_55669_00582	CP010836_WHSC-8_01266
rpsI		30S ribosomal protein S9	253	253	1	87	45500				485	587	550	AAQG00000000_SKA58_00967	AFGG00000000_S17_01138	AGFU00000000_elodea_ATCC_31461_01695	AHHA00000000_PAMC_26617_01548	AHIR00000000_echinoides_ATCC_14820_01438	AHIS00000000_PAMC_26605_01928	AIDW00000000_PAMC_26621_03478	ALBQ00000000_ATCC_31555_01910	ALVC00000000_LH128_03790	AORL00000000_PR090111-T3T-6A_03519	AORY00000000_Mn802worker_00304	AQUJ00000000_melonis_C3_00727	AQZT00000000_melonis_DAPP-PG_224_03550	ASTM00000000_YL-JM2C_03186	ATTG00000000_menolis_FR1_02286	ATTI00000000_phyllosphaerae_5.2_02695	ATYK00000000_phyllosphaerae_FA2_00374	BBJS00000000_paucimobilis_NBRC_13935_00821	BBPI00000000_parapaucimobilis_NBRC_15100_02123	BBWU01000000_changbaiensis_NBRC_104936_00744	BCTR00000000_azotifigens_NBRC_15497_strain_NBRC_15497_01993	BCTY00000000_sanguinis_NBRC_13937_00420	BCTZ00000000_soli_NBRC_100801_02427	BCYU00000000_asaccharolytica_NBRC_15499_01588	BCYW00000000_koreensis_NBRC_16723_03310	BCYX00000000_mali_NBRC_15500_01785	BCYY00000000_pituitosa_NBRC_102491_02354	BCYZ00000000_pruni_NBRC_15498_03951	BDJB00000000_TZW2008_02122	BJXI01000000_aquatilis_NBRC_16722_00407	CABKLS010000001_uncultured_Sphingo_sp._str_MGYG-HGUT-01262_02787	CP000699_wittichii_RW1_05214	CP004036_MM-1_02846	CP006644.1_sanxanigenens_DSM_19645_NX02_02750	CP009571.1_taxi_ATCC_55669_01123	CP010836_WHSC-8_02548
purS		Phosphoribosylformylglycinamidine synthase subunit PurS	253	253	1	87	32294				227	368	233	AAQG00000000_SKA58_01199	AFGG00000000_S17_01921	AGFU00000000_elodea_ATCC_31461_00866	AHHA00000000_PAMC_26617_02253	AHIR00000000_echinoides_ATCC_14820_03444	AHIS00000000_PAMC_26605_01826	AIDW00000000_PAMC_26621_01148	ALBQ00000000_ATCC_31555_03137	ALVC00000000_LH128_00937	AORL00000000_PR090111-T3T-6A_01394	AORY00000000_Mn802worker_02247	AQUJ00000000_melonis_C3_02224	AQZT00000000_melonis_DAPP-PG_224_01848	ASTM00000000_YL-JM2C_00566	ATTG00000000_menolis_FR1_00277	ATTI00000000_phyllosphaerae_5.2_03125	ATYK00000000_phyllosphaerae_FA2_02395	BBJS00000000_paucimobilis_NBRC_13935_03014	BBPI00000000_parapaucimobilis_NBRC_15100_01518	BBWU01000000_changbaiensis_NBRC_104936_01600	BCTR00000000_azotifigens_NBRC_15497_strain_NBRC_15497_02652	BCTY00000000_sanguinis_NBRC_13937_02581	BCTZ00000000_soli_NBRC_100801_00374	BCYU00000000_asaccharolytica_NBRC_15499_01551	BCYW00000000_koreensis_NBRC_16723_03286	BCYX00000000_mali_NBRC_15500_03150	BCYY00000000_pituitosa_NBRC_102491_00268	BCYZ00000000_pruni_NBRC_15498_02699	BDJB00000000_TZW2008_02027	BJXI01000000_aquatilis_NBRC_16722_03412	CABKLS010000001_uncultured_Sphingo_sp._str_MGYG-HGUT-01262_00573	CP000699_wittichii_RW1_00952	CP004036_MM-1_03614	CP006644.1_sanxanigenens_DSM_19645_NX02_02847	CP009571.1_taxi_ATCC_55669_02359	CP010836_WHSC-8_01559
group_7607		hypothetical protein	253	253	1	87	66767				284	353	305	AAQG00000000_SKA58_02891	AFGG00000000_S17_01951	AGFU00000000_elodea_ATCC_31461_02382	AHHA00000000_PAMC_26617_01021	AHIR00000000_echinoides_ATCC_14820_01896	AHIS00000000_PAMC_26605_00927	AIDW00000000_PAMC_26621_00203	ALBQ00000000_ATCC_31555_03263	ALVC00000000_LH128_05449	AORL00000000_PR090111-T3T-6A_03282	AORY00000000_Mn802worker_00710	AQUJ00000000_melonis_C3_03209	AQZT00000000_melonis_DAPP-PG_224_00964	ASTM00000000_YL-JM2C_04828	ATTG00000000_menolis_FR1_00598	ATTI00000000_phyllosphaerae_5.2_02544	ATYK00000000_phyllosphaerae_FA2_01999	BBJS00000000_paucimobilis_NBRC_13935_01942	BBPI00000000_parapaucimobilis_NBRC_15100_01757	BBWU01000000_changbaiensis_NBRC_104936_03066	BCTR00000000_azotifigens_NBRC_15497_strain_NBRC_15497_02761	BCTY00000000_sanguinis_NBRC_13937_03159	BCTZ00000000_soli_NBRC_100801_02655	BCYU00000000_asaccharolytica_NBRC_15499_03070	BCYW00000000_koreensis_NBRC_16723_00216	BCYX00000000_mali_NBRC_15500_03647	BCYY00000000_pituitosa_NBRC_102491_03881	BCYZ00000000_pruni_NBRC_15498_01374	BDJB00000000_TZW2008_00629	BJXI01000000_aquatilis_NBRC_16722_01547	CABKLS010000001_uncultured_Sphingo_sp._str_MGYG-HGUT-01262_00301	CP000699_wittichii_RW1_03452	CP004036_MM-1_01673	CP006644.1_sanxanigenens_DSM_19645_NX02_02744	CP009571.1_taxi_ATCC_55669_02787	CP010836_WHSC-8_03396
mreB		Rod shape-determining protein MreB	253	253	1	87	11829				1034	1097	1042	AAQG00000000_SKA58_01237	AFGG00000000_S17_00084	AGFU00000000_elodea_ATCC_31461_03757	AHHA00000000_PAMC_26617_03107	AHIR00000000_echinoides_ATCC_14820_00815	AHIS00000000_PAMC_26605_02800	AIDW00000000_PAMC_26621_01947	ALBQ00000000_ATCC_31555_01240	ALVC00000000_LH128_04408	AORL00000000_PR090111-T3T-6A_02450	AORY00000000_Mn802worker_00203	AQUJ00000000_melonis_C3_01833	AQZT00000000_melonis_DAPP-PG_224_02240	ASTM00000000_YL-JM2C_00635	ATTG00000000_menolis_FR1_03393	ATTI00000000_phyllosphaerae_5.2_01134	ATYK00000000_phyllosphaerae_FA2_02095	BBJS00000000_paucimobilis_NBRC_13935_01282	BBPI00000000_parapaucimobilis_NBRC_15100_00221	BBWU01000000_changbaiensis_NBRC_104936_01171	BCTR00000000_azotifigens_NBRC_15497_strain_NBRC_15497_00983	BCTY00000000_sanguinis_NBRC_13937_00496	BCTZ00000000_soli_NBRC_100801_00945	BCYU00000000_asaccharolytica_NBRC_15499_00584	BCYW00000000_koreensis_NBRC_16723_01495	BCYX00000000_mali_NBRC_15500_01015	BCYY00000000_pituitosa_NBRC_102491_04115	BCYZ00000000_pruni_NBRC_15498_00165	BDJB00000000_TZW2008_01477	BJXI01000000_aquatilis_NBRC_16722_00007	CABKLS010000001_uncultured_Sphingo_sp._str_MGYG-HGUT-01262_03146	CP000699_wittichii_RW1_01021	CP004036_MM-1_02554	CP006644.1_sanxanigenens_DSM_19645_NX02_01078	CP009571.1_taxi_ATCC_55669_00888	CP010836_WHSC-8_01192
parA		Chromosome partitioning protein ParA	253	253	1	87	93587				776	824	783	AAQG00000000_SKA58_02907	AFGG00000000_S17_02073	AGFU00000000_elodea_ATCC_31461_00113	AHHA00000000_PAMC_26617_01092	AHIR00000000_echinoides_ATCC_14820_02340	AHIS00000000_PAMC_26605_01083	AIDW00000000_PAMC_26621_00131	ALBQ00000000_ATCC_31555_01565	ALVC00000000_LH128_05066	AORL00000000_PR090111-T3T-6A_03412	AORY00000000_Mn802worker_00498	AQUJ00000000_melonis_C3_03329	AQZT00000000_melonis_DAPP-PG_224_00842	ASTM00000000_YL-JM2C_05322	ATTG00000000_menolis_FR1_00478	ATTI00000000_phyllosphaerae_5.2_00031	ATYK00000000_phyllosphaerae_FA2_02834	BBJS00000000_paucimobilis_NBRC_13935_03467	BBPI00000000_parapaucimobilis_NBRC_15100_01706	BBWU01000000_changbaiensis_NBRC_104936_02271	BCTR00000000_azotifigens_NBRC_15497_strain_NBRC_15497_02367	BCTY00000000_sanguinis_NBRC_13937_01956	BCTZ00000000_soli_NBRC_100801_01775	BCYU00000000_asaccharolytica_NBRC_15499_00815	BCYW00000000_koreensis_NBRC_16723_02354	BCYX00000000_mali_NBRC_15500_03096	BCYY00000000_pituitosa_NBRC_102491_03347	BCYZ00000000_pruni_NBRC_15498_02221	BDJB00000000_TZW2008_01877	BJXI01000000_aquatilis_NBRC_16722_02075	CABKLS010000001_uncultured_Sphingo_sp._str_MGYG-HGUT-01262_02636	CP000699_wittichii_RW1_03430	CP004036_MM-1_02071	CP006644.1_sanxanigenens_DSM_19645_NX02_04973	CP009571.1_taxi_ATCC_55669_02961	CP010836_WHSC-8_04094
ppk		Polyphosphate kinase	253	253	1	87	10938				2123	2300	2171	AAQG00000000_SKA58_03061	AFGG00000000_S17_00278	AGFU00000000_elodea_ATCC_31461_00948	AHHA00000000_PAMC_26617_03146	AHIR00000000_echinoides_ATCC_14820_00323	AHIS00000000_PAMC_26605_02917	AIDW00000000_PAMC_26621_01988	ALBQ00000000_ATCC_31555_00329	ALVC00000000_LH128_03616	AORL00000000_PR090111-T3T-6A_02536	AORY00000000_Mn802worker_00061	AQUJ00000000_melonis_C3_01551	AQZT00000000_melonis_DAPP-PG_224_02523	ASTM00000000_YL-JM2C_00028	ATTG00000000_menolis_FR1_03111	ATTI00000000_phyllosphaerae_5.2_01729	ATYK00000000_phyllosphaerae_FA2_00901	BBJS00000000_paucimobilis_NBRC_13935_01089	BBPI00000000_parapaucimobilis_NBRC_15100_00034	BBWU01000000_changbaiensis_NBRC_104936_00736	BCTR00000000_azotifigens_NBRC_15497_strain_NBRC_15497_03104	BCTY00000000_sanguinis_NBRC_13937_00019	BCTZ00000000_soli_NBRC_100801_00784	BCYU00000000_asaccharolytica_NBRC_15499_01149	BCYW00000000_koreensis_NBRC_16723_01348	BCYX00000000_mali_NBRC_15500_01475	BCYY00000000_pituitosa_NBRC_102491_00060	BCYZ00000000_pruni_NBRC_15498_00033	BDJB00000000_TZW2008_01551	BJXI01000000_aquatilis_NBRC_16722_01138	CABKLS010000001_uncultured_Sphingo_sp._str_MGYG-HGUT-01262_00212	CP000699_wittichii_RW1_00554	CP004036_MM-1_03659	CP006644.1_sanxanigenens_DSM_19645_NX02_02286	CP009571.1_taxi_ATCC_55669_00675	CP010836_WHSC-8_01424
gatC		Glutamyl-tRNA(Gln) amidotransferase subunit C	253	253	1	87	44337				287	416	294	AAQG00000000_SKA58_00906	AFGG00000000_S17_01819	AGFU00000000_elodea_ATCC_31461_00733	AHHA00000000_PAMC_26617_03555	AHIR00000000_echinoides_ATCC_14820_00733	AHIS00000000_PAMC_26605_03143	AIDW00000000_PAMC_26621_02411	ALBQ00000000_ATCC_31555_03058	ALVC00000000_LH128_05093	AORL00000000_PR090111-T3T-6A_02653	AORY00000000_Mn802worker_02068	AQUJ00000000_melonis_C3_00932	AQZT00000000_melonis_DAPP-PG_224_03363	ASTM00000000_YL-JM2C_04886	ATTG00000000_menolis_FR1_02492	ATTI00000000_phyllosphaerae_5.2_02666	ATYK00000000_phyllosphaerae_FA2_00444	BBJS00000000_paucimobilis_NBRC_13935_03362	BBPI00000000_parapaucimobilis_NBRC_15100_02862	BBWU01000000_changbaiensis_NBRC_104936_01815	BCTR00000000_azotifigens_NBRC_15497_strain_NBRC_15497_01710	BCTY00000000_sanguinis_NBRC_13937_01301	BCTZ00000000_soli_NBRC_100801_00261	BCYU00000000_asaccharolytica_NBRC_15499_03367	BCYW00000000_koreensis_NBRC_16723_03067	BCYX00000000_mali_NBRC_15500_02287	BCYY00000000_pituitosa_NBRC_102491_00384	BCYZ00000000_pruni_NBRC_15498_02644	BDJB00000000_TZW2008_02089	BJXI01000000_aquatilis_NBRC_16722_01011	CABKLS010000001_uncultured_Sphingo_sp._str_MGYG-HGUT-01262_02770	CP000699_wittichii_RW1_01134	CP004036_MM-1_03146	CP006644.1_sanxanigenens_DSM_19645_NX02_00983	CP009571.1_taxi_ATCC_55669_01729	CP010836_WHSC-8_02409
gyrA		DNA gyrase subunit A	253	253	1	87	46167				2675	2882	2768	AAQG00000000_SKA58_01484	AFGG00000000_S17_01114	AGFU00000000_elodea_ATCC_31461_00678	AHHA00000000_PAMC_26617_02997	AHIR00000000_echinoides_ATCC_14820_03727	AHIS00000000_PAMC_26605_03185	AIDW00000000_PAMC_26621_01834	ALBQ00000000_ATCC_31555_02544	ALVC00000000_LH128_04736	AORL00000000_PR090111-T3T-6A_02823	AORY00000000_Mn802worker_00228	AQUJ00000000_melonis_C3_01395	AQZT00000000_melonis_DAPP-PG_224_02723	ASTM00000000_YL-JM2C_02177	ATTG00000000_menolis_FR1_02955	ATTI00000000_phyllosphaerae_5.2_01860	ATYK00000000_phyllosphaerae_FA2_01076	BBJS00000000_paucimobilis_NBRC_13935_00797	BBPI00000000_parapaucimobilis_NBRC_15100_02076	BBWU01000000_changbaiensis_NBRC_104936_00935	BCTR00000000_azotifigens_NBRC_15497_strain_NBRC_15497_01280	BCTY00000000_sanguinis_NBRC_13937_00157	BCTZ00000000_soli_NBRC_100801_00488	BCYU00000000_asaccharolytica_NBRC_15499_03626	BCYW00000000_koreensis_NBRC_16723_03022	BCYX00000000_mali_NBRC_15500_01523	BCYY00000000_pituitosa_NBRC_102491_00315	BCYZ00000000_pruni_NBRC_15498_03241	BDJB00000000_TZW2008_01340	BJXI01000000_aquatilis_NBRC_16722_01962	CABKLS010000001_uncultured_Sphingo_sp._str_MGYG-HGUT-01262_01779	CP000699_wittichii_RW1_05182	CP004036_MM-1_01324	CP006644.1_sanxanigenens_DSM_19645_NX02_03027	CP009571.1_taxi_ATCC_55669_00168	CP010836_WHSC-8_00833
rsfS		Ribosomal silencing factor RsfS	253	253	1	87	89541				326	479	398	AAQG00000000_SKA58_02804	AFGG00000000_S17_02488	AGFU00000000_elodea_ATCC_31461_00222	AHHA00000000_PAMC_26617_00469	AHIR00000000_echinoides_ATCC_14820_02684	AHIS00000000_PAMC_26605_02273	AIDW00000000_PAMC_26621_00674	ALBQ00000000_ATCC_31555_03426	ALVC00000000_LH128_03913	AORL00000000_PR090111-T3T-6A_00160	AORY00000000_Mn802worker_01512	AQUJ00000000_melonis_C3_03091	AQZT00000000_melonis_DAPP-PG_224_01081	ASTM00000000_YL-JM2C_05303	ATTG00000000_menolis_FR1_00716	ATTI00000000_phyllosphaerae_5.2_01570	ATYK00000000_phyllosphaerae_FA2_01404	BBJS00000000_paucimobilis_NBRC_13935_01349	BBPI00000000_parapaucimobilis_NBRC_15100_00626	BBWU01000000_changbaiensis_NBRC_104936_03007	BCTR00000000_azotifigens_NBRC_15497_strain_NBRC_15497_04524	BCTY00000000_sanguinis_NBRC_13937_02975	BCTZ00000000_soli_NBRC_100801_01875	BCYU00000000_asaccharolytica_NBRC_15499_02426	BCYW00000000_koreensis_NBRC_16723_00241	BCYX00000000_mali_NBRC_15500_02161	BCYY00000000_pituitosa_NBRC_102491_04069	BCYZ00000000_pruni_NBRC_15498_03005	BDJB00000000_TZW2008_02468	BJXI01000000_aquatilis_NBRC_16722_02598	CABKLS010000001_uncultured_Sphingo_sp._str_MGYG-HGUT-01262_01122	CP000699_wittichii_RW1_03125	CP004036_MM-1_00845	CP006644.1_sanxanigenens_DSM_19645_NX02_04912	CP009571.1_taxi_ATCC_55669_03065	CP010836_WHSC-8_03744
clpP		ATP-dependent Clp protease proteolytic subunit	253	253	1	87	44129				497	821	667	AAQG00000000_SKA58_01598	AFGG00000000_S17_01810	AGFU00000000_elodea_ATCC_31461_00444	AHHA00000000_PAMC_26617_03542	AHIR00000000_echinoides_ATCC_14820_00724	AHIS00000000_PAMC_26605_03132	AIDW00000000_PAMC_26621_02397	ALBQ00000000_ATCC_31555_00493	ALVC00000000_LH128_00868	AORL00000000_PR090111-T3T-6A_02646	AORY00000000_Mn802worker_02060	AQUJ00000000_melonis_C3_00944	AQZT00000000_melonis_DAPP-PG_224_03351	ASTM00000000_YL-JM2C_04892	ATTG00000000_menolis_FR1_02504	ATTI00000000_phyllosphaerae_5.2_02656	ATYK00000000_phyllosphaerae_FA2_00455	BBJS00000000_paucimobilis_NBRC_13935_03353	BBPI00000000_parapaucimobilis_NBRC_15100_02852	BBWU01000000_changbaiensis_NBRC_104936_01529	BCTR00000000_azotifigens_NBRC_15497_strain_NBRC_15497_00468	BCTY00000000_sanguinis_NBRC_13937_01310	BCTZ00000000_soli_NBRC_100801_00272	BCYU00000000_asaccharolytica_NBRC_15499_00185	BCYW00000000_koreensis_NBRC_16723_03080	BCYX00000000_mali_NBRC_15500_00612	BCYY00000000_pituitosa_NBRC_102491_00892	BCYZ00000000_pruni_NBRC_15498_00751	BDJB00000000_TZW2008_01251	BJXI01000000_aquatilis_NBRC_16722_01022	CABKLS010000001_uncultured_Sphingo_sp._str_MGYG-HGUT-01262_02747	CP000699_wittichii_RW1_01128	CP004036_MM-1_03550	CP006644.1_sanxanigenens_DSM_19645_NX02_00997	CP009571.1_taxi_ATCC_55669_01717	CP010836_WHSC-8_02391
petB		Cytochrome b	253	253	1	87	99405				764	1331	1292	AAQG00000000_SKA58_00525	AFGG00000000_S17_03870	AGFU00000000_elodea_ATCC_31461_03540	AHHA00000000_PAMC_26617_03797	AHIR00000000_echinoides_ATCC_14820_01114	AHIS00000000_PAMC_26605_00732	AIDW00000000_PAMC_26621_02654	ALBQ00000000_ATCC_31555_03584	ALVC00000000_LH128_03446	AORL00000000_PR090111-T3T-6A_01385	AORY00000000_Mn802worker_01022	AQUJ00000000_melonis_C3_00291	AQZT00000000_melonis_DAPP-PG_224_00399	ASTM00000000_YL-JM2C_04762	ATTG00000000_menolis_FR1_01850	ATTI00000000_phyllosphaerae_5.2_02911	ATYK00000000_phyllosphaerae_FA2_00196	BBJS00000000_paucimobilis_NBRC_13935_03566	BBPI00000000_parapaucimobilis_NBRC_15100_00764	BBWU01000000_changbaiensis_NBRC_104936_03043	BCTR00000000_azotifigens_NBRC_15497_strain_NBRC_15497_02123	BCTY00000000_sanguinis_NBRC_13937_01805	BCTZ00000000_soli_NBRC_100801_02489	BCYU00000000_asaccharolytica_NBRC_15499_03333	BCYW00000000_koreensis_NBRC_16723_00757	BCYX00000000_mali_NBRC_15500_03572	BCYY00000000_pituitosa_NBRC_102491_01123	BCYZ00000000_pruni_NBRC_15498_03214	BDJB00000000_TZW2008_01067	BJXI01000000_aquatilis_NBRC_16722_01305	CABKLS010000001_uncultured_Sphingo_sp._str_MGYG-HGUT-01262_01796	CP000699_wittichii_RW1_01949	CP004036_MM-1_00408	CP006644.1_sanxanigenens_DSM_19645_NX02_00081	CP009571.1_taxi_ATCC_55669_01821	CP010836_WHSC-8_00478
rnd_2		Ribonuclease D	253	253	1	87	67941				503	1778	626	AAQG00000000_SKA58_00668	AFGG00000000_S17_02909	AGFU00000000_elodea_ATCC_31461_00588	AHHA00000000_PAMC_26617_01684	AHIR00000000_echinoides_ATCC_14820_01746	AHIS00000000_PAMC_26605_00058	AIDW00000000_PAMC_26621_03247	ALBQ00000000_ATCC_31555_01490	ALVC00000000_LH128_05018	AORL00000000_PR090111-T3T-6A_03253	AORY00000000_Mn802worker_00644	AQUJ00000000_melonis_C3_00076	AQZT00000000_melonis_DAPP-PG_224_00616	ASTM00000000_YL-JM2C_04554	ATTG00000000_menolis_FR1_01635	ATTI00000000_phyllosphaerae_5.2_00001	ATYK00000000_phyllosphaerae_FA2_02806	BBJS00000000_paucimobilis_NBRC_13935_01680	BBPI00000000_parapaucimobilis_NBRC_15100_01838	BBWU01000000_changbaiensis_NBRC_104936_02048	BCTR00000000_azotifigens_NBRC_15497_strain_NBRC_15497_04119	BCTY00000000_sanguinis_NBRC_13937_01279	BCTZ00000000_soli_NBRC_100801_02568	BCYU00000000_asaccharolytica_NBRC_15499_02396	BCYW00000000_koreensis_NBRC_16723_00206	BCYX00000000_mali_NBRC_15500_02130	BCYY00000000_pituitosa_NBRC_102491_01765	BCYZ00000000_pruni_NBRC_15498_03131	BDJB00000000_TZW2008_02951	BJXI01000000_aquatilis_NBRC_16722_03716	CABKLS010000001_uncultured_Sphingo_sp._str_MGYG-HGUT-01262_03368	CP000699_wittichii_RW1_03485	CP004036_MM-1_02331	CP006644.1_sanxanigenens_DSM_19645_NX02_05603	CP009571.1_taxi_ATCC_55669_01612	CP010836_WHSC-8_00376
pyrG		CTP synthase	253	253	1	87	11665				1577	1652	1636	AAQG00000000_SKA58_02045	AFGG00000000_S17_00107	AGFU00000000_elodea_ATCC_31461_01289	AHHA00000000_PAMC_26617_03130	AHIR00000000_echinoides_ATCC_14820_00791	AHIS00000000_PAMC_26605_02823	AIDW00000000_PAMC_26621_01971	ALBQ00000000_ATCC_31555_02016	ALVC00000000_LH128_05554	AORL00000000_PR090111-T3T-6A_02886	AORY00000000_Mn802worker_00180	AQUJ00000000_melonis_C3_01810	AQZT00000000_melonis_DAPP-PG_224_02263	ASTM00000000_YL-JM2C_03878	ATTG00000000_menolis_FR1_03370	ATTI00000000_phyllosphaerae_5.2_02387	ATYK00000000_phyllosphaerae_FA2_00296	BBJS00000000_paucimobilis_NBRC_13935_01259	BBPI00000000_parapaucimobilis_NBRC_15100_00199	BBWU01000000_changbaiensis_NBRC_104936_00315	BCTR00000000_azotifigens_NBRC_15497_strain_NBRC_15497_02550	BCTY00000000_sanguinis_NBRC_13937_00475	BCTZ00000000_soli_NBRC_100801_00918	BCYU00000000_asaccharolytica_NBRC_15499_01415	BCYW00000000_koreensis_NBRC_16723_01470	BCYX00000000_mali_NBRC_15500_04055	BCYY00000000_pituitosa_NBRC_102491_00164	BCYZ00000000_pruni_NBRC_15498_00140	BDJB00000000_TZW2008_01304	BJXI01000000_aquatilis_NBRC_16722_00029	CABKLS010000001_uncultured_Sphingo_sp._str_MGYG-HGUT-01262_01566	CP000699_wittichii_RW1_02918	CP004036_MM-1_00523	CP006644.1_sanxanigenens_DSM_19645_NX02_03209	CP009571.1_taxi_ATCC_55669_00864	CP010836_WHSC-8_01218
mshA_5		hypothetical protein	253	253	1	87	49080				224	1775	679	AAQG00000000_SKA58_00989	AFGG00000000_S17_02872	AGFU00000000_elodea_ATCC_31461_03115	AHHA00000000_PAMC_26617_03837	AHIR00000000_echinoides_ATCC_14820_01317	AHIS00000000_PAMC_26605_01718	AIDW00000000_PAMC_26621_02695	ALBQ00000000_ATCC_31555_00780	ALVC00000000_LH128_03919	AORL00000000_PR090111-T3T-6A_02137	AORY00000000_Mn802worker_01888	AQUJ00000000_melonis_C3_00202	AQZT00000000_melonis_DAPP-PG_224_00489	ASTM00000000_YL-JM2C_00011	ATTG00000000_menolis_FR1_01761	ATTI00000000_phyllosphaerae_5.2_02956	ATYK00000000_phyllosphaerae_FA2_00155	BBJS00000000_paucimobilis_NBRC_13935_00156	BBPI00000000_parapaucimobilis_NBRC_15100_03583	BBWU01000000_changbaiensis_NBRC_104936_01319	BCTR00000000_azotifigens_NBRC_15497_strain_NBRC_15497_03208	BCTY00000000_sanguinis_NBRC_13937_01095	BCTZ00000000_soli_NBRC_100801_01450	BCYU00000000_asaccharolytica_NBRC_15499_03195	BCYW00000000_koreensis_NBRC_16723_01912	BCYX00000000_mali_NBRC_15500_03436	BCYY00000000_pituitosa_NBRC_102491_03709	BCYZ00000000_pruni_NBRC_15498_01181	BDJB00000000_TZW2008_00185	BJXI01000000_aquatilis_NBRC_16722_03463	CABKLS010000001_uncultured_Sphingo_sp._str_MGYG-HGUT-01262_00076	CP000699_wittichii_RW1_00537	CP004036_MM-1_02567	CP006644.1_sanxanigenens_DSM_19645_NX02_04119	CP009571.1_taxi_ATCC_55669_02507	CP010836_WHSC-8_03251
purF		Amidophosphoribosyltransferase	253	253	1	87	47772				1445	1556	1461	AAQG00000000_SKA58_01557	AFGG00000000_S17_01098	AGFU00000000_elodea_ATCC_31461_02433	AHHA00000000_PAMC_26617_03238	AHIR00000000_echinoides_ATCC_14820_03704	AHIS00000000_PAMC_26605_03204	AIDW00000000_PAMC_26621_02086	ALBQ00000000_ATCC_31555_00326	ALVC00000000_LH128_02251	AORL00000000_PR090111-T3T-6A_02293	AORY00000000_Mn802worker_02086	AQUJ00000000_melonis_C3_01702	AQZT00000000_melonis_DAPP-PG_224_02372	ASTM00000000_YL-JM2C_03203	ATTG00000000_menolis_FR1_03262	ATTI00000000_phyllosphaerae_5.2_01938	ATYK00000000_phyllosphaerae_FA2_01155	BBJS00000000_paucimobilis_NBRC_13935_00781	BBPI00000000_parapaucimobilis_NBRC_15100_02060	BBWU01000000_changbaiensis_NBRC_104936_01861	BCTR00000000_azotifigens_NBRC_15497_strain_NBRC_15497_03147	BCTY00000000_sanguinis_NBRC_13937_00173	BCTZ00000000_soli_NBRC_100801_00738	BCYU00000000_asaccharolytica_NBRC_15499_01225	BCYW00000000_koreensis_NBRC_16723_01150	BCYX00000000_mali_NBRC_15500_01924	BCYY00000000_pituitosa_NBRC_102491_00105	BCYZ00000000_pruni_NBRC_15498_01466	BDJB00000000_TZW2008_02002	BJXI01000000_aquatilis_NBRC_16722_02757	CABKLS010000001_uncultured_Sphingo_sp._str_MGYG-HGUT-01262_01087	CP000699_wittichii_RW1_01113	CP004036_MM-1_03531	CP006644.1_sanxanigenens_DSM_19645_NX02_02073	CP009571.1_taxi_ATCC_55669_00492	CP010836_WHSC-8_01377
ychF		Ribosome-binding ATPase YchF	253	253	1	87	99222				962	1226	1099	AAQG00000000_SKA58_01243	AFGG00000000_S17_03735	AGFU00000000_elodea_ATCC_31461_00039	AHHA00000000_PAMC_26617_03788	AHIR00000000_echinoides_ATCC_14820_01104	AHIS00000000_PAMC_26605_00741	AIDW00000000_PAMC_26621_02646	ALBQ00000000_ATCC_31555_03596	ALVC00000000_LH128_04403	AORL00000000_PR090111-T3T-6A_01392	AORY00000000_Mn802worker_01031	AQUJ00000000_melonis_C3_00297	AQZT00000000_melonis_DAPP-PG_224_00393	ASTM00000000_YL-JM2C_04757	ATTG00000000_menolis_FR1_01856	ATTI00000000_phyllosphaerae_5.2_03037	ATYK00000000_phyllosphaerae_FA2_02333	BBJS00000000_paucimobilis_NBRC_13935_02899	BBPI00000000_parapaucimobilis_NBRC_15100_00770	BBWU01000000_changbaiensis_NBRC_104936_01569	BCTR00000000_azotifigens_NBRC_15497_strain_NBRC_15497_02108	BCTY00000000_sanguinis_NBRC_13937_01799	BCTZ00000000_soli_NBRC_100801_02482	BCYU00000000_asaccharolytica_NBRC_15499_03323	BCYW00000000_koreensis_NBRC_16723_00764	BCYX00000000_mali_NBRC_15500_03582	BCYY00000000_pituitosa_NBRC_102491_01110	BCYZ00000000_pruni_NBRC_15498_03203	BDJB00000000_TZW2008_01163	BJXI01000000_aquatilis_NBRC_16722_01299	CABKLS010000001_uncultured_Sphingo_sp._str_MGYG-HGUT-01262_01802	CP000699_wittichii_RW1_01944	CP004036_MM-1_01533	CP006644.1_sanxanigenens_DSM_19645_NX02_00097	CP009571.1_taxi_ATCC_55669_01815	CP010836_WHSC-8_00486
rpoD		RNA polymerase sigma factor RpoD	253	253	1	87	44641				1901	2066	2028	AAQG00000000_SKA58_01065	AFGG00000000_S17_00929	AGFU00000000_elodea_ATCC_31461_03019	AHHA00000000_PAMC_26617_03282	AHIR00000000_echinoides_ATCC_14820_03546	AHIS00000000_PAMC_26605_02309	AIDW00000000_PAMC_26621_02131	ALBQ00000000_ATCC_31555_00372	ALVC00000000_LH128_01243	AORL00000000_PR090111-T3T-6A_02850	AORY00000000_Mn802worker_02400	AQUJ00000000_melonis_C3_00867	AQZT00000000_melonis_DAPP-PG_224_03435	ASTM00000000_YL-JM2C_00571	ATTG00000000_menolis_FR1_02426	ATTI00000000_phyllosphaerae_5.2_01271	ATYK00000000_phyllosphaerae_FA2_01800	BBJS00000000_paucimobilis_NBRC_13935_00672	BBPI00000000_parapaucimobilis_NBRC_15100_00459	BBWU01000000_changbaiensis_NBRC_104936_00815	BCTR00000000_azotifigens_NBRC_15497_strain_NBRC_15497_01074	BCTY00000000_sanguinis_NBRC_13937_02170	BCTZ00000000_soli_NBRC_100801_00599	BCYU00000000_asaccharolytica_NBRC_15499_03205	BCYW00000000_koreensis_NBRC_16723_02802	BCYX00000000_mali_NBRC_15500_04805	BCYY00000000_pituitosa_NBRC_102491_00694	BCYZ00000000_pruni_NBRC_15498_00680	BDJB00000000_TZW2008_01217	BJXI01000000_aquatilis_NBRC_16722_02239	CABKLS010000001_uncultured_Sphingo_sp._str_MGYG-HGUT-01262_01213	CP000699_wittichii_RW1_00957	CP004036_MM-1_00133	CP006644.1_sanxanigenens_DSM_19645_NX02_00046	CP009571.1_taxi_ATCC_55669_01263	CP010836_WHSC-8_01310
nuoD		NADH-quinone oxidoreductase subunit D	253	253	1	87	5342				1196	1295	1239	AAQG00000000_SKA58_01381	AFGG00000000_S17_00822	AGFU00000000_elodea_ATCC_31461_02625	AHHA00000000_PAMC_26617_02907	AHIR00000000_echinoides_ATCC_14820_00225	AHIS00000000_PAMC_26605_03372	AIDW00000000_PAMC_26621_01741	ALBQ00000000_ATCC_31555_00396	ALVC00000000_LH128_05593	AORL00000000_PR090111-T3T-6A_02922	AORY00000000_Mn802worker_01827	AQUJ00000000_melonis_C3_01974	AQZT00000000_melonis_DAPP-PG_224_02098	ASTM00000000_YL-JM2C_01185	ATTG00000000_menolis_FR1_00027	ATTI00000000_phyllosphaerae_5.2_03101	ATYK00000000_phyllosphaerae_FA2_02370	BBJS00000000_paucimobilis_NBRC_13935_03158	BBPI00000000_parapaucimobilis_NBRC_15100_00344	BBWU01000000_changbaiensis_NBRC_104936_01118	BCTR00000000_azotifigens_NBRC_15497_strain_NBRC_15497_01042	BCTY00000000_sanguinis_NBRC_13937_01762	BCTZ00000000_soli_NBRC_100801_00565	BCYU00000000_asaccharolytica_NBRC_15499_00695	BCYW00000000_koreensis_NBRC_16723_01604	BCYX00000000_mali_NBRC_15500_03382	BCYY00000000_pituitosa_NBRC_102491_00726	BCYZ00000000_pruni_NBRC_15498_02480	BDJB00000000_TZW2008_03009	BJXI01000000_aquatilis_NBRC_16722_00189	CABKLS010000001_uncultured_Sphingo_sp._str_MGYG-HGUT-01262_00149	CP000699_wittichii_RW1_03568	CP004036_MM-1_00036	CP006644.1_sanxanigenens_DSM_19645_NX02_04663	CP009571.1_taxi_ATCC_55669_01017	CP010836_WHSC-8_01802
purA		Adenylosuccinate synthetase	253	253	1	87	114141				1145	1640	1290	AAQG00000000_SKA58_02513	AFGG00000000_S17_03587	AGFU00000000_elodea_ATCC_31461_00233	AHHA00000000_PAMC_26617_01633	AHIR00000000_echinoides_ATCC_14820_01642	AHIS00000000_PAMC_26605_02459	AIDW00000000_PAMC_26621_03300	ALBQ00000000_ATCC_31555_02389	ALVC00000000_LH128_01833	AORL00000000_PR090111-T3T-6A_00136	AORY00000000_Mn802worker_00865	AQUJ00000000_melonis_C3_02726	AQZT00000000_melonis_DAPP-PG_224_01396	ASTM00000000_YL-JM2C_04694	ATTG00000000_menolis_FR1_01081	ATTI00000000_phyllosphaerae_5.2_03403	ATYK00000000_phyllosphaerae_FA2_02665	BBJS00000000_paucimobilis_NBRC_13935_00113	BBPI00000000_parapaucimobilis_NBRC_15100_03308	BBWU01000000_changbaiensis_NBRC_104936_02061	BCTR00000000_azotifigens_NBRC_15497_strain_NBRC_15497_04366	BCTY00000000_sanguinis_NBRC_13937_02480	BCTZ00000000_soli_NBRC_100801_02884	BCYU00000000_asaccharolytica_NBRC_15499_04128	BCYW00000000_koreensis_NBRC_16723_00273	BCYX00000000_mali_NBRC_15500_03398	BCYY00000000_pituitosa_NBRC_102491_03497	BCYZ00000000_pruni_NBRC_15498_01147	BDJB00000000_TZW2008_02957	BJXI01000000_aquatilis_NBRC_16722_02619	CABKLS010000001_uncultured_Sphingo_sp._str_MGYG-HGUT-01262_02990	CP000699_wittichii_RW1_05305	CP004036_MM-1_03594	CP006644.1_sanxanigenens_DSM_19645_NX02_05395	CP009571.1_taxi_ATCC_55669_02102	CP010836_WHSC-8_03705
lysC		Aspartate kinase	253	253	1	87	89627				1202	1319	1258	AAQG00000000_SKA58_02126	AFGG00000000_S17_03267	AGFU00000000_elodea_ATCC_31461_01624	AHHA00000000_PAMC_26617_00890	AHIR00000000_echinoides_ATCC_14820_01785	AHIS00000000_PAMC_26605_00812	AIDW00000000_PAMC_26621_00296	ALBQ00000000_ATCC_31555_03438	ALVC00000000_LH128_05145	AORL00000000_PR090111-T3T-6A_00201	AORY00000000_Mn802worker_01913	AQUJ00000000_melonis_C3_03469	AQZT00000000_melonis_DAPP-PG_224_00705	ASTM00000000_YL-JM2C_02113	ATTG00000000_menolis_FR1_00338	ATTI00000000_phyllosphaerae_5.2_03386	ATYK00000000_phyllosphaerae_FA2_02648	BBJS00000000_paucimobilis_NBRC_13935_03532	BBPI00000000_parapaucimobilis_NBRC_15100_01611	BBWU01000000_changbaiensis_NBRC_104936_02883	BCTR00000000_azotifigens_NBRC_15497_strain_NBRC_15497_03486	BCTY00000000_sanguinis_NBRC_13937_03063	BCTZ00000000_soli_NBRC_100801_01858	BCYU00000000_asaccharolytica_NBRC_15499_02993	BCYW00000000_koreensis_NBRC_16723_00226	BCYX00000000_mali_NBRC_15500_04150	BCYY00000000_pituitosa_NBRC_102491_01885	BCYZ00000000_pruni_NBRC_15498_03188	BDJB00000000_TZW2008_00648	BJXI01000000_aquatilis_NBRC_16722_01401	CABKLS010000001_uncultured_Sphingo_sp._str_MGYG-HGUT-01262_00103	CP000699_wittichii_RW1_05121	CP004036_MM-1_03572	CP006644.1_sanxanigenens_DSM_19645_NX02_04146	CP009571.1_taxi_ATCC_55669_03135	CP010836_WHSC-8_04182
group_8449		hypothetical protein	253	253	1	87	62768				455	578	492	AAQG00000000_SKA58_00330	AFGG00000000_S17_02816	AGFU00000000_elodea_ATCC_31461_01828	AHHA00000000_PAMC_26617_01742	AHIR00000000_echinoides_ATCC_14820_03130	AHIS00000000_PAMC_26605_00164	AIDW00000000_PAMC_26621_03187	ALBQ00000000_ATCC_31555_03375	ALVC00000000_LH128_04320	AORL00000000_PR090111-T3T-6A_01210	AORY00000000_Mn802worker_03034	AQUJ00000000_melonis_C3_02164	AQZT00000000_melonis_DAPP-PG_224_01908	ASTM00000000_YL-JM2C_05159	ATTG00000000_menolis_FR1_00217	ATTI00000000_phyllosphaerae_5.2_01207	ATYK00000000_phyllosphaerae_FA2_02057	BBJS00000000_paucimobilis_NBRC_13935_00212	BBPI00000000_parapaucimobilis_NBRC_15100_01556	BBWU01000000_changbaiensis_NBRC_104936_02615	BCTR00000000_azotifigens_NBRC_15497_strain_NBRC_15497_02439	BCTY00000000_sanguinis_NBRC_13937_01039	BCTZ00000000_soli_NBRC_100801_02443	BCYU00000000_asaccharolytica_NBRC_15499_04279	BCYW00000000_koreensis_NBRC_16723_02456	BCYX00000000_mali_NBRC_15500_02811	BCYY00000000_pituitosa_NBRC_102491_01345	BCYZ00000000_pruni_NBRC_15498_04229	BDJB00000000_TZW2008_02235	BJXI01000000_aquatilis_NBRC_16722_00312	CABKLS010000001_uncultured_Sphingo_sp._str_MGYG-HGUT-01262_03256	CP000699_wittichii_RW1_03297	CP004036_MM-1_02123	CP006644.1_sanxanigenens_DSM_19645_NX02_05486	CP009571.1_taxi_ATCC_55669_02175	CP010836_WHSC-8_00104
atoC_1		Regulatory protein AtoC	253	253	1	87	10811				656	1406	1374	AAQG00000000_SKA58_01301	AFGG00000000_S17_00293	AGFU00000000_elodea_ATCC_31461_03814	AHHA00000000_PAMC_26617_03164	AHIR00000000_echinoides_ATCC_14820_00340	AHIS00000000_PAMC_26605_02901	AIDW00000000_PAMC_26621_02006	ALBQ00000000_ATCC_31555_02402	ALVC00000000_LH128_01074	AORL00000000_PR090111-T3T-6A_02464	AORY00000000_Mn802worker_01978	AQUJ00000000_melonis_C3_01623	AQZT00000000_melonis_DAPP-PG_224_02452	ASTM00000000_YL-JM2C_00198	ATTG00000000_menolis_FR1_03183	ATTI00000000_phyllosphaerae_5.2_01044	ATYK00000000_phyllosphaerae_FA2_02187	BBJS00000000_paucimobilis_NBRC_13935_01074	BBPI00000000_parapaucimobilis_NBRC_15100_00019	BBWU01000000_changbaiensis_NBRC_104936_00684	BCTR00000000_azotifigens_NBRC_15497_strain_NBRC_15497_01138	BCTY00000000_sanguinis_NBRC_13937_00004	BCTZ00000000_soli_NBRC_100801_00827	BCYU00000000_asaccharolytica_NBRC_15499_01189	BCYW00000000_koreensis_NBRC_16723_01258	BCYX00000000_mali_NBRC_15500_01455	BCYY00000000_pituitosa_NBRC_102491_00632	BCYZ00000000_pruni_NBRC_15498_00072	BDJB00000000_TZW2008_01534	BJXI01000000_aquatilis_NBRC_16722_01601	CABKLS010000001_uncultured_Sphingo_sp._str_MGYG-HGUT-01262_00227	CP000699_wittichii_RW1_00773	CP004036_MM-1_00237	CP006644.1_sanxanigenens_DSM_19645_NX02_02025	CP009571.1_taxi_ATCC_55669_00611	CP010836_WHSC-8_01497
serA		D-3-phosphoglycerate dehydrogenase	253	253	1	87	114148				1550	1724	1578	AAQG00000000_SKA58_02516	AFGG00000000_S17_03584	AGFU00000000_elodea_ATCC_31461_02309	AHHA00000000_PAMC_26617_01637	AHIR00000000_echinoides_ATCC_14820_01638	AHIS00000000_PAMC_26605_01689	AIDW00000000_PAMC_26621_03296	ALBQ00000000_ATCC_31555_01476	ALVC00000000_LH128_01838	AORL00000000_PR090111-T3T-6A_00139	AORY00000000_Mn802worker_00861	AQUJ00000000_melonis_C3_02728	AQZT00000000_melonis_DAPP-PG_224_01394	ASTM00000000_YL-JM2C_04691	ATTG00000000_menolis_FR1_01079	ATTI00000000_phyllosphaerae_5.2_03406	ATYK00000000_phyllosphaerae_FA2_02668	BBJS00000000_paucimobilis_NBRC_13935_00110	BBPI00000000_parapaucimobilis_NBRC_15100_03305	BBWU01000000_changbaiensis_NBRC_104936_02331	BCTR00000000_azotifigens_NBRC_15497_strain_NBRC_15497_04003	BCTY00000000_sanguinis_NBRC_13937_02484	BCTZ00000000_soli_NBRC_100801_02555	BCYU00000000_asaccharolytica_NBRC_15499_04131	BCYW00000000_koreensis_NBRC_16723_02411	BCYX00000000_mali_NBRC_15500_03401	BCYY00000000_pituitosa_NBRC_102491_03529	BCYZ00000000_pruni_NBRC_15498_01149	BDJB00000000_TZW2008_02960	BJXI01000000_aquatilis_NBRC_16722_02616	CABKLS010000001_uncultured_Sphingo_sp._str_MGYG-HGUT-01262_01072	CP000699_wittichii_RW1_05308	CP004036_MM-1_03597	CP006644.1_sanxanigenens_DSM_19645_NX02_05399	CP009571.1_taxi_ATCC_55669_02104	CP010836_WHSC-8_00364
pspA		Phage shock protein A	253	253	1	87	42678				662	911	669	AAQG00000000_SKA58_02871	AFGG00000000_S17_00950	AGFU00000000_elodea_ATCC_31461_02215	AHHA00000000_PAMC_26617_03465	AHIR00000000_echinoides_ATCC_14820_00452	AHIS00000000_PAMC_26605_02604	AIDW00000000_PAMC_26621_02318	ALBQ00000000_ATCC_31555_01190	ALVC00000000_LH128_03213	AORL00000000_PR090111-T3T-6A_02197	AORY00000000_Mn802worker_01733	AQUJ00000000_melonis_C3_01032	AQZT00000000_melonis_DAPP-PG_224_03263	ASTM00000000_YL-JM2C_04641	ATTG00000000_menolis_FR1_02592	ATTI00000000_phyllosphaerae_5.2_02064	ATYK00000000_phyllosphaerae_FA2_01254	BBJS00000000_paucimobilis_NBRC_13935_00651	BBPI00000000_parapaucimobilis_NBRC_15100_00544	BBWU01000000_changbaiensis_NBRC_104936_00160	BCTR00000000_azotifigens_NBRC_15497_strain_NBRC_15497_00924	BCTY00000000_sanguinis_NBRC_13937_02188	BCTZ00000000_soli_NBRC_100801_01083	BCYU00000000_asaccharolytica_NBRC_15499_01266	BCYW00000000_koreensis_NBRC_16723_02709	BCYX00000000_mali_NBRC_15500_01883	BCYY00000000_pituitosa_NBRC_102491_01450	BCYZ00000000_pruni_NBRC_15498_03556	BDJB00000000_TZW2008_01351	BJXI01000000_aquatilis_NBRC_16722_03456	CABKLS010000001_uncultured_Sphingo_sp._str_MGYG-HGUT-01262_02016	CP000699_wittichii_RW1_03520	CP004036_MM-1_00635	CP006644.1_sanxanigenens_DSM_19645_NX02_02575	CP009571.1_taxi_ATCC_55669_01284	CP010836_WHSC-8_01920
rpsF		30S ribosomal protein S6	253	253	1	87	11928				359	491	420	AAQG00000000_SKA58_00953	AFGG00000000_S17_00089	AGFU00000000_elodea_ATCC_31461_01265	AHHA00000000_PAMC_26617_03112	AHIR00000000_echinoides_ATCC_14820_00810	AHIS00000000_PAMC_26605_02805	AIDW00000000_PAMC_26621_01952	ALBQ00000000_ATCC_31555_02611	ALVC00000000_LH128_05338	AORL00000000_PR090111-T3T-6A_02343	AORY00000000_Mn802worker_00198	AQUJ00000000_melonis_C3_01828	AQZT00000000_melonis_DAPP-PG_224_02245	ASTM00000000_YL-JM2C_00078	ATTG00000000_menolis_FR1_03388	ATTI00000000_phyllosphaerae_5.2_02332	ATYK00000000_phyllosphaerae_FA2_00632	BBJS00000000_paucimobilis_NBRC_13935_01277	BBPI00000000_parapaucimobilis_NBRC_15100_00216	BBWU01000000_changbaiensis_NBRC_104936_01160	BCTR00000000_azotifigens_NBRC_15497_strain_NBRC_15497_02577	BCTY00000000_sanguinis_NBRC_13937_00492	BCTZ00000000_soli_NBRC_100801_00938	BCYU00000000_asaccharolytica_NBRC_15499_04100	BCYW00000000_koreensis_NBRC_16723_01490	BCYX00000000_mali_NBRC_15500_04073	BCYY00000000_pituitosa_NBRC_102491_00192	BCYZ00000000_pruni_NBRC_15498_00159	BDJB00000000_TZW2008_01481	BJXI01000000_aquatilis_NBRC_16722_00012	CABKLS010000001_uncultured_Sphingo_sp._str_MGYG-HGUT-01262_01551	CP000699_wittichii_RW1_00604	CP004036_MM-1_00367	CP006644.1_sanxanigenens_DSM_19645_NX02_02265	CP009571.1_taxi_ATCC_55669_00883	CP010836_WHSC-8_01199
prfB		Peptide chain release factor RF2	253	253	1	87	105486				959	1169	1126	AAQG00000000_SKA58_02366	AFGG00000000_S17_00510	AGFU00000000_elodea_ATCC_31461_00542	AHHA00000000_PAMC_26617_01806	AHIR00000000_echinoides_ATCC_14820_03155	AHIS00000000_PAMC_26605_00188	AIDW00000000_PAMC_26621_03122	ALBQ00000000_ATCC_31555_01788	ALVC00000000_LH128_03510	AORL00000000_PR090111-T3T-6A_00233	AORY00000000_Mn802worker_01103	AQUJ00000000_melonis_C3_00338	AQZT00000000_melonis_DAPP-PG_224_00352	ASTM00000000_YL-JM2C_03777	ATTG00000000_menolis_FR1_01897	ATTI00000000_phyllosphaerae_5.2_02274	ATYK00000000_phyllosphaerae_FA2_00681	BBJS00000000_paucimobilis_NBRC_13935_01453	BBPI00000000_parapaucimobilis_NBRC_15100_02737	BBWU01000000_changbaiensis_NBRC_104936_03015	BCTR00000000_azotifigens_NBRC_15497_strain_NBRC_15497_03669	BCTY00000000_sanguinis_NBRC_13937_02423	BCTZ00000000_soli_NBRC_100801_02594	BCYU00000000_asaccharolytica_NBRC_15499_01600	BCYW00000000_koreensis_NBRC_16723_00050	BCYX00000000_mali_NBRC_15500_01773	BCYY00000000_pituitosa_NBRC_102491_01783	BCYZ00000000_pruni_NBRC_15498_03581	BDJB00000000_TZW2008_02944	BJXI01000000_aquatilis_NBRC_16722_01870	CABKLS010000001_uncultured_Sphingo_sp._str_MGYG-HGUT-01262_03354	CP000699_wittichii_RW1_04446	CP004036_MM-1_01897	CP006644.1_sanxanigenens_DSM_19645_NX02_04385	CP009571.1_taxi_ATCC_55669_01396	CP010836_WHSC-8_03645
gltA		Citrate synthase	253	253	1	87	12485				1274	1328	1282	AAQG00000000_SKA58_01360	AFGG00000000_S17_00798	AGFU00000000_elodea_ATCC_31461_01439	AHHA00000000_PAMC_26617_03311	AHIR00000000_echinoides_ATCC_14820_03515	AHIS00000000_PAMC_26605_03482	AIDW00000000_PAMC_26621_02159	ALBQ00000000_ATCC_31555_00439	ALVC00000000_LH128_05569	AORL00000000_PR090111-T3T-6A_02901	AORY00000000_Mn802worker_01803	AQUJ00000000_melonis_C3_01950	AQZT00000000_melonis_DAPP-PG_224_02122	ASTM00000000_YL-JM2C_03841	ATTG00000000_menolis_FR1_00003	ATTI00000000_phyllosphaerae_5.2_02757	ATYK00000000_phyllosphaerae_FA2_00335	BBJS00000000_paucimobilis_NBRC_13935_03134	BBPI00000000_parapaucimobilis_NBRC_15100_00321	BBWU01000000_changbaiensis_NBRC_104936_00226	BCTR00000000_azotifigens_NBRC_15497_strain_NBRC_15497_01239	BCTY00000000_sanguinis_NBRC_13937_01739	BCTZ00000000_soli_NBRC_100801_01005	BCYU00000000_asaccharolytica_NBRC_15499_00718	BCYW00000000_koreensis_NBRC_16723_02172	BCYX00000000_mali_NBRC_15500_03357	BCYY00000000_pituitosa_NBRC_102491_00777	BCYZ00000000_pruni_NBRC_15498_00714	BDJB00000000_TZW2008_02539	BJXI01000000_aquatilis_NBRC_16722_00213	CABKLS010000001_uncultured_Sphingo_sp._str_MGYG-HGUT-01262_00125	CP000699_wittichii_RW1_03799	CP004036_MM-1_00561	CP006644.1_sanxanigenens_DSM_19645_NX02_04753	CP009571.1_taxi_ATCC_55669_00990	CP010836_WHSC-8_01747
typA		GTP-binding protein TypA/BipA	253	253	1	87	35869				431	1958	1828	AAQG00000000_SKA58_02356	AFGG00000000_S17_03853	AGFU00000000_elodea_ATCC_31461_01933	AHHA00000000_PAMC_26617_00014	AHIR00000000_echinoides_ATCC_14820_01359	AHIS00000000_PAMC_26605_00564	AIDW00000000_PAMC_26621_02736	ALBQ00000000_ATCC_31555_03188	ALVC00000000_LH128_04672	AORL00000000_PR090111-T3T-6A_00650	AORY00000000_Mn802worker_01462	AQUJ00000000_melonis_C3_02904	AQZT00000000_melonis_DAPP-PG_224_01218	ASTM00000000_YL-JM2C_00210	ATTG00000000_menolis_FR1_00903	ATTI00000000_phyllosphaerae_5.2_02238	ATYK00000000_phyllosphaerae_FA2_00734	BBJS00000000_paucimobilis_NBRC_13935_03583	BBPI00000000_parapaucimobilis_NBRC_15100_02729	BBWU01000000_changbaiensis_NBRC_104936_02830	BCTR00000000_azotifigens_NBRC_15497_strain_NBRC_15497_02661	BCTY00000000_sanguinis_NBRC_13937_02198	BCTZ00000000_soli_NBRC_100801_02209	BCYU00000000_asaccharolytica_NBRC_15499_00926	BCYW00000000_koreensis_NBRC_16723_01712	BCYX00000000_mali_NBRC_15500_04015	BCYY00000000_pituitosa_NBRC_102491_03173	BCYZ00000000_pruni_NBRC_15498_02551	BDJB00000000_TZW2008_01333	BJXI01000000_aquatilis_NBRC_16722_00814	CABKLS010000001_uncultured_Sphingo_sp._str_MGYG-HGUT-01262_00315	CP000699_wittichii_RW1_00785	CP004036_MM-1_03334	CP006644.1_sanxanigenens_DSM_19645_NX02_04514	CP009571.1_taxi_ATCC_55669_02647	CP010836_WHSC-8_04559
nrdR		Transcriptional repressor NrdR	253	253	1	87	87452				221	539	464	AAQG00000000_SKA58_01111	AFGG00000000_S17_00643	AGFU00000000_elodea_ATCC_31461_01848	AHHA00000000_PAMC_26617_01337	AHIR00000000_echinoides_ATCC_14820_02489	AHIS00000000_PAMC_26605_01185	AIDW00000000_PAMC_26621_03763	ALBQ00000000_ATCC_31555_02352	ALVC00000000_LH128_03758	AORL00000000_PR090111-T3T-6A_00273	AORY00000000_Mn802worker_00826	AQUJ00000000_melonis_C3_00114	AQZT00000000_melonis_DAPP-PG_224_00578	ASTM00000000_YL-JM2C_05137	ATTG00000000_menolis_FR1_01673	ATTI00000000_phyllosphaerae_5.2_00238	ATYK00000000_phyllosphaerae_FA2_03015	BBJS00000000_paucimobilis_NBRC_13935_01585	BBPI00000000_parapaucimobilis_NBRC_15100_03190	BBWU01000000_changbaiensis_NBRC_104936_01048	BCTR00000000_azotifigens_NBRC_15497_strain_NBRC_15497_02458	BCTY00000000_sanguinis_NBRC_13937_02373	BCTZ00000000_soli_NBRC_100801_03418	BCYU00000000_asaccharolytica_NBRC_15499_02464	BCYW00000000_koreensis_NBRC_16723_02687	BCYX00000000_mali_NBRC_15500_02105	BCYY00000000_pituitosa_NBRC_102491_01363	BCYZ00000000_pruni_NBRC_15498_01739	BDJB00000000_TZW2008_01857	BJXI01000000_aquatilis_NBRC_16722_02247	CABKLS010000001_uncultured_Sphingo_sp._str_MGYG-HGUT-01262_00122	CP000699_wittichii_RW1_01686	CP004036_MM-1_00826	CP006644.1_sanxanigenens_DSM_19645_NX02_05807	CP009571.1_taxi_ATCC_55669_02589	CP010836_WHSC-8_04434
hfq		RNA-binding protein Hfq	253	253	1	87	10809				248	698	493	AAQG00000000_SKA58_01300	AFGG00000000_S17_00294	AGFU00000000_elodea_ATCC_31461_03815	AHHA00000000_PAMC_26617_03165	AHIR00000000_echinoides_ATCC_14820_00341	AHIS00000000_PAMC_26605_02899	AIDW00000000_PAMC_26621_02007	ALBQ00000000_ATCC_31555_02401	ALVC00000000_LH128_01073	AORL00000000_PR090111-T3T-6A_02465	AORY00000000_Mn802worker_01977	AQUJ00000000_melonis_C3_01622	AQZT00000000_melonis_DAPP-PG_224_02453	ASTM00000000_YL-JM2C_00199	ATTG00000000_menolis_FR1_03182	ATTI00000000_phyllosphaerae_5.2_01045	ATYK00000000_phyllosphaerae_FA2_02186	BBJS00000000_paucimobilis_NBRC_13935_01073	BBPI00000000_parapaucimobilis_NBRC_15100_00018	BBWU01000000_changbaiensis_NBRC_104936_00685	BCTR00000000_azotifigens_NBRC_15497_strain_NBRC_15497_01139	BCTY00000000_sanguinis_NBRC_13937_00003	BCTZ00000000_soli_NBRC_100801_00826	BCYU00000000_asaccharolytica_NBRC_15499_01188	BCYW00000000_koreensis_NBRC_16723_01257	BCYX00000000_mali_NBRC_15500_01454	BCYY00000000_pituitosa_NBRC_102491_00631	BCYZ00000000_pruni_NBRC_15498_00071	BDJB00000000_TZW2008_01533	BJXI01000000_aquatilis_NBRC_16722_01600	CABKLS010000001_uncultured_Sphingo_sp._str_MGYG-HGUT-01262_00228	CP000699_wittichii_RW1_00774	CP004036_MM-1_00238	CP006644.1_sanxanigenens_DSM_19645_NX02_02027	CP009571.1_taxi_ATCC_55669_00612	CP010836_WHSC-8_01498
nusA		Transcription termination/antitermination protein NusA	253	253	1	87	108545				839	1829	1636	AAQG00000000_SKA58_02042	AFGG00000000_S17_03307	AGFU00000000_elodea_ATCC_31461_02282	AHHA00000000_PAMC_26617_00540	AHIR00000000_echinoides_ATCC_14820_02873	AHIS00000000_PAMC_26605_00545	AIDW00000000_PAMC_26621_00603	ALBQ00000000_ATCC_31555_02398	ALVC00000000_LH128_03207	AORL00000000_PR090111-T3T-6A_01745	AORY00000000_Mn802worker_01875	AQUJ00000000_melonis_C3_00477	AQZT00000000_melonis_DAPP-PG_224_00214	ASTM00000000_YL-JM2C_03745	ATTG00000000_menolis_FR1_02036	ATTI00000000_phyllosphaerae_5.2_01639	ATYK00000000_phyllosphaerae_FA2_01334	BBJS00000000_paucimobilis_NBRC_13935_01756	BBPI00000000_parapaucimobilis_NBRC_15100_01913	BBWU01000000_changbaiensis_NBRC_104936_01924	BCTR00000000_azotifigens_NBRC_15497_strain_NBRC_15497_03583	BCTY00000000_sanguinis_NBRC_13937_01204	BCTZ00000000_soli_NBRC_100801_03391	BCYU00000000_asaccharolytica_NBRC_15499_02438	BCYW00000000_koreensis_NBRC_16723_02297	BCYX00000000_mali_NBRC_15500_04473	BCYY00000000_pituitosa_NBRC_102491_03488	BCYZ00000000_pruni_NBRC_15498_02991	BDJB00000000_TZW2008_00860	BJXI01000000_aquatilis_NBRC_16722_03630	CABKLS010000001_uncultured_Sphingo_sp._str_MGYG-HGUT-01262_02446	CP000699_wittichii_RW1_04416	CP004036_MM-1_01553	CP006644.1_sanxanigenens_DSM_19645_NX02_05287	CP009571.1_taxi_ATCC_55669_02278	CP010836_WHSC-8_03684
smpB		SsrA-binding protein	253	253	1	87	11380				449	659	487	AAQG00000000_SKA58_02856	AFGG00000000_S17_00235	AGFU00000000_elodea_ATCC_31461_03060	AHHA00000000_PAMC_26617_03505	AHIR00000000_echinoides_ATCC_14820_00688	AHIS00000000_PAMC_26605_03096	AIDW00000000_PAMC_26621_02359	ALBQ00000000_ATCC_31555_02426	ALVC00000000_LH128_03807	AORL00000000_PR090111-T3T-6A_02527	AORY00000000_Mn802worker_00148	AQUJ00000000_melonis_C3_01782	AQZT00000000_melonis_DAPP-PG_224_02291	ASTM00000000_YL-JM2C_03270	ATTG00000000_menolis_FR1_03342	ATTI00000000_phyllosphaerae_5.2_01982	ATYK00000000_phyllosphaerae_FA2_01200	BBJS00000000_paucimobilis_NBRC_13935_01131	BBPI00000000_parapaucimobilis_NBRC_15100_00076	BBWU01000000_changbaiensis_NBRC_104936_00727	BCTR00000000_azotifigens_NBRC_15497_strain_NBRC_15497_01116	BCTY00000000_sanguinis_NBRC_13937_00061	BCTZ00000000_soli_NBRC_100801_00860	BCYU00000000_asaccharolytica_NBRC_15499_01455	BCYW00000000_koreensis_NBRC_16723_01335	BCYX00000000_mali_NBRC_15500_01405	BCYY00000000_pituitosa_NBRC_102491_00654	BCYZ00000000_pruni_NBRC_15498_00102	BDJB00000000_TZW2008_01282	BJXI01000000_aquatilis_NBRC_16722_00057	CABKLS010000001_uncultured_Sphingo_sp._str_MGYG-HGUT-01262_02415	CP000699_wittichii_RW1_01046	CP004036_MM-1_03669	CP006644.1_sanxanigenens_DSM_19645_NX02_01333	CP009571.1_taxi_ATCC_55669_00559	CP010836_WHSC-8_01436
ftsY		Signal recognition particle receptor FtsY	253	253	1	87	42764				926	1208	935	AAQG00000000_SKA58_00589	AFGG00000000_S17_00944	AGFU00000000_elodea_ATCC_31461_00710	AHHA00000000_PAMC_26617_03460	AHIR00000000_echinoides_ATCC_14820_00447	AHIS00000000_PAMC_26605_02609	AIDW00000000_PAMC_26621_02312	ALBQ00000000_ATCC_31555_00532	ALVC00000000_LH128_05811	AORL00000000_PR090111-T3T-6A_02202	AORY00000000_Mn802worker_01728	AQUJ00000000_melonis_C3_01037	AQZT00000000_melonis_DAPP-PG_224_03258	ASTM00000000_YL-JM2C_04649	ATTG00000000_menolis_FR1_02597	ATTI00000000_phyllosphaerae_5.2_02056	ATYK00000000_phyllosphaerae_FA2_01245	BBJS00000000_paucimobilis_NBRC_13935_00657	BBPI00000000_parapaucimobilis_NBRC_15100_00476	BBWU01000000_changbaiensis_NBRC_104936_00166	BCTR00000000_azotifigens_NBRC_15497_strain_NBRC_15497_00570	BCTY00000000_sanguinis_NBRC_13937_02183	BCTZ00000000_soli_NBRC_100801_01076	BCYU00000000_asaccharolytica_NBRC_15499_01258	BCYW00000000_koreensis_NBRC_16723_02715	BCYX00000000_mali_NBRC_15500_01891	BCYY00000000_pituitosa_NBRC_102491_00363	BCYZ00000000_pruni_NBRC_15498_03565	BDJB00000000_TZW2008_01467	BJXI01000000_aquatilis_NBRC_16722_03753	CABKLS010000001_uncultured_Sphingo_sp._str_MGYG-HGUT-01262_02958	CP000699_wittichii_RW1_03512	CP004036_MM-1_00626	CP006644.1_sanxanigenens_DSM_19645_NX02_02547	CP009571.1_taxi_ATCC_55669_01279	CP010836_WHSC-8_01911
rplS		50S ribosomal protein L19	253	253	1	87	42864				365	500	393	AAQG00000000_SKA58_00602	AFGG00000000_S17_00932	AGFU00000000_elodea_ATCC_31461_00696	AHHA00000000_PAMC_26617_03450	AHIR00000000_echinoides_ATCC_14820_00437	AHIS00000000_PAMC_26605_02619	AIDW00000000_PAMC_26621_02303	ALBQ00000000_ATCC_31555_00546	ALVC00000000_LH128_01690	AORL00000000_PR090111-T3T-6A_02212	AORY00000000_Mn802worker_01726	AQUJ00000000_melonis_C3_01048	AQZT00000000_melonis_DAPP-PG_224_03247	ASTM00000000_YL-JM2C_04282	ATTG00000000_menolis_FR1_02608	ATTI00000000_phyllosphaerae_5.2_02046	ATYK00000000_phyllosphaerae_FA2_01233	BBJS00000000_paucimobilis_NBRC_13935_00669	BBPI00000000_parapaucimobilis_NBRC_15100_00464	BBWU01000000_changbaiensis_NBRC_104936_01289	BCTR00000000_azotifigens_NBRC_15497_strain_NBRC_15497_00582	BCTY00000000_sanguinis_NBRC_13937_02172	BCTZ00000000_soli_NBRC_100801_01063	BCYU00000000_asaccharolytica_NBRC_15499_01244	BCYW00000000_koreensis_NBRC_16723_02727	BCYX00000000_mali_NBRC_15500_01901	BCYY00000000_pituitosa_NBRC_102491_00350	BCYZ00000000_pruni_NBRC_15498_04183	BDJB00000000_TZW2008_01402	BJXI01000000_aquatilis_NBRC_16722_03261	CABKLS010000001_uncultured_Sphingo_sp._str_MGYG-HGUT-01262_02146	CP000699_wittichii_RW1_03244	CP004036_MM-1_00181	CP006644.1_sanxanigenens_DSM_19645_NX02_02539	CP009571.1_taxi_ATCC_55669_01268	CP010836_WHSC-8_01897
group_8762		putative transcriptional regulatory protein	253	253	1	87	88094				734	881	743	AAQG00000000_SKA58_01922	AFGG00000000_S17_03841	AGFU00000000_elodea_ATCC_31461_00658	AHHA00000000_PAMC_26617_00485	AHIR00000000_echinoides_ATCC_14820_02671	AHIS00000000_PAMC_26605_02257	AIDW00000000_PAMC_26621_00659	ALBQ00000000_ATCC_31555_02302	ALVC00000000_LH128_00512	AORL00000000_PR090111-T3T-6A_03704	AORY00000000_Mn802worker_03000	AQUJ00000000_melonis_C3_03251	AQZT00000000_melonis_DAPP-PG_224_00921	ASTM00000000_YL-JM2C_02674	ATTG00000000_menolis_FR1_00556	ATTI00000000_phyllosphaerae_5.2_00495	ATYK00000000_phyllosphaerae_FA2_03222	BBJS00000000_paucimobilis_NBRC_13935_03621	BBPI00000000_parapaucimobilis_NBRC_15100_00681	BBWU01000000_changbaiensis_NBRC_104936_02167	BCTR00000000_azotifigens_NBRC_15497_strain_NBRC_15497_02495	BCTY00000000_sanguinis_NBRC_13937_00744	BCTZ00000000_soli_NBRC_100801_03050	BCYU00000000_asaccharolytica_NBRC_15499_01876	BCYW00000000_koreensis_NBRC_16723_01719	BCYX00000000_mali_NBRC_15500_04170	BCYY00000000_pituitosa_NBRC_102491_01401	BCYZ00000000_pruni_NBRC_15498_04125	BDJB00000000_TZW2008_02585	BJXI01000000_aquatilis_NBRC_16722_03797	CABKLS010000001_uncultured_Sphingo_sp._str_MGYG-HGUT-01262_03390	CP000699_wittichii_RW1_02706	CP004036_MM-1_02429	CP006644.1_sanxanigenens_DSM_19645_NX02_05700	CP009571.1_taxi_ATCC_55669_02781	CP010836_WHSC-8_04548
manX		PTS system mannose-specific EIIAB component	253	253	1	87	11053				350	458	411	AAQG00000000_SKA58_00610	AFGG00000000_S17_00253	AGFU00000000_elodea_ATCC_31461_02455	AHHA00000000_PAMC_26617_02938	AHIR00000000_echinoides_ATCC_14820_00370	AHIS00000000_PAMC_26605_02858	AIDW00000000_PAMC_26621_01772	ALBQ00000000_ATCC_31555_01980	ALVC00000000_LH128_01988	AORL00000000_PR090111-T3T-6A_02561	AORY00000000_Mn802worker_00131	AQUJ00000000_melonis_C3_01655	AQZT00000000_melonis_DAPP-PG_224_02420	ASTM00000000_YL-JM2C_00538	ATTG00000000_menolis_FR1_03215	ATTI00000000_phyllosphaerae_5.2_01967	ATYK00000000_phyllosphaerae_FA2_01184	BBJS00000000_paucimobilis_NBRC_13935_01114	BBPI00000000_parapaucimobilis_NBRC_15100_00056	BBWU01000000_changbaiensis_NBRC_104936_00599	BCTR00000000_azotifigens_NBRC_15497_strain_NBRC_15497_03411	BCTY00000000_sanguinis_NBRC_13937_00044	BCTZ00000000_soli_NBRC_100801_00878	BCYU00000000_asaccharolytica_NBRC_15499_03284	BCYW00000000_koreensis_NBRC_16723_02194	BCYX00000000_mali_NBRC_15500_01502	BCYY00000000_pituitosa_NBRC_102491_00126	BCYZ00000000_pruni_NBRC_15498_00005	BDJB00000000_TZW2008_01577	BJXI01000000_aquatilis_NBRC_16722_02836	CABKLS010000001_uncultured_Sphingo_sp._str_MGYG-HGUT-01262_02559	CP000699_wittichii_RW1_00922	CP004036_MM-1_00594	CP006644.1_sanxanigenens_DSM_19645_NX02_02419	CP009571.1_taxi_ATCC_55669_00578	CP010836_WHSC-8_01263
ispG		4-hydroxy-3-methylbut-2-en-1-yl diphosphate synthase (flavodoxin)	253	253	1	87	88598				1064	1214	1117	AAQG00000000_SKA58_02939	AFGG00000000_S17_03282	AGFU00000000_elodea_ATCC_31461_02392	AHHA00000000_PAMC_26617_01204	AHIR00000000_echinoides_ATCC_14820_01766	AHIS00000000_PAMC_26605_00790	AIDW00000000_PAMC_26621_00019	ALBQ00000000_ATCC_31555_02387	ALVC00000000_LH128_01930	AORL00000000_PR090111-T3T-6A_03720	AORY00000000_Mn802worker_00648	AQUJ00000000_melonis_C3_03485	AQZT00000000_melonis_DAPP-PG_224_00689	ASTM00000000_YL-JM2C_02691	ATTG00000000_menolis_FR1_00322	ATTI00000000_phyllosphaerae_5.2_00182	ATYK00000000_phyllosphaerae_FA2_02966	BBJS00000000_paucimobilis_NBRC_13935_03547	BBPI00000000_parapaucimobilis_NBRC_15100_01598	BBWU01000000_changbaiensis_NBRC_104936_02154	BCTR00000000_azotifigens_NBRC_15497_strain_NBRC_15497_03716	BCTY00000000_sanguinis_NBRC_13937_03078	BCTZ00000000_soli_NBRC_100801_02184	BCYU00000000_asaccharolytica_NBRC_15499_04286	BCYW00000000_koreensis_NBRC_16723_00681	BCYX00000000_mali_NBRC_15500_04198	BCYY00000000_pituitosa_NBRC_102491_03211	BCYZ00000000_pruni_NBRC_15498_01827	BDJB00000000_TZW2008_00111	BJXI01000000_aquatilis_NBRC_16722_01417	CABKLS010000001_uncultured_Sphingo_sp._str_MGYG-HGUT-01262_02201	CP000699_wittichii_RW1_02690	CP004036_MM-1_01685	CP006644.1_sanxanigenens_DSM_19645_NX02_05679	CP009571.1_taxi_ATCC_55669_03150	CP010836_WHSC-8_03326
greA		Transcription elongation factor GreA	253	253	1	87	44681				452	536	479	AAQG00000000_SKA58_01073	AFGG00000000_S17_00924	AGFU00000000_elodea_ATCC_31461_03025	AHHA00000000_PAMC_26617_03275	AHIR00000000_echinoides_ATCC_14820_03556	AHIS00000000_PAMC_26605_02317	AIDW00000000_PAMC_26621_02124	ALBQ00000000_ATCC_31555_00365	ALVC00000000_LH128_01237	AORL00000000_PR090111-T3T-6A_02844	AORY00000000_Mn802worker_02199	AQUJ00000000_melonis_C3_00873	AQZT00000000_melonis_DAPP-PG_224_03429	ASTM00000000_YL-JM2C_00578	ATTG00000000_menolis_FR1_02432	ATTI00000000_phyllosphaerae_5.2_01276	ATYK00000000_phyllosphaerae_FA2_01794	BBJS00000000_paucimobilis_NBRC_13935_00677	BBPI00000000_parapaucimobilis_NBRC_15100_00453	BBWU01000000_changbaiensis_NBRC_104936_00808	BCTR00000000_azotifigens_NBRC_15497_strain_NBRC_15497_01080	BCTY00000000_sanguinis_NBRC_13937_02165	BCTZ00000000_soli_NBRC_100801_00605	BCYU00000000_asaccharolytica_NBRC_15499_03214	BCYW00000000_koreensis_NBRC_16723_02809	BCYX00000000_mali_NBRC_15500_04602	BCYY00000000_pituitosa_NBRC_102491_00687	BCYZ00000000_pruni_NBRC_15498_00671	BDJB00000000_TZW2008_01223	BJXI01000000_aquatilis_NBRC_16722_02234	CABKLS010000001_uncultured_Sphingo_sp._str_MGYG-HGUT-01262_01208	CP000699_wittichii_RW1_00964	CP004036_MM-1_00140	CP006644.1_sanxanigenens_DSM_19645_NX02_00052	CP009571.1_taxi_ATCC_55669_01257	CP010836_WHSC-8_01318
ftsH_1		ATP-dependent zinc metalloprotease FtsH	253	253	1	87	89577				1928	2006	1965	AAQG00000000_SKA58_01989	AFGG00000000_S17_02406	AGFU00000000_elodea_ATCC_31461_01618	AHHA00000000_PAMC_26617_00476	AHIR00000000_echinoides_ATCC_14820_02680	AHIS00000000_PAMC_26605_02267	AIDW00000000_PAMC_26621_00668	ALBQ00000000_ATCC_31555_03431	ALVC00000000_LH128_02049	AORL00000000_PR090111-T3T-6A_00165	AORY00000000_Mn802worker_03011	AQUJ00000000_melonis_C3_03262	AQZT00000000_melonis_DAPP-PG_224_00909	ASTM00000000_YL-JM2C_02118	ATTG00000000_menolis_FR1_00545	ATTI00000000_phyllosphaerae_5.2_01559	ATYK00000000_phyllosphaerae_FA2_01416	BBJS00000000_paucimobilis_NBRC_13935_00082	BBPI00000000_parapaucimobilis_NBRC_15100_00729	BBWU01000000_changbaiensis_NBRC_104936_03106	BCTR00000000_azotifigens_NBRC_15497_strain_NBRC_15497_03479	BCTY00000000_sanguinis_NBRC_13937_01844	BCTZ00000000_soli_NBRC_100801_01870	BCYU00000000_asaccharolytica_NBRC_15499_01687	BCYW00000000_koreensis_NBRC_16723_00235	BCYX00000000_mali_NBRC_15500_02013	BCYY00000000_pituitosa_NBRC_102491_01879	BCYZ00000000_pruni_NBRC_15498_02377	BDJB00000000_TZW2008_02596	BJXI01000000_aquatilis_NBRC_16722_03425	CABKLS010000001_uncultured_Sphingo_sp._str_MGYG-HGUT-01262_03022	CP000699_wittichii_RW1_05127	CP004036_MM-1_03341	CP006644.1_sanxanigenens_DSM_19645_NX02_04065	CP009571.1_taxi_ATCC_55669_02808	CP010836_WHSC-8_03737
dnaB		Replicative DNA helicase	253	253	1	87	31829				1409	1577	1500	AAQG00000000_SKA58_01050	AFGG00000000_S17_01899	AGFU00000000_elodea_ATCC_31461_00685	AHHA00000000_PAMC_26617_02276	AHIR00000000_echinoides_ATCC_14820_03384	AHIS00000000_PAMC_26605_00675	AIDW00000000_PAMC_26621_01172	ALBQ00000000_ATCC_31555_03158	ALVC00000000_LH128_04627	AORL00000000_PR090111-T3T-6A_00035	AORY00000000_Mn802worker_02425	AQUJ00000000_melonis_C3_02431	AQZT00000000_melonis_DAPP-PG_224_01640	ASTM00000000_YL-JM2C_00666	ATTG00000000_menolis_FR1_01376	ATTI00000000_phyllosphaerae_5.2_02565	ATYK00000000_phyllosphaerae_FA2_02019	BBJS00000000_paucimobilis_NBRC_13935_03036	BBPI00000000_parapaucimobilis_NBRC_15100_01494	BBWU01000000_changbaiensis_NBRC_104936_02899	BCTR00000000_azotifigens_NBRC_15497_strain_NBRC_15497_00593	BCTY00000000_sanguinis_NBRC_13937_02603	BCTZ00000000_soli_NBRC_100801_00399	BCYU00000000_asaccharolytica_NBRC_15499_01523	BCYW00000000_koreensis_NBRC_16723_03261	BCYX00000000_mali_NBRC_15500_03181	BCYY00000000_pituitosa_NBRC_102491_00339	BCYZ00000000_pruni_NBRC_15498_03516	BDJB00000000_TZW2008_01193	BJXI01000000_aquatilis_NBRC_16722_03681	CABKLS010000001_uncultured_Sphingo_sp._str_MGYG-HGUT-01262_01241	CP000699_wittichii_RW1_04662	CP004036_MM-1_00614	CP006644.1_sanxanigenens_DSM_19645_NX02_02628	CP009571.1_taxi_ATCC_55669_01897	CP010836_WHSC-8_01883
ndhC		NAD(P)H-quinone oxidoreductase subunit 3	253	253	1	87	5332				365	506	376	AAQG00000000_SKA58_01384	AFGG00000000_S17_00825	AGFU00000000_elodea_ATCC_31461_02628	AHHA00000000_PAMC_26617_02904	AHIR00000000_echinoides_ATCC_14820_00222	AHIS00000000_PAMC_26605_03375	AIDW00000000_PAMC_26621_01738	ALBQ00000000_ATCC_31555_00399	ALVC00000000_LH128_05596	AORL00000000_PR090111-T3T-6A_02925	AORY00000000_Mn802worker_01830	AQUJ00000000_melonis_C3_01977	AQZT00000000_melonis_DAPP-PG_224_02095	ASTM00000000_YL-JM2C_01188	ATTG00000000_menolis_FR1_00030	ATTI00000000_phyllosphaerae_5.2_03104	ATYK00000000_phyllosphaerae_FA2_02373	BBJS00000000_paucimobilis_NBRC_13935_03161	BBPI00000000_parapaucimobilis_NBRC_15100_00347	BBWU01000000_changbaiensis_NBRC_104936_01135	BCTR00000000_azotifigens_NBRC_15497_strain_NBRC_15497_01039	BCTY00000000_sanguinis_NBRC_13937_01765	BCTZ00000000_soli_NBRC_100801_00562	BCYU00000000_asaccharolytica_NBRC_15499_00692	BCYW00000000_koreensis_NBRC_16723_01607	BCYX00000000_mali_NBRC_15500_03385	BCYY00000000_pituitosa_NBRC_102491_00729	BCYZ00000000_pruni_NBRC_15498_02483	BDJB00000000_TZW2008_03012	BJXI01000000_aquatilis_NBRC_16722_00186	CABKLS010000001_uncultured_Sphingo_sp._str_MGYG-HGUT-01262_00152	CP000699_wittichii_RW1_03565	CP004036_MM-1_00033	CP006644.1_sanxanigenens_DSM_19645_NX02_04666	CP009571.1_taxi_ATCC_55669_01020	CP010836_WHSC-8_01805
rplR		50S ribosomal protein L18	253	253	1	87	7193				266	365	355	AAQG00000000_SKA58_00310	AFGG00000000_S17_02848	AGFU00000000_elodea_ATCC_31461_03221	AHHA00000000_PAMC_26617_03732	AHIR00000000_echinoides_ATCC_14820_01041	AHIS00000000_PAMC_26605_02077	AIDW00000000_PAMC_26621_02589	ALBQ00000000_ATCC_31555_02157	ALVC00000000_LH128_00744	AORL00000000_PR090111-T3T-6A_00756	AORY00000000_Mn802worker_01227	AQUJ00000000_melonis_C3_02286	AQZT00000000_melonis_DAPP-PG_224_01785	ASTM00000000_YL-JM2C_03639	ATTG00000000_menolis_FR1_01521	ATTI00000000_phyllosphaerae_5.2_02465	ATYK00000000_phyllosphaerae_FA2_01922	BBJS00000000_paucimobilis_NBRC_13935_00180	BBPI00000000_parapaucimobilis_NBRC_15100_03559	BBWU01000000_changbaiensis_NBRC_104936_00450	BCTR00000000_azotifigens_NBRC_15497_strain_NBRC_15497_03910	BCTY00000000_sanguinis_NBRC_13937_01071	BCTZ00000000_soli_NBRC_100801_01363	BCYU00000000_asaccharolytica_NBRC_15499_00295	BCYW00000000_koreensis_NBRC_16723_01030	BCYX00000000_mali_NBRC_15500_00106	BCYY00000000_pituitosa_NBRC_102491_01276	BCYZ00000000_pruni_NBRC_15498_00334	BDJB00000000_TZW2008_02170	BJXI01000000_aquatilis_NBRC_16722_01192	CABKLS010000001_uncultured_Sphingo_sp._str_MGYG-HGUT-01262_00435	CP000699_wittichii_RW1_01892	CP004036_MM-1_01635	CP006644.1_sanxanigenens_DSM_19645_NX02_03991	CP009571.1_taxi_ATCC_55669_02377	CP010836_WHSC-8_03116
rplK		50S ribosomal protein L11	253	253	1	87	35643				146	470	430	AAQG00000000_SKA58_02072	AFGG00000000_S17_03817	AGFU00000000_elodea_ATCC_31461_02466	AHHA00000000_PAMC_26617_00020	AHIR00000000_echinoides_ATCC_14820_01244	AHIS00000000_PAMC_26605_01761	AIDW00000000_PAMC_26621_02743	ALBQ00000000_ATCC_31555_00446	ALVC00000000_LH128_03349	AORL00000000_PR090111-T3T-6A_00967	AORY00000000_Mn802worker_01294	AQUJ00000000_melonis_C3_01018	AQZT00000000_melonis_DAPP-PG_224_03277	ASTM00000000_YL-JM2C_04986	ATTG00000000_menolis_FR1_02578	ATTI00000000_phyllosphaerae_5.2_03022	ATYK00000000_phyllosphaerae_FA2_02295	BBJS00000000_paucimobilis_NBRC_13935_03875	BBPI00000000_parapaucimobilis_NBRC_15100_03616	BBWU01000000_changbaiensis_NBRC_104936_01377	BCTR00000000_azotifigens_NBRC_15497_strain_NBRC_15497_00807	BCTY00000000_sanguinis_NBRC_13937_00817	BCTZ00000000_soli_NBRC_100801_03150	BCYU00000000_asaccharolytica_NBRC_15499_03233	BCYW00000000_koreensis_NBRC_16723_01855	BCYX00000000_mali_NBRC_15500_02639	BCYY00000000_pituitosa_NBRC_102491_01570	BCYZ00000000_pruni_NBRC_15498_02081	BDJB00000000_TZW2008_00433	BJXI01000000_aquatilis_NBRC_16722_03608	CABKLS010000001_uncultured_Sphingo_sp._str_MGYG-HGUT-01262_03280	CP000699_wittichii_RW1_03144	CP004036_MM-1_03636	CP006644.1_sanxanigenens_DSM_19645_NX02_00309	CP009571.1_taxi_ATCC_55669_01203	CP010836_WHSC-8_02127
rpmE		50S ribosomal protein L31	253	253	1	87	7668				221	443	231	AAQG00000000_SKA58_01957	AFGG00000000_S17_01070	AGFU00000000_elodea_ATCC_31461_00994	AHHA00000000_PAMC_26617_03064	AHIR00000000_echinoides_ATCC_14820_00659	AHIS00000000_PAMC_26605_03057	AIDW00000000_PAMC_26621_01908	ALBQ00000000_ATCC_31555_01837	ALVC00000000_LH128_02794	AORL00000000_PR090111-T3T-6A_02502	AORY00000000_Mn802worker_00002	AQUJ00000000_melonis_C3_01216	AQZT00000000_melonis_DAPP-PG_224_03029	ASTM00000000_YL-JM2C_00611	ATTG00000000_menolis_FR1_02776	ATTI00000000_phyllosphaerae_5.2_01836	ATYK00000000_phyllosphaerae_FA2_01053	BBJS00000000_paucimobilis_NBRC_13935_00753	BBPI00000000_parapaucimobilis_NBRC_15100_01996	BBWU01000000_changbaiensis_NBRC_104936_00675	BCTR00000000_azotifigens_NBRC_15497_strain_NBRC_15497_01180	BCTY00000000_sanguinis_NBRC_13937_01189	BCTZ00000000_soli_NBRC_100801_00811	BCYU00000000_asaccharolytica_NBRC_15499_01171	BCYW00000000_koreensis_NBRC_16723_01300	BCYX00000000_mali_NBRC_15500_01438	BCYY00000000_pituitosa_NBRC_102491_00599	BCYZ00000000_pruni_NBRC_15498_00055	BDJB00000000_TZW2008_01519	BJXI01000000_aquatilis_NBRC_16722_03083	CABKLS010000001_uncultured_Sphingo_sp._str_MGYG-HGUT-01262_02878	CP000699_wittichii_RW1_00997	CP004036_MM-1_00854	CP006644.1_sanxanigenens_DSM_19645_NX02_02801	CP009571.1_taxi_ATCC_55669_00831	CP010836_WHSC-8_01467
rpmA		50S ribosomal protein L27	253	253	1	87	35254				182	302	271	AAQG00000000_SKA58_02080	AFGG00000000_S17_02235	AGFU00000000_elodea_ATCC_31461_03400	AHHA00000000_PAMC_26617_02205	AHIR00000000_echinoides_ATCC_14820_03386	AHIS00000000_PAMC_26605_01784	AIDW00000000_PAMC_26621_01099	ALBQ00000000_ATCC_31555_01230	ALVC00000000_LH128_01458	AORL00000000_PR090111-T3T-6A_00841	AORY00000000_Mn802worker_01363	AQUJ00000000_melonis_C3_02139	AQZT00000000_melonis_DAPP-PG_224_01933	ASTM00000000_YL-JM2C_01394	ATTG00000000_menolis_FR1_00192	ATTI00000000_phyllosphaerae_5.2_02875	ATYK00000000_phyllosphaerae_FA2_00233	BBJS00000000_paucimobilis_NBRC_13935_00426	BBPI00000000_parapaucimobilis_NBRC_15100_01395	BBWU01000000_changbaiensis_NBRC_104936_00972	BCTR00000000_azotifigens_NBRC_15497_strain_NBRC_15497_00973	BCTY00000000_sanguinis_NBRC_13937_01897	BCTZ00000000_soli_NBRC_100801_01111	BCYU00000000_asaccharolytica_NBRC_15499_02906	BCYW00000000_koreensis_NBRC_16723_01746	BCYX00000000_mali_NBRC_15500_00276	BCYY00000000_pituitosa_NBRC_102491_04124	BCYZ00000000_pruni_NBRC_15498_01035	BDJB00000000_TZW2008_01169	BJXI01000000_aquatilis_NBRC_16722_00337	CABKLS010000001_uncultured_Sphingo_sp._str_MGYG-HGUT-01262_00010	CP000699_wittichii_RW1_04494	CP004036_MM-1_03522	CP006644.1_sanxanigenens_DSM_19645_NX02_02711	CP009571.1_taxi_ATCC_55669_01522	CP010836_WHSC-8_01114
dcd		dCTP deaminase	253	253	1	87	32429				503	725	555	AAQG00000000_SKA58_01046	AFGG00000000_S17_01904	AGFU00000000_elodea_ATCC_31461_00688	AHHA00000000_PAMC_26617_02271	AHIR00000000_echinoides_ATCC_14820_03464	AHIS00000000_PAMC_26605_01843	AIDW00000000_PAMC_26621_01166	ALBQ00000000_ATCC_31555_03155	ALVC00000000_LH128_03783	AORL00000000_PR090111-T3T-6A_02860	AORY00000000_Mn802worker_02230	AQUJ00000000_melonis_C3_02200	AQZT00000000_melonis_DAPP-PG_224_01872	ASTM00000000_YL-JM2C_00661	ATTG00000000_menolis_FR1_00253	ATTI00000000_phyllosphaerae_5.2_03106	ATYK00000000_phyllosphaerae_FA2_02375	BBJS00000000_paucimobilis_NBRC_13935_03031	BBPI00000000_parapaucimobilis_NBRC_15100_01499	BBWU01000000_changbaiensis_NBRC_104936_02903	BCTR00000000_azotifigens_NBRC_15497_strain_NBRC_15497_00590	BCTY00000000_sanguinis_NBRC_13937_02599	BCTZ00000000_soli_NBRC_100801_00394	BCYU00000000_asaccharolytica_NBRC_15499_01528	BCYW00000000_koreensis_NBRC_16723_03265	BCYX00000000_mali_NBRC_15500_03176	BCYY00000000_pituitosa_NBRC_102491_00342	BCYZ00000000_pruni_NBRC_15498_03521	BDJB00000000_TZW2008_01418	BJXI01000000_aquatilis_NBRC_16722_02225	CABKLS010000001_uncultured_Sphingo_sp._str_MGYG-HGUT-01262_03123	CP000699_wittichii_RW1_04657	CP004036_MM-1_00619	CP006644.1_sanxanigenens_DSM_19645_NX02_01166	CP009571.1_taxi_ATCC_55669_02339	CP010836_WHSC-8_01427
glnA		Glutamine synthetase	253	253	1	87	26988				281	1478	1404	AAQG00000000_SKA58_01106	AFGG00000000_S17_02550	AGFU00000000_elodea_ATCC_31461_01719	AHHA00000000_PAMC_26617_02465	AHIR00000000_echinoides_ATCC_14820_03480	AHIS00000000_PAMC_26605_00249	AIDW00000000_PAMC_26621_01366	ALBQ00000000_ATCC_31555_00268	ALVC00000000_LH128_04647	AORL00000000_PR090111-T3T-6A_01365	AORY00000000_Mn802worker_01084	AQUJ00000000_melonis_C3_00415	AQZT00000000_melonis_DAPP-PG_224_00276	ASTM00000000_YL-JM2C_01803	ATTG00000000_menolis_FR1_01974	ATTI00000000_phyllosphaerae_5.2_02513	ATYK00000000_phyllosphaerae_FA2_01971	BBJS00000000_paucimobilis_NBRC_13935_02007	BBPI00000000_parapaucimobilis_NBRC_15100_02974	BBWU01000000_changbaiensis_NBRC_104936_01770	BCTR00000000_azotifigens_NBRC_15497_strain_NBRC_15497_02021	BCTY00000000_sanguinis_NBRC_13937_01456	BCTZ00000000_soli_NBRC_100801_01490	BCYU00000000_asaccharolytica_NBRC_15499_01986	BCYW00000000_koreensis_NBRC_16723_01886	BCYX00000000_mali_NBRC_15500_01717	BCYY00000000_pituitosa_NBRC_102491_01018	BCYZ00000000_pruni_NBRC_15498_03082	BDJB00000000_TZW2008_00505	BJXI01000000_aquatilis_NBRC_16722_01325	CABKLS010000001_uncultured_Sphingo_sp._str_MGYG-HGUT-01262_02970	CP000699_wittichii_RW1_05462	CP004036_MM-1_00546	CP006644.1_sanxanigenens_DSM_19645_NX02_03546	CP009571.1_taxi_ATCC_55669_01159	CP010836_WHSC-8_00709
recA		Protein RecA	253	253	1	87	11388				1040	1145	1078	AAQG00000000_SKA58_02860	AFGG00000000_S17_00125	AGFU00000000_elodea_ATCC_31461_00969	AHHA00000000_PAMC_26617_03498	AHIR00000000_echinoides_ATCC_14820_00682	AHIS00000000_PAMC_26605_03090	AIDW00000000_PAMC_26621_02352	ALBQ00000000_ATCC_31555_01862	ALVC00000000_LH128_03810	AORL00000000_PR090111-T3T-6A_02523	AORY00000000_Mn802worker_00162	AQUJ00000000_melonis_C3_01681	AQZT00000000_melonis_DAPP-PG_224_02393	ASTM00000000_YL-JM2C_00656	ATTG00000000_menolis_FR1_03241	ATTI00000000_phyllosphaerae_5.2_02773	ATYK00000000_phyllosphaerae_FA2_00319	BBJS00000000_paucimobilis_NBRC_13935_01241	BBPI00000000_parapaucimobilis_NBRC_15100_00181	BBWU01000000_changbaiensis_NBRC_104936_00611	BCTR00000000_azotifigens_NBRC_15497_strain_NBRC_15497_00606	BCTY00000000_sanguinis_NBRC_13937_00457	BCTZ00000000_soli_NBRC_100801_00852	BCYU00000000_asaccharolytica_NBRC_15499_01462	BCYW00000000_koreensis_NBRC_16723_01327	BCYX00000000_mali_NBRC_15500_01413	BCYY00000000_pituitosa_NBRC_102491_00038	BCYZ00000000_pruni_NBRC_15498_00095	BDJB00000000_TZW2008_00416	BJXI01000000_aquatilis_NBRC_16722_02020	CABKLS010000001_uncultured_Sphingo_sp._str_MGYG-HGUT-01262_00481	CP000699_wittichii_RW1_01042	CP004036_MM-1_03673	CP006644.1_sanxanigenens_DSM_19645_NX02_01337	CP009571.1_taxi_ATCC_55669_00159	CP010836_WHSC-8_01442
rplM		50S ribosomal protein L13	253	253	1	87	45483				206	545	476	AAQG00000000_SKA58_00966	AFGG00000000_S17_01139	AGFU00000000_elodea_ATCC_31461_01694	AHHA00000000_PAMC_26617_01549	AHIR00000000_echinoides_ATCC_14820_01437	AHIS00000000_PAMC_26605_01929	AIDW00000000_PAMC_26621_03477	ALBQ00000000_ATCC_31555_01909	ALVC00000000_LH128_03791	AORL00000000_PR090111-T3T-6A_03520	AORY00000000_Mn802worker_00303	AQUJ00000000_melonis_C3_00728	AQZT00000000_melonis_DAPP-PG_224_03549	ASTM00000000_YL-JM2C_03185	ATTG00000000_menolis_FR1_02287	ATTI00000000_phyllosphaerae_5.2_02696	ATYK00000000_phyllosphaerae_FA2_00373	BBJS00000000_paucimobilis_NBRC_13935_00822	BBPI00000000_parapaucimobilis_NBRC_15100_02124	BBWU01000000_changbaiensis_NBRC_104936_00743	BCTR00000000_azotifigens_NBRC_15497_strain_NBRC_15497_01992	BCTY00000000_sanguinis_NBRC_13937_00419	BCTZ00000000_soli_NBRC_100801_02426	BCYU00000000_asaccharolytica_NBRC_15499_01589	BCYW00000000_koreensis_NBRC_16723_03309	BCYX00000000_mali_NBRC_15500_01784	BCYY00000000_pituitosa_NBRC_102491_02355	BCYZ00000000_pruni_NBRC_15498_03950	BDJB00000000_TZW2008_02121	BJXI01000000_aquatilis_NBRC_16722_00406	CABKLS010000001_uncultured_Sphingo_sp._str_MGYG-HGUT-01262_02786	CP000699_wittichii_RW1_05215	CP004036_MM-1_02847	CP006644.1_sanxanigenens_DSM_19645_NX02_02751	CP009571.1_taxi_ATCC_55669_01122	CP010836_WHSC-8_02547
rplB		50S ribosomal protein L2	252	252	1	87	7180				557	872	842	AAQG00000000_SKA58_00297	AFGG00000000_S17_02861	AGFU00000000_elodea_ATCC_31461_03208	AHHA00000000_PAMC_26617_03745	AHIR00000000_echinoides_ATCC_14820_01054	AHIS00000000_PAMC_26605_02064	AIDW00000000_PAMC_26621_02602	ALBQ00000000_ATCC_31555_02144	ALVC00000000_LH128_00757	AORL00000000_PR090111-T3T-6A_00743	AORY00000000_Mn802worker_01214	AQUJ00000000_melonis_C3_02299	AQZT00000000_melonis_DAPP-PG_224_01772	ASTM00000000_YL-JM2C_03626	ATTG00000000_menolis_FR1_01508	ATTI00000000_phyllosphaerae_5.2_02478	ATYK00000000_phyllosphaerae_FA2_01935	BBJS00000000_paucimobilis_NBRC_13935_00167	BBPI00000000_parapaucimobilis_NBRC_15100_03572	BBWU01000000_changbaiensis_NBRC_104936_00437	BCTR00000000_azotifigens_NBRC_15497_strain_NBRC_15497_03897	BCTY00000000_sanguinis_NBRC_13937_01084	BCTZ00000000_soli_NBRC_100801_01376	BCYU00000000_asaccharolytica_NBRC_15499_00282	BCYW00000000_koreensis_NBRC_16723_01043	BCYX00000000_mali_NBRC_15500_00119	BCYY00000000_pituitosa_NBRC_102491_01289	BCYZ00000000_pruni_NBRC_15498_00347	BDJB00000000_TZW2008_02183	BJXI01000000_aquatilis_NBRC_16722_01179	CABKLS010000001_uncultured_Sphingo_sp._str_MGYG-HGUT-01262_00422	CP000699_wittichii_RW1_01905	CP004036_MM-1_01648	CP006644.1_sanxanigenens_DSM_19645_NX02_04004	CP009571.1_taxi_ATCC_55669_02390	CP010836_WHSC-8_03129
sucD		Succinate--CoA ligase [ADP-forming] subunit alpha	252	252	1	87	56151				185	905	882	AAQG00000000_SKA58_01940	AFGG00000000_S17_03908	AGFU00000000_elodea_ATCC_31461_01386	AHHA00000000_PAMC_26617_00144	AHIR00000000_echinoides_ATCC_14820_02986	AHIS00000000_PAMC_26605_00666	AIDW00000000_PAMC_26621_02882	ALBQ00000000_ATCC_31555_02244	ALVC00000000_LH128_04902	AORL00000000_PR090111-T3T-6A_00301	AORY00000000_Mn802worker_01116	AQUJ00000000_melonis_C3_01518	AQZT00000000_melonis_DAPP-PG_224_02600	ASTM00000000_YL-JM2C_03293	ATTG00000000_menolis_FR1_03078	ATTI00000000_phyllosphaerae_5.2_01054	ATYK00000000_phyllosphaerae_FA2_02177	BBJS00000000_paucimobilis_NBRC_13935_03633	BBPI00000000_parapaucimobilis_NBRC_15100_00670	BBWU01000000_changbaiensis_NBRC_104936_01685	BCTR00000000_azotifigens_NBRC_15497_strain_NBRC_15497_04376	BCTY00000000_sanguinis_NBRC_13937_00733	BCTZ00000000_soli_NBRC_100801_03009	BCYU00000000_asaccharolytica_NBRC_15499_03965	BCYW00000000_koreensis_NBRC_16723_02882	BCYX00000000_mali_NBRC_15500_03648	BCYY00000000_pituitosa_NBRC_102491_04131	BCYZ00000000_pruni_NBRC_15498_01415	BDJB00000000_TZW2008_02458	BJXI01000000_aquatilis_NBRC_16722_03726	CABKLS010000001_uncultured_Sphingo_sp._str_MGYG-HGUT-01262_02619	CP000699_wittichii_RW1_01854	CP004036_MM-1_00799	CP006644.1_sanxanigenens_DSM_19645_NX02_03240	CP009571.1_taxi_ATCC_55669_00709	CP010836_WHSC-8_04369
infC		Translation initiation factor IF-3	252	252	1	87	30312				239	1037	519	AAQG00000000_SKA58_00683	AFGG00000000_S17_02492	AGFU00000000_elodea_ATCC_31461_01945	AHHA00000000_PAMC_26617_01710	AHIR00000000_echinoides_ATCC_14820_03022	AHIS00000000_PAMC_26605_00131	AIDW00000000_PAMC_26621_03220	ALBQ00000000_ATCC_31555_02985	ALVC00000000_LH128_04303	AORL00000000_PR090111-T3T-6A_03351	AORY00000000_Mn802worker_02608	AQUJ00000000_melonis_C3_02449	AQZT00000000_melonis_DAPP-PG_224_01622	ASTM00000000_YL-JM2C_04442	ATTG00000000_menolis_FR1_01358	ATTI00000000_phyllosphaerae_5.2_01652	ATYK00000000_phyllosphaerae_FA2_01321	BBJS00000000_paucimobilis_NBRC_13935_01353	BBPI00000000_parapaucimobilis_NBRC_15100_00616	BBWU01000000_changbaiensis_NBRC_104936_02233	BCTR00000000_azotifigens_NBRC_15497_strain_NBRC_15497_03255	BCTY00000000_sanguinis_NBRC_13937_02979	BCTZ00000000_soli_NBRC_100801_01560	BCYU00000000_asaccharolytica_NBRC_15499_02609	BCYW00000000_koreensis_NBRC_16723_00013	BCYX00000000_mali_NBRC_15500_02777	BCYY00000000_pituitosa_NBRC_102491_03188	BCYZ00000000_pruni_NBRC_15498_03837	BDJB00000000_TZW2008_01937	BJXI01000000_aquatilis_NBRC_16722_01055	CABKLS010000001_uncultured_Sphingo_sp._str_MGYG-HGUT-01262_02176	CP000699_wittichii_RW1_03328	CP004036_MM-1_02279	CP006644.1_sanxanigenens_DSM_19645_NX02_04784	CP009571.1_taxi_ATCC_55669_02203	CP010836_WHSC-8_03302
efp		Elongation factor P	252	252	1	87	5311				563	641	563	AAQG00000000_SKA58_01387	AFGG00000000_S17_00827	AGFU00000000_elodea_ATCC_31461_02631	AHHA00000000_PAMC_26617_02902	AHIR00000000_echinoides_ATCC_14820_00220	AHIS00000000_PAMC_26605_03378	AIDW00000000_PAMC_26621_01736	ALBQ00000000_ATCC_31555_00403	ALVC00000000_LH128_00931	AORL00000000_PR090111-T3T-6A_02927	AORY00000000_Mn802worker_01832	AQUJ00000000_melonis_C3_01979	AQZT00000000_melonis_DAPP-PG_224_02093	ASTM00000000_YL-JM2C_01190	ATTG00000000_menolis_FR1_00032	ATTI00000000_phyllosphaerae_5.2_01482	ATYK00000000_phyllosphaerae_FA2_01682	BBJS00000000_paucimobilis_NBRC_13935_03163	BBPI00000000_parapaucimobilis_NBRC_15100_00349	BBWU01000000_changbaiensis_NBRC_104936_01138	BCTR00000000_azotifigens_NBRC_15497_strain_NBRC_15497_01037	BCTY00000000_sanguinis_NBRC_13937_01767	BCTZ00000000_soli_NBRC_100801_00558	BCYU00000000_asaccharolytica_NBRC_15499_00688	BCYW00000000_koreensis_NBRC_16723_01612	BCYX00000000_mali_NBRC_15500_04817	BCYY00000000_pituitosa_NBRC_102491_00733	BCYZ00000000_pruni_NBRC_15498_02486	BDJB00000000_TZW2008_01583	BJXI01000000_aquatilis_NBRC_16722_00184	CABKLS010000001_uncultured_Sphingo_sp._str_MGYG-HGUT-01262_00154	CP000699_wittichii_RW1_03563	CP004036_MM-1_00030	CP006644.1_sanxanigenens_DSM_19645_NX02_04669	CP009571.1_taxi_ATCC_55669_01022	CP010836_WHSC-8_01808
group_10712		hypothetical protein	252	252	1	87	42402				521	785	649	AAQG00000000_SKA58_01121	AFGG00000000_S17_00975	AGFU00000000_elodea_ATCC_31461_03370	AHHA00000000_PAMC_26617_03496	AHIR00000000_echinoides_ATCC_14820_00489	AHIS00000000_PAMC_26605_02556	AIDW00000000_PAMC_26621_02350	ALBQ00000000_ATCC_31555_01202	ALVC00000000_LH128_01978	AORL00000000_PR090111-T3T-6A_02167	AORY00000000_Mn802worker_01764	AQUJ00000000_melonis_C3_00667	AQZT00000000_melonis_DAPP-PG_224_03611	ASTM00000000_YL-JM2C_00042	ATTG00000000_menolis_FR1_02226	ATTI00000000_phyllosphaerae_5.2_02134	ATYK00000000_phyllosphaerae_FA2_00831	BBJS00000000_paucimobilis_NBRC_13935_00626	BBPI00000000_parapaucimobilis_NBRC_15100_00569	BBWU01000000_changbaiensis_NBRC_104936_00556	BCTR00000000_azotifigens_NBRC_15497_strain_NBRC_15497_00937	BCTY00000000_sanguinis_NBRC_13937_02880	BCTZ00000000_soli_NBRC_100801_00327	BCYU00000000_asaccharolytica_NBRC_15499_01866	BCYW00000000_koreensis_NBRC_16723_01009	BCYX00000000_mali_NBRC_15500_02368	BCYY00000000_pituitosa_NBRC_102491_01437	BCYZ00000000_pruni_NBRC_15498_02431	BDJB00000000_TZW2008_01260	BJXI01000000_aquatilis_NBRC_16722_00963	CABKLS010000001_uncultured_Sphingo_sp._str_MGYG-HGUT-01262_01525	CP000699_wittichii_RW1_00568	CP004036_MM-1_00694	CP006644.1_sanxanigenens_DSM_19645_NX02_00967	CP009571.1_taxi_ATCC_55669_00748	CP010836_WHSC-8_01955
phoB		Phosphate regulon transcriptional regulatory protein PhoB	252	252	1	87	42162				632	725	692	AAQG00000000_SKA58_00790	AFGG00000000_S17_00395	AGFU00000000_elodea_ATCC_31461_02142	AHHA00000000_PAMC_26617_03656	AHIR00000000_echinoides_ATCC_14820_00643	AHIS00000000_PAMC_26605_03289	AIDW00000000_PAMC_26621_02511	ALBQ00000000_ATCC_31555_03685	ALVC00000000_LH128_00817	AORL00000000_PR090111-T3T-6A_01137	AORY00000000_Mn802worker_00269	AQUJ00000000_melonis_C3_02331	AQZT00000000_melonis_DAPP-PG_224_01740	ASTM00000000_YL-JM2C_02475	ATTG00000000_menolis_FR1_01476	ATTI00000000_phyllosphaerae_5.2_02156	ATYK00000000_phyllosphaerae_FA2_00809	BBJS00000000_paucimobilis_NBRC_13935_00972	BBPI00000000_parapaucimobilis_NBRC_15100_02359	BBWU01000000_changbaiensis_NBRC_104936_01248	BCTR00000000_azotifigens_NBRC_15497_strain_NBRC_15497_01863	BCTY00000000_sanguinis_NBRC_13937_00937	BCTZ00000000_soli_NBRC_100801_02380	BCYU00000000_asaccharolytica_NBRC_15499_02890	BCYW00000000_koreensis_NBRC_16723_01125	BCYX00000000_mali_NBRC_15500_01009	BCYY00000000_pituitosa_NBRC_102491_02724	BCYZ00000000_pruni_NBRC_15498_03590	BDJB00000000_TZW2008_02077	BJXI01000000_aquatilis_NBRC_16722_03483	CABKLS010000001_uncultured_Sphingo_sp._str_MGYG-HGUT-01262_00368	CP000699_wittichii_RW1_04173	CP004036_MM-1_00310	CP006644.1_sanxanigenens_DSM_19645_NX02_02048	CP009571.1_taxi_ATCC_55669_02428	CP010836_WHSC-8_02837
rpoA		DNA-directed RNA polymerase subunit alpha	252	252	1	87	7388				434	1130	1063	AAQG00000000_SKA58_00223	AFGG00000000_S17_01935	AGFU00000000_elodea_ATCC_31461_03231	AHHA00000000_PAMC_26617_03722	AHIR00000000_echinoides_ATCC_14820_01031	AHIS00000000_PAMC_26605_02088	AIDW00000000_PAMC_26621_02578	ALBQ00000000_ATCC_31555_00852	ALVC00000000_LH128_05944	AORL00000000_PR090111-T3T-6A_00765	AORY00000000_Mn802worker_01236	AQUJ00000000_melonis_C3_02271	AQZT00000000_melonis_DAPP-PG_224_01800	ASTM00000000_YL-JM2C_03650	ATTG00000000_menolis_FR1_01536	ATTI00000000_phyllosphaerae_5.2_02456	ATYK00000000_phyllosphaerae_FA2_01913	BBJS00000000_paucimobilis_NBRC_13935_03001	BBPI00000000_parapaucimobilis_NBRC_15100_01528	BBWU01000000_changbaiensis_NBRC_104936_00467	BCTR00000000_azotifigens_NBRC_15497_strain_NBRC_15497_03921	BCTY00000000_sanguinis_NBRC_13937_03575	BCTZ00000000_soli_NBRC_100801_01354	BCYU00000000_asaccharolytica_NBRC_15499_00305	BCYW00000000_koreensis_NBRC_16723_02740	BCYX00000000_mali_NBRC_15500_00096	BCYY00000000_pituitosa_NBRC_102491_01267	BCYZ00000000_pruni_NBRC_15498_00324	BDJB00000000_TZW2008_02162	BJXI01000000_aquatilis_NBRC_16722_02409	CABKLS010000001_uncultured_Sphingo_sp._str_MGYG-HGUT-01262_00445	CP000699_wittichii_RW1_01881	CP004036_MM-1_01618	CP006644.1_sanxanigenens_DSM_19645_NX02_05197	CP009571.1_taxi_ATCC_55669_02364	CP010836_WHSC-8_03105
rpsN		30S ribosomal protein S14	252	252	1	87	7190				305	389	305	AAQG00000000_SKA58_00307	AFGG00000000_S17_02851	AGFU00000000_elodea_ATCC_31461_03218	AHHA00000000_PAMC_26617_03735	AHIR00000000_echinoides_ATCC_14820_01044	AHIS00000000_PAMC_26605_02074	AIDW00000000_PAMC_26621_02592	ALBQ00000000_ATCC_31555_02154	ALVC00000000_LH128_00747	AORL00000000_PR090111-T3T-6A_00753	AORY00000000_Mn802worker_01224	AQUJ00000000_melonis_C3_02289	AQZT00000000_melonis_DAPP-PG_224_01782	ASTM00000000_YL-JM2C_03636	ATTG00000000_menolis_FR1_01518	ATTI00000000_phyllosphaerae_5.2_02468	ATYK00000000_phyllosphaerae_FA2_01925	BBJS00000000_paucimobilis_NBRC_13935_00177	BBPI00000000_parapaucimobilis_NBRC_15100_03562	BBWU01000000_changbaiensis_NBRC_104936_00447	BCTR00000000_azotifigens_NBRC_15497_strain_NBRC_15497_03907	BCTY00000000_sanguinis_NBRC_13937_01074	BCTZ00000000_soli_NBRC_100801_01366	BCYU00000000_asaccharolytica_NBRC_15499_00292	BCYW00000000_koreensis_NBRC_16723_01033	BCYX00000000_mali_NBRC_15500_00109	BCYY00000000_pituitosa_NBRC_102491_01279	BCYZ00000000_pruni_NBRC_15498_00337	BDJB00000000_TZW2008_02173	BJXI01000000_aquatilis_NBRC_16722_01189	CABKLS010000001_uncultured_Sphingo_sp._str_MGYG-HGUT-01262_00432	CP000699_wittichii_RW1_01895	CP004036_MM-1_01638	CP006644.1_sanxanigenens_DSM_19645_NX02_03994	CP009571.1_taxi_ATCC_55669_02380	CP010836_WHSC-8_03119
rplT		50S ribosomal protein L20	252	252	1	87	3410				359	380	367	AAQG00000000_SKA58_02847	AFGG00000000_S17_03439	AGFU00000000_elodea_ATCC_31461_00570	AHHA00000000_PAMC_26617_00607	AHIR00000000_echinoides_ATCC_14820_02390	AHIS00000000_PAMC_26605_00975	AIDW00000000_PAMC_26621_00496	ALBQ00000000_ATCC_31555_02189	ALVC00000000_LH128_02132	AORL00000000_PR090111-T3T-6A_03324	AORY00000000_Mn802worker_00600	AQUJ00000000_melonis_C3_00036	AQZT00000000_melonis_DAPP-PG_224_00656	ASTM00000000_YL-JM2C_02539	ATTG00000000_menolis_FR1_01595	ATTI00000000_phyllosphaerae_5.2_03397	ATYK00000000_phyllosphaerae_FA2_02659	BBJS00000000_paucimobilis_NBRC_13935_01913	BBPI00000000_parapaucimobilis_NBRC_15100_02157	BBWU01000000_changbaiensis_NBRC_104936_02599	BCTR00000000_azotifigens_NBRC_15497_strain_NBRC_15497_03774	BCTY00000000_sanguinis_NBRC_13937_03624	BCTZ00000000_soli_NBRC_100801_02325	BCYU00000000_asaccharolytica_NBRC_15499_04144	BCYW00000000_koreensis_NBRC_16723_03723	BCYX00000000_mali_NBRC_15500_02051	BCYY00000000_pituitosa_NBRC_102491_01717	BCYZ00000000_pruni_NBRC_15498_01789	BDJB00000000_TZW2008_00076	BJXI01000000_aquatilis_NBRC_16722_00575	CABKLS010000001_uncultured_Sphingo_sp._str_MGYG-HGUT-01262_01815	CP000699_wittichii_RW1_03004	CP004036_MM-1_02394	CP006644.1_sanxanigenens_DSM_19645_NX02_04820	CP009571.1_taxi_ATCC_55669_03556	CP010836_WHSC-8_03949
rpsS		30S ribosomal protein S19	252	252	1	87	7181				248	308	274	AAQG00000000_SKA58_00298	AFGG00000000_S17_02860	AGFU00000000_elodea_ATCC_31461_03209	AHHA00000000_PAMC_26617_03744	AHIR00000000_echinoides_ATCC_14820_01053	AHIS00000000_PAMC_26605_02065	AIDW00000000_PAMC_26621_02601	ALBQ00000000_ATCC_31555_02145	ALVC00000000_LH128_00756	AORL00000000_PR090111-T3T-6A_00744	AORY00000000_Mn802worker_01215	AQUJ00000000_melonis_C3_02298	AQZT00000000_melonis_DAPP-PG_224_01773	ASTM00000000_YL-JM2C_03627	ATTG00000000_menolis_FR1_01509	ATTI00000000_phyllosphaerae_5.2_02477	ATYK00000000_phyllosphaerae_FA2_01934	BBJS00000000_paucimobilis_NBRC_13935_00168	BBPI00000000_parapaucimobilis_NBRC_15100_03571	BBWU01000000_changbaiensis_NBRC_104936_00438	BCTR00000000_azotifigens_NBRC_15497_strain_NBRC_15497_03898	BCTY00000000_sanguinis_NBRC_13937_01083	BCTZ00000000_soli_NBRC_100801_01375	BCYU00000000_asaccharolytica_NBRC_15499_00283	BCYW00000000_koreensis_NBRC_16723_01042	BCYX00000000_mali_NBRC_15500_00118	BCYY00000000_pituitosa_NBRC_102491_01288	BCYZ00000000_pruni_NBRC_15498_00346	BDJB00000000_TZW2008_02182	BJXI01000000_aquatilis_NBRC_16722_01180	CABKLS010000001_uncultured_Sphingo_sp._str_MGYG-HGUT-01262_00423	CP000699_wittichii_RW1_01904	CP004036_MM-1_01647	CP006644.1_sanxanigenens_DSM_19645_NX02_04003	CP009571.1_taxi_ATCC_55669_02389	CP010836_WHSC-8_03128
rpmI		50S ribosomal protein L35	252	252	1	87	3409				200	263	203	AAQG00000000_SKA58_02848	AFGG00000000_S17_03440	AGFU00000000_elodea_ATCC_31461_00569	AHHA00000000_PAMC_26617_00608	AHIR00000000_echinoides_ATCC_14820_02391	AHIS00000000_PAMC_26605_00976	AIDW00000000_PAMC_26621_00495	ALBQ00000000_ATCC_31555_02188	ALVC00000000_LH128_02133	AORL00000000_PR090111-T3T-6A_03325	AORY00000000_Mn802worker_00599	AQUJ00000000_melonis_C3_00037	AQZT00000000_melonis_DAPP-PG_224_00655	ASTM00000000_YL-JM2C_02540	ATTG00000000_menolis_FR1_01596	ATTI00000000_phyllosphaerae_5.2_03398	ATYK00000000_phyllosphaerae_FA2_02660	BBJS00000000_paucimobilis_NBRC_13935_01914	BBPI00000000_parapaucimobilis_NBRC_15100_02156	BBWU01000000_changbaiensis_NBRC_104936_02600	BCTR00000000_azotifigens_NBRC_15497_strain_NBRC_15497_03775	BCTY00000000_sanguinis_NBRC_13937_03625	BCTZ00000000_soli_NBRC_100801_02324	BCYU00000000_asaccharolytica_NBRC_15499_04143	BCYW00000000_koreensis_NBRC_16723_03724	BCYX00000000_mali_NBRC_15500_02052	BCYY00000000_pituitosa_NBRC_102491_01718	BCYZ00000000_pruni_NBRC_15498_01788	BDJB00000000_TZW2008_00075	BJXI01000000_aquatilis_NBRC_16722_00576	CABKLS010000001_uncultured_Sphingo_sp._str_MGYG-HGUT-01262_01814	CP000699_wittichii_RW1_03005	CP004036_MM-1_02393	CP006644.1_sanxanigenens_DSM_19645_NX02_04819	CP009571.1_taxi_ATCC_55669_03555	CP010836_WHSC-8_03950
folD		Bifunctional protein FolD protein	252	252	1	87	66758				857	914	880	AAQG00000000_SKA58_02889	AFGG00000000_S17_01949	AGFU00000000_elodea_ATCC_31461_02384	AHHA00000000_PAMC_26617_01022	AHIR00000000_echinoides_ATCC_14820_01895	AHIS00000000_PAMC_26605_00926	AIDW00000000_PAMC_26621_00202	ALBQ00000000_ATCC_31555_03265	ALVC00000000_LH128_05450	AORL00000000_PR090111-T3T-6A_03281	AORY00000000_Mn802worker_00711	AQUJ00000000_melonis_C3_03207	AQZT00000000_melonis_DAPP-PG_224_00966	ASTM00000000_YL-JM2C_04830	ATTG00000000_menolis_FR1_00600	ATTI00000000_phyllosphaerae_5.2_02542	ATYK00000000_phyllosphaerae_FA2_01997	BBJS00000000_paucimobilis_NBRC_13935_01940	BBPI00000000_parapaucimobilis_NBRC_15100_01755	BBWU01000000_changbaiensis_NBRC_104936_03067	BCTR00000000_azotifigens_NBRC_15497_strain_NBRC_15497_02759	BCTY00000000_sanguinis_NBRC_13937_03161	BCTZ00000000_soli_NBRC_100801_02657	BCYU00000000_asaccharolytica_NBRC_15499_03072	BCYW00000000_koreensis_NBRC_16723_00218	BCYX00000000_mali_NBRC_15500_03645	BCYY00000000_pituitosa_NBRC_102491_03883	BCYZ00000000_pruni_NBRC_15498_01372	BDJB00000000_TZW2008_00628	BJXI01000000_aquatilis_NBRC_16722_01549	CABKLS010000001_uncultured_Sphingo_sp._str_MGYG-HGUT-01262_00299	CP000699_wittichii_RW1_03454	CP004036_MM-1_01675	CP006644.1_sanxanigenens_DSM_19645_NX02_02745	CP009571.1_taxi_ATCC_55669_02789	CP010836_WHSC-8_03394
rpsK		30S ribosomal protein S11	252	252	1	87	7389				299	398	388	AAQG00000000_SKA58_00222	AFGG00000000_S17_01936	AGFU00000000_elodea_ATCC_31461_03230	AHHA00000000_PAMC_26617_03723	AHIR00000000_echinoides_ATCC_14820_01032	AHIS00000000_PAMC_26605_02087	AIDW00000000_PAMC_26621_02579	ALBQ00000000_ATCC_31555_00851	ALVC00000000_LH128_03697	AORL00000000_PR090111-T3T-6A_00764	AORY00000000_Mn802worker_01235	AQUJ00000000_melonis_C3_02272	AQZT00000000_melonis_DAPP-PG_224_01799	ASTM00000000_YL-JM2C_03649	ATTG00000000_menolis_FR1_01535	ATTI00000000_phyllosphaerae_5.2_02457	ATYK00000000_phyllosphaerae_FA2_01914	BBJS00000000_paucimobilis_NBRC_13935_03000	BBPI00000000_parapaucimobilis_NBRC_15100_01529	BBWU01000000_changbaiensis_NBRC_104936_00466	BCTR00000000_azotifigens_NBRC_15497_strain_NBRC_15497_03920	BCTY00000000_sanguinis_NBRC_13937_03574	BCTZ00000000_soli_NBRC_100801_01355	BCYU00000000_asaccharolytica_NBRC_15499_00304	BCYW00000000_koreensis_NBRC_16723_02739	BCYX00000000_mali_NBRC_15500_00097	BCYY00000000_pituitosa_NBRC_102491_01268	BCYZ00000000_pruni_NBRC_15498_00325	BDJB00000000_TZW2008_02163	BJXI01000000_aquatilis_NBRC_16722_02410	CABKLS010000001_uncultured_Sphingo_sp._str_MGYG-HGUT-01262_00444	CP000699_wittichii_RW1_01882	CP004036_MM-1_01619	CP006644.1_sanxanigenens_DSM_19645_NX02_05196	CP009571.1_taxi_ATCC_55669_02363	CP010836_WHSC-8_03106
lysA		Diaminopimelate decarboxylase	252	252	1	87	85734				509	1334	1261	AAQG00000000_SKA58_03043	AFGG00000000_S17_02962	AGFU00000000_elodea_ATCC_31461_03327	AHHA00000000_PAMC_26617_00841	AHIR00000000_echinoides_ATCC_14820_01979	AHIS00000000_PAMC_26605_01216	AIDW00000000_PAMC_26621_00347	ALBQ00000000_ATCC_31555_03468	ALVC00000000_LH128_02514	AORL00000000_PR090111-T3T-6A_03380	AORY00000000_Mn802worker_02730	AQUJ00000000_melonis_C3_02956	AQZT00000000_melonis_DAPP-PG_224_01166	ASTM00000000_YL-JM2C_04820	ATTG00000000_menolis_FR1_00851	ATTI00000000_phyllosphaerae_5.2_00137	ATYK00000000_phyllosphaerae_FA2_02938	BBJS00000000_paucimobilis_NBRC_13935_01733	BBPI00000000_parapaucimobilis_NBRC_15100_01890	BBWU01000000_changbaiensis_NBRC_104936_02745	BCTR00000000_azotifigens_NBRC_15497_strain_NBRC_15497_03515	BCTY00000000_sanguinis_NBRC_13937_01226	BCTZ00000000_soli_NBRC_100801_01644	BCYU00000000_asaccharolytica_NBRC_15499_03783	BCYW00000000_koreensis_NBRC_16723_03709	BCYX00000000_mali_NBRC_15500_02445	BCYY00000000_pituitosa_NBRC_102491_04170	BCYZ00000000_pruni_NBRC_15498_02017	BDJB00000000_TZW2008_00164	BJXI01000000_aquatilis_NBRC_16722_02158	CABKLS010000001_uncultured_Sphingo_sp._str_MGYG-HGUT-01262_02235	CP000699_wittichii_RW1_03444	CP004036_MM-1_02147	CP006644.1_sanxanigenens_DSM_19645_NX02_05348	CP009571.1_taxi_ATCC_55669_02696	CP010836_WHSC-8_03957
tsaB		hypothetical protein	252	252	1	87	104530				218	767	626	AAQG00000000_SKA58_01525	AFGG00000000_S17_03759	AGFU00000000_elodea_ATCC_31461_01159	AHHA00000000_PAMC_26617_01601	AHIR00000000_echinoides_ATCC_14820_03217	AHIS00000000_PAMC_26605_02152	AIDW00000000_PAMC_26621_03424	ALBQ00000000_ATCC_31555_00800	ALVC00000000_LH128_02893	AORL00000000_PR090111-T3T-6A_00630	AORY00000000_Mn802worker_02281	AQUJ00000000_melonis_C3_01706	AQZT00000000_melonis_DAPP-PG_224_02368		ATTG00000000_menolis_FR1_03266	ATTI00000000_phyllosphaerae_5.2_03346	ATYK00000000_phyllosphaerae_FA2_02608	BBJS00000000_paucimobilis_NBRC_13935_03589	BBPI00000000_parapaucimobilis_NBRC_15100_02723	BBWU01000000_changbaiensis_NBRC_104936_02964	BCTR00000000_azotifigens_NBRC_15497_strain_NBRC_15497_02735	BCTY00000000_sanguinis_NBRC_13937_02203	BCTZ00000000_soli_NBRC_100801_02902	BCYU00000000_asaccharolytica_NBRC_15499_03695	BCYW00000000_koreensis_NBRC_16723_02615	BCYX00000000_mali_NBRC_15500_02691	BCYY00000000_pituitosa_NBRC_102491_03090	BCYZ00000000_pruni_NBRC_15498_03285	BDJB00000000_TZW2008_02353	BJXI01000000_aquatilis_NBRC_16722_02753	CABKLS010000001_uncultured_Sphingo_sp._str_MGYG-HGUT-01262_02183	CP000699_wittichii_RW1_02953	CP004036_MM-1_00259	CP006644.1_sanxanigenens_DSM_19645_NX02_02725	CP009571.1_taxi_ATCC_55669_01553	CP010836_WHSC-8_04780
ispDF		Bifunctional enzyme IspD/IspF	252	252	1	87	10832				155	1298	1145	AAQG00000000_SKA58_01306	AFGG00000000_S17_00288		AHHA00000000_PAMC_26617_03159	AHIR00000000_echinoides_ATCC_14820_00335	AHIS00000000_PAMC_26605_02906	AIDW00000000_PAMC_26621_02001	ALBQ00000000_ATCC_31555_02407	ALVC00000000_LH128_01079	AORL00000000_PR090111-T3T-6A_02458	AORY00000000_Mn802worker_01983	AQUJ00000000_melonis_C3_01628	AQZT00000000_melonis_DAPP-PG_224_02447	ASTM00000000_YL-JM2C_00193	ATTG00000000_menolis_FR1_03188	ATTI00000000_phyllosphaerae_5.2_01039	ATYK00000000_phyllosphaerae_FA2_02483	BBJS00000000_paucimobilis_NBRC_13935_01079	BBPI00000000_parapaucimobilis_NBRC_15100_00024	BBWU01000000_changbaiensis_NBRC_104936_00681	BCTR00000000_azotifigens_NBRC_15497_strain_NBRC_15497_01133	BCTY00000000_sanguinis_NBRC_13937_00009	BCTZ00000000_soli_NBRC_100801_00800	BCYU00000000_asaccharolytica_NBRC_15499_01194	BCYW00000000_koreensis_NBRC_16723_01267	BCYX00000000_mali_NBRC_15500_01460	BCYY00000000_pituitosa_NBRC_102491_00637	BCYZ00000000_pruni_NBRC_15498_00077	BDJB00000000_TZW2008_01539	BJXI01000000_aquatilis_NBRC_16722_01606	CABKLS010000001_uncultured_Sphingo_sp._str_MGYG-HGUT-01262_00222	CP000699_wittichii_RW1_00767	CP004036_MM-1_00232	CP006644.1_sanxanigenens_DSM_19645_NX02_02020	CP009571.1_taxi_ATCC_55669_00606	CP010836_WHSC-8_01492
fmt		Methionyl-tRNA formyltransferase	252	252	1	87	11108				380	1028	912	AAQG00000000_SKA58_00787	AFGG00000000_S17_00247	AGFU00000000_elodea_ATCC_31461_03661	AHHA00000000_PAMC_26617_02930	AHIR00000000_echinoides_ATCC_14820_00762	AHIS00000000_PAMC_26605_02850	AIDW00000000_PAMC_26621_01763	ALBQ00000000_ATCC_31555_01988	ALVC00000000_LH128_01995	AORL00000000_PR090111-T3T-6A_02567	AORY00000000_Mn802worker_00138	AQUJ00000000_melonis_C3_01769	AQZT00000000_melonis_DAPP-PG_224_02304	ASTM00000000_YL-JM2C_05284	ATTG00000000_menolis_FR1_03329	ATTI00000000_phyllosphaerae_5.2_01973	ATYK00000000_phyllosphaerae_FA2_01191	BBJS00000000_paucimobilis_NBRC_13935_01120	BBPI00000000_parapaucimobilis_NBRC_15100_00065	BBWU01000000_changbaiensis_NBRC_104936_00279	BCTR00000000_azotifigens_NBRC_15497_strain_NBRC_15497_03403	BCTY00000000_sanguinis_NBRC_13937_00050	BCTZ00000000_soli_NBRC_100801_00886	BCYU00000000_asaccharolytica_NBRC_15499_01444	BCYW00000000_koreensis_NBRC_16723_01542	BCYX00000000_mali_NBRC_15500_01393	BCYY00000000_pituitosa_NBRC_102491_00135	BCYZ00000000_pruni_NBRC_15498_00110	BDJB00000000_TZW2008_01292	BJXI01000000_aquatilis_NBRC_16722_00070	CABKLS010000001_uncultured_Sphingo_sp._str_MGYG-HGUT-01262_02566	CP000699_wittichii_RW1_04649	CP004036_MM-1_00602	CP006644.1_sanxanigenens_DSM_19645_NX02_02061	CP009571.1_taxi_ATCC_55669_00571	CP010836_WHSC-8_01254
iscS_1		Cysteine desulfurase IscS	252	252	1	87	42405				209	1292	1089	AAQG00000000_SKA58_01123	AFGG00000000_S17_00977	AGFU00000000_elodea_ATCC_31461_03372	AHHA00000000_PAMC_26617_03494	AHIR00000000_echinoides_ATCC_14820_00487	AHIS00000000_PAMC_26605_02558	AIDW00000000_PAMC_26621_02348	ALBQ00000000_ATCC_31555_01204	ALVC00000000_LH128_01976	AORL00000000_PR090111-T3T-6A_02169	AORY00000000_Mn802worker_01762	AQUJ00000000_melonis_C3_00669	AQZT00000000_melonis_DAPP-PG_224_03609	ASTM00000000_YL-JM2C_00044	ATTG00000000_menolis_FR1_02228	ATTI00000000_phyllosphaerae_5.2_02132	ATYK00000000_phyllosphaerae_FA2_00833	BBJS00000000_paucimobilis_NBRC_13935_00624	BBPI00000000_parapaucimobilis_NBRC_15100_00571	BBWU01000000_changbaiensis_NBRC_104936_00558	BCTR00000000_azotifigens_NBRC_15497_strain_NBRC_15497_00939	BCTY00000000_sanguinis_NBRC_13937_02882	BCTZ00000000_soli_NBRC_100801_00329	BCYU00000000_asaccharolytica_NBRC_15499_01868	BCYW00000000_koreensis_NBRC_16723_01007	BCYX00000000_mali_NBRC_15500_02366	BCYY00000000_pituitosa_NBRC_102491_01435	BCYZ00000000_pruni_NBRC_15498_02429	BDJB00000000_TZW2008_01262	BJXI01000000_aquatilis_NBRC_16722_00965	CABKLS010000001_uncultured_Sphingo_sp._str_MGYG-HGUT-01262_01527	CP000699_wittichii_RW1_00570	CP004036_MM-1_00692	CP006644.1_sanxanigenens_DSM_19645_NX02_00969	CP009571.1_taxi_ATCC_55669_00746	CP010836_WHSC-8_01953
ispH		4-hydroxy-3-methylbut-2-enyl diphosphate reductase	252	252	1	87	98983				926	1082	965	AAQG00000000_SKA58_01978	AFGG00000000_S17_03415	AGFU00000000_elodea_ATCC_31461_03687	AHHA00000000_PAMC_26617_03763	AHIR00000000_echinoides_ATCC_14820_01077	AHIS00000000_PAMC_26605_02039	AIDW00000000_PAMC_26621_02621	ALBQ00000000_ATCC_31555_03621	ALVC00000000_LH128_02887	AORL00000000_PR090111-T3T-6A_01420	AORY00000000_Mn802worker_01058	AQUJ00000000_melonis_C3_02857	AQZT00000000_melonis_DAPP-PG_224_01265	ASTM00000000_YL-JM2C_05015	ATTG00000000_menolis_FR1_00950	ATTI00000000_phyllosphaerae_5.2_01549	ATYK00000000_phyllosphaerae_FA2_01425	BBJS00000000_paucimobilis_NBRC_13935_00270	BBPI00000000_parapaucimobilis_NBRC_15100_00912	BBWU01000000_changbaiensis_NBRC_104936_02956	BCTR00000000_azotifigens_NBRC_15497_strain_NBRC_15497_01941	BCTY00000000_sanguinis_NBRC_13937_00978	BCTZ00000000_soli_NBRC_100801_01535	BCYU00000000_asaccharolytica_NBRC_15499_02738	BCYW00000000_koreensis_NBRC_16723_00792	BCYX00000000_mali_NBRC_15500_04514	BCYY00000000_pituitosa_NBRC_102491_01209	BCYZ00000000_pruni_NBRC_15498_02141	BDJB00000000_TZW2008_02385	BJXI01000000_aquatilis_NBRC_16722_02736	CABKLS010000001_uncultured_Sphingo_sp._str_MGYG-HGUT-01262_00855	CP000699_wittichii_RW1_03272	CP004036_MM-1_00278	CP006644.1_sanxanigenens_DSM_19645_NX02_00928	CP009571.1_taxi_ATCC_55669_01135	CP010836_WHSC-8_00510
tatB		Sec-independent protein translocase protein TatB	252	252	1	87	35397				320	665	442	AAQG00000000_SKA58_00647	AFGG00000000_S17_02205	AGFU00000000_elodea_ATCC_31461_03512	AHHA00000000_PAMC_26617_02177	AHIR00000000_echinoides_ATCC_14820_01188	AHIS00000000_PAMC_26605_00627	AIDW00000000_PAMC_26621_01072	ALBQ00000000_ATCC_31555_01154	ALVC00000000_LH128_01855	AORL00000000_PR090111-T3T-6A_00811	AORY00000000_Mn802worker_01336	AQUJ00000000_melonis_C3_02378	AQZT00000000_melonis_DAPP-PG_224_01693	ASTM00000000_YL-JM2C_01432	ATTG00000000_menolis_FR1_01429	ATTI00000000_phyllosphaerae_5.2_02904	ATYK00000000_phyllosphaerae_FA2_00203	BBJS00000000_paucimobilis_NBRC_13935_00396	BBPI00000000_parapaucimobilis_NBRC_15100_02906	BBWU01000000_changbaiensis_NBRC_104936_03030	BCTR00000000_azotifigens_NBRC_15497_strain_NBRC_15497_00884	BCTY00000000_sanguinis_NBRC_13937_01663	BCTZ00000000_soli_NBRC_100801_01143	BCYU00000000_asaccharolytica_NBRC_15499_01108	BCYW00000000_koreensis_NBRC_16723_01785	BCYX00000000_mali_NBRC_15500_00307	BCYY00000000_pituitosa_NBRC_102491_01488	BCYZ00000000_pruni_NBRC_15498_01065	BDJB00000000_TZW2008_03083	BJXI01000000_aquatilis_NBRC_16722_02661		CP000699_wittichii_RW1_04532	CP004036_MM-1_01107	CP006644.1_sanxanigenens_DSM_19645_NX02_00018	CP009571.1_taxi_ATCC_55669_01844	CP010836_WHSC-8_02021
coaE		Dephospho-CoA kinase	252	252	1	87	93513				545	674	595	AAQG00000000_SKA58_02950	AFGG00000000_S17_02055	AGFU00000000_elodea_ATCC_31461_00127	AHHA00000000_PAMC_26617_01080	AHIR00000000_echinoides_ATCC_14820_02353	AHIS00000000_PAMC_26605_01071	AIDW00000000_PAMC_26621_00143	ALBQ00000000_ATCC_31555_01551	ALVC00000000_LH128_01781	AORL00000000_PR090111-T3T-6A_03396	AORY00000000_Mn802worker_00519	AQUJ00000000_melonis_C3_03343	AQZT00000000_melonis_DAPP-PG_224_00828	ASTM00000000_YL-JM2C_03543	ATTG00000000_menolis_FR1_00464	ATTI00000000_phyllosphaerae_5.2_00051	ATYK00000000_phyllosphaerae_FA2_02854	BBJS00000000_paucimobilis_NBRC_13935_03449	BBPI00000000_parapaucimobilis_NBRC_15100_01724	BBWU01000000_changbaiensis_NBRC_104936_02257	BCTR00000000_azotifigens_NBRC_15497_strain_NBRC_15497_02381	BCTY00000000_sanguinis_NBRC_13937_01938	BCTZ00000000_soli_NBRC_100801_01761	BCYU00000000_asaccharolytica_NBRC_15499_03743	BCYW00000000_koreensis_NBRC_16723_02340	BCYX00000000_mali_NBRC_15500_03110	BCYY00000000_pituitosa_NBRC_102491_03361	BCYZ00000000_pruni_NBRC_15498_02235	BDJB00000000_TZW2008_01900	BJXI01000000_aquatilis_NBRC_16722_02924	CABKLS010000001_uncultured_Sphingo_sp._str_MGYG-HGUT-01262_00723	CP000699_wittichii_RW1_03411	CP004036_MM-1_02086	CP006644.1_sanxanigenens_DSM_19645_NX02_04986	CP009571.1_taxi_ATCC_55669_02946	CP010836_WHSC-8_04080
trpF		N-(5'-phosphoribosyl)anthranilate isomerase	252	252	1	87	9888				320	704	638	AAQG00000000_SKA58_01488	AFGG00000000_S17_00324	AGFU00000000_elodea_ATCC_31461_00937	AHHA00000000_PAMC_26617_03419	AHIR00000000_echinoides_ATCC_14820_03593	AHIS00000000_PAMC_26605_02350	AIDW00000000_PAMC_26621_02268	ALBQ00000000_ATCC_31555_00340	ALVC00000000_LH128_05829	AORL00000000_PR090111-T3T-6A_02312	AORY00000000_Mn802worker_00034	AQUJ00000000_melonis_C3_01425	AQZT00000000_melonis_DAPP-PG_224_02693	ASTM00000000_YL-JM2C_05168	ATTG00000000_menolis_FR1_02985	ATTI00000000_phyllosphaerae_5.2_01871	ATYK00000000_phyllosphaerae_FA2_01093	BBJS00000000_paucimobilis_NBRC_13935_01043	BBPI00000000_parapaucimobilis_NBRC_15100_02443	BBWU01000000_changbaiensis_NBRC_104936_00701	BCTR00000000_azotifigens_NBRC_15497_strain_NBRC_15497_03115	BCTY00000000_sanguinis_NBRC_13937_00865	BCTZ00000000_soli_NBRC_100801_00770	BCYU00000000_asaccharolytica_NBRC_15499_01861	BCYW00000000_koreensis_NBRC_16723_01360	BCYX00000000_mali_NBRC_15500_02373	BCYY00000000_pituitosa_NBRC_102491_00071	BCYZ00000000_pruni_NBRC_15498_02436	BDJB00000000_TZW2008_01455	BJXI01000000_aquatilis_NBRC_16722_02424	CABKLS010000001_uncultured_Sphingo_sp._str_MGYG-HGUT-01262_01884	CP000699_wittichii_RW1_03306	CP004036_MM-1_00380	CP006644.1_sanxanigenens_DSM_19645_NX02_02272	CP009571.1_taxi_ATCC_55669_00729	CP010836_WHSC-8_01413
sufS		Cysteine desulfurase	252	252	1	87	105175				836	1340	1218	AAQG00000000_SKA58_02969	AFGG00000000_S17_01457	AGFU00000000_elodea_ATCC_31461_01361	AHHA00000000_PAMC_26617_01613	AHIR00000000_echinoides_ATCC_14820_03230	AHIS00000000_PAMC_26605_03669	AIDW00000000_PAMC_26621_03411	ALBQ00000000_ATCC_31555_02265	ALVC00000000_LH128_01895	AORL00000000_PR090111-T3T-6A_03370	AORY00000000_Mn802worker_02269	AQUJ00000000_melonis_C3_01156	AQZT00000000_melonis_DAPP-PG_224_03139	ASTM00000000_YL-JM2C_04566	ATTG00000000_menolis_FR1_02716	ATTI00000000_phyllosphaerae_5.2_03331	ATYK00000000_phyllosphaerae_FA2_02587	BBJS00000000_paucimobilis_NBRC_13935_03322	BBPI00000000_parapaucimobilis_NBRC_15100_01370	BBWU01000000_changbaiensis_NBRC_104936_02528	BCTR00000000_azotifigens_NBRC_15497_strain_NBRC_15497_04622	BCTY00000000_sanguinis_NBRC_13937_03228	BCTZ00000000_soli_NBRC_100801_02914	BCYU00000000_asaccharolytica_NBRC_15499_01581	BCYW00000000_koreensis_NBRC_16723_03234	BCYX00000000_mali_NBRC_15500_04814	BCYY00000000_pituitosa_NBRC_102491_03255	BCYZ00000000_pruni_NBRC_15498_02721	BDJB00000000_TZW2008_02339	BJXI01000000_aquatilis_NBRC_16722_03551	CABKLS010000001_uncultured_Sphingo_sp._str_MGYG-HGUT-01262_01538	CP000699_wittichii_RW1_03497	CP004036_MM-1_01787	CP006644.1_sanxanigenens_DSM_19645_NX02_04843	CP009571.1_taxi_ATCC_55669_01541	CP010836_WHSC-8_00224
mutY		Adenine DNA glycosylase	252	252	1	87	183				203	1337	1048	AAQG00000000_SKA58_00124	AFGG00000000_S17_02389	AGFU00000000_elodea_ATCC_31461_02297	AHHA00000000_PAMC_26617_01648	AHIR00000000_echinoides_ATCC_14820_01625	AHIS00000000_PAMC_26605_01698	AIDW00000000_PAMC_26621_03283	ALBQ00000000_ATCC_31555_00751	ALVC00000000_LH128_03536	AORL00000000_PR090111-T3T-6A_00146	AORY00000000_Mn802worker_01495	AQUJ00000000_melonis_C3_03072	AQZT00000000_melonis_DAPP-PG_224_01100	ASTM00000000_YL-JM2C_04685	ATTG00000000_menolis_FR1_00735	ATTI00000000_phyllosphaerae_5.2_01587	ATYK00000000_phyllosphaerae_FA2_01387	BBJS00000000_paucimobilis_NBRC_13935_00099	BBPI00000000_parapaucimobilis_NBRC_15100_00743	BBWU01000000_changbaiensis_NBRC_104936_02057	BCTR00000000_azotifigens_NBRC_15497_strain_NBRC_15497_03599	BCTY00000000_sanguinis_NBRC_13937_01827	BCTZ00000000_soli_NBRC_100801_02544	BCYU00000000_asaccharolytica_NBRC_15499_03759	BCYW00000000_koreensis_NBRC_16723_00427	BCYX00000000_mali_NBRC_15500_03126	BCYY00000000_pituitosa_NBRC_102491_03471	BCYZ00000000_pruni_NBRC_15498_02251	BDJB00000000_TZW2008_02970	BJXI01000000_aquatilis_NBRC_16722_02857	CABKLS010000001_uncultured_Sphingo_sp._str_MGYG-HGUT-01262_03059	CP000699_wittichii_RW1_05313	CP004036_MM-1_00532	CP006644.1_sanxanigenens_DSM_19645_NX02_04722	CP009571.1_taxi_ATCC_55669_03083	CP010836_WHSC-8_03655
resA_1		Thiol-disulfide oxidoreductase ResA	252	252	1	87	85887				377	629	574	AAQG00000000_SKA58_03046	AFGG00000000_S17_02965	AGFU00000000_elodea_ATCC_31461_03330	AHHA00000000_PAMC_26617_00844	AHIR00000000_echinoides_ATCC_14820_01982	AHIS00000000_PAMC_26605_01213	AIDW00000000_PAMC_26621_00344	ALBQ00000000_ATCC_31555_03471	ALVC00000000_LH128_02511	AORL00000000_PR090111-T3T-6A_03377	AORY00000000_Mn802worker_02727	AQUJ00000000_melonis_C3_02959	AQZT00000000_melonis_DAPP-PG_224_01163	ASTM00000000_YL-JM2C_04823	ATTG00000000_menolis_FR1_00848	ATTI00000000_phyllosphaerae_5.2_00134	ATYK00000000_phyllosphaerae_FA2_02935	BBJS00000000_paucimobilis_NBRC_13935_01736	BBPI00000000_parapaucimobilis_NBRC_15100_01893	BBWU01000000_changbaiensis_NBRC_104936_02748	BCTR00000000_azotifigens_NBRC_15497_strain_NBRC_15497_03518	BCTY00000000_sanguinis_NBRC_13937_01223	BCTZ00000000_soli_NBRC_100801_01641	BCYU00000000_asaccharolytica_NBRC_15499_03780	BCYW00000000_koreensis_NBRC_16723_03712	BCYX00000000_mali_NBRC_15500_02442	BCYY00000000_pituitosa_NBRC_102491_04173	BCYZ00000000_pruni_NBRC_15498_02014	BDJB00000000_TZW2008_00167	BJXI01000000_aquatilis_NBRC_16722_02161	CABKLS010000001_uncultured_Sphingo_sp._str_MGYG-HGUT-01262_02232	CP000699_wittichii_RW1_03447	CP004036_MM-1_02150	CP006644.1_sanxanigenens_DSM_19645_NX02_05353	CP009571.1_taxi_ATCC_55669_02699	CP010836_WHSC-8_03954
ypmQ		hypothetical protein	252	252	1	87	93494				572	674	602	AAQG00000000_SKA58_03001	AFGG00000000_S17_03435	AGFU00000000_elodea_ATCC_31461_00136	AHHA00000000_PAMC_26617_01072	AHIR00000000_echinoides_ATCC_14820_02362	AHIS00000000_PAMC_26605_01062	AIDW00000000_PAMC_26621_00151	ALBQ00000000_ATCC_31555_01542	ALVC00000000_LH128_05427	AORL00000000_PR090111-T3T-6A_03387	AORY00000000_Mn802worker_00528	AQUJ00000000_melonis_C3_03317	AQZT00000000_melonis_DAPP-PG_224_00854	ASTM00000000_YL-JM2C_03552	ATTG00000000_menolis_FR1_00490	ATTI00000000_phyllosphaerae_5.2_00060	ATYK00000000_phyllosphaerae_FA2_02863	BBJS00000000_paucimobilis_NBRC_13935_01909	BBPI00000000_parapaucimobilis_NBRC_15100_02161	BBWU01000000_changbaiensis_NBRC_104936_02248	BCTR00000000_azotifigens_NBRC_15497_strain_NBRC_15497_02390	BCTY00000000_sanguinis_NBRC_13937_03553	BCTZ00000000_soli_NBRC_100801_01752	BCYU00000000_asaccharolytica_NBRC_15499_03461	BCYW00000000_koreensis_NBRC_16723_02331	BCYX00000000_mali_NBRC_15500_01541	BCYY00000000_pituitosa_NBRC_102491_03370	BCYZ00000000_pruni_NBRC_15498_04014	BDJB00000000_TZW2008_00088	BJXI01000000_aquatilis_NBRC_16722_02087	CABKLS010000001_uncultured_Sphingo_sp._str_MGYG-HGUT-01262_00732	CP000699_wittichii_RW1_03402	CP004036_MM-1_02094	CP006644.1_sanxanigenens_DSM_19645_NX02_04995	CP009571.1_taxi_ATCC_55669_02973	CP010836_WHSC-8_04071
truA		tRNA pseudouridine synthase A	252	252	1	87	11134				455	800	743	AAQG00000000_SKA58_00786	AFGG00000000_S17_00246	AGFU00000000_elodea_ATCC_31461_03660	AHHA00000000_PAMC_26617_02929	AHIR00000000_echinoides_ATCC_14820_00763	AHIS00000000_PAMC_26605_02849	AIDW00000000_PAMC_26621_01762	ALBQ00000000_ATCC_31555_01989	ALVC00000000_LH128_01997	AORL00000000_PR090111-T3T-6A_02568	AORY00000000_Mn802worker_00139	AQUJ00000000_melonis_C3_01770	AQZT00000000_melonis_DAPP-PG_224_02303	ASTM00000000_YL-JM2C_05285	ATTG00000000_menolis_FR1_03330	ATTI00000000_phyllosphaerae_5.2_01974	ATYK00000000_phyllosphaerae_FA2_01192	BBJS00000000_paucimobilis_NBRC_13935_01121	BBPI00000000_parapaucimobilis_NBRC_15100_00066	BBWU01000000_changbaiensis_NBRC_104936_00278	BCTR00000000_azotifigens_NBRC_15497_strain_NBRC_15497_03402	BCTY00000000_sanguinis_NBRC_13937_00051	BCTZ00000000_soli_NBRC_100801_00887	BCYU00000000_asaccharolytica_NBRC_15499_01443	BCYW00000000_koreensis_NBRC_16723_01543	BCYX00000000_mali_NBRC_15500_01392	BCYY00000000_pituitosa_NBRC_102491_00136	BCYZ00000000_pruni_NBRC_15498_00111	BDJB00000000_TZW2008_01291	BJXI01000000_aquatilis_NBRC_16722_00069	CABKLS010000001_uncultured_Sphingo_sp._str_MGYG-HGUT-01262_02567	CP000699_wittichii_RW1_04648	CP004036_MM-1_00603	CP006644.1_sanxanigenens_DSM_19645_NX02_02060	CP009571.1_taxi_ATCC_55669_00570	CP010836_WHSC-8_01253
ccmH		hypothetical protein	252	252	1	87	43795				275	620	408	AAQG00000000_SKA58_01551	AFGG00000000_S17_02137	AGFU00000000_elodea_ATCC_31461_00423	AHHA00000000_PAMC_26617_01040	AHIR00000000_echinoides_ATCC_14820_01880	AHIS00000000_PAMC_26605_00911	AIDW00000000_PAMC_26621_00183	ALBQ00000000_ATCC_31555_00513	ALVC00000000_LH128_02803	AORL00000000_PR090111-T3T-6A_02634	AORY00000000_Mn802worker_01894	AQUJ00000000_melonis_C3_02022	AQZT00000000_melonis_DAPP-PG_224_02050	ASTM00000000_YL-JM2C_01498	ATTG00000000_menolis_FR1_00075	ATTI00000000_phyllosphaerae_5.2_00533	ATYK00000000_phyllosphaerae_FA2_03260	BBJS00000000_paucimobilis_NBRC_13935_00328	BBPI00000000_parapaucimobilis_NBRC_15100_00968	BBWU01000000_changbaiensis_NBRC_104936_00831	BCTR00000000_azotifigens_NBRC_15497_strain_NBRC_15497_00489	BCTY00000000_sanguinis_NBRC_13937_01976	BCTZ00000000_soli_NBRC_100801_00296	BCYU00000000_asaccharolytica_NBRC_15499_00212	BCYW00000000_koreensis_NBRC_16723_01293	BCYX00000000_mali_NBRC_15500_00582	BCYY00000000_pituitosa_NBRC_102491_00871	BCYZ00000000_pruni_NBRC_15498_00960	BDJB00000000_TZW2008_01830	BJXI01000000_aquatilis_NBRC_16722_00141	CABKLS010000001_uncultured_Sphingo_sp._str_MGYG-HGUT-01262_02684	CP000699_wittichii_RW1_04598	CP004036_MM-1_00169	CP006644.1_sanxanigenens_DSM_19645_NX02_02586	CP009571.1_taxi_ATCC_55669_00785	CP010836_WHSC-8_02371
oleD		hypothetical protein	252	252	1	87	35274				776	944	902	AAQG00000000_SKA58_02087	AFGG00000000_S17_02229	AGFU00000000_elodea_ATCC_31461_03391	AHHA00000000_PAMC_26617_02198	AHIR00000000_echinoides_ATCC_14820_01165	AHIS00000000_PAMC_26605_01777	AIDW00000000_PAMC_26621_01092	ALBQ00000000_ATCC_31555_01223	ALVC00000000_LH128_02710	AORL00000000_PR090111-T3T-6A_00837	AORY00000000_Mn802worker_01358	AQUJ00000000_melonis_C3_01080	AQZT00000000_melonis_DAPP-PG_224_03215	ASTM00000000_YL-JM2C_01399	ATTG00000000_menolis_FR1_02640	ATTI00000000_phyllosphaerae_5.2_02883	ATYK00000000_phyllosphaerae_FA2_00225	BBJS00000000_paucimobilis_NBRC_13935_00420	BBPI00000000_parapaucimobilis_NBRC_15100_01401	BBWU01000000_changbaiensis_NBRC_104936_01746	BCTR00000000_azotifigens_NBRC_15497_strain_NBRC_15497_00964	BCTY00000000_sanguinis_NBRC_13937_01903	BCTZ00000000_soli_NBRC_100801_01122	BCYU00000000_asaccharolytica_NBRC_15499_02900	BCYW00000000_koreensis_NBRC_16723_01759	BCYX00000000_mali_NBRC_15500_00282	BCYY00000000_pituitosa_NBRC_102491_01415	BCYZ00000000_pruni_NBRC_15498_01041	BDJB00000000_TZW2008_03061	BJXI01000000_aquatilis_NBRC_16722_02123	CABKLS010000001_uncultured_Sphingo_sp._str_MGYG-HGUT-01262_00003	CP000699_wittichii_RW1_04499	CP004036_MM-1_03516	CP006644.1_sanxanigenens_DSM_19645_NX02_05409	CP009571.1_taxi_ATCC_55669_01530	CP010836_WHSC-8_01106
dapE_1		Succinyl-diaminopimelate desuccinylase	252	252	1	87	95620				1103	1199	1129	AAQG00000000_SKA58_02187	AFGG00000000_S17_01279	AGFU00000000_elodea_ATCC_31461_02825	AHHA00000000_PAMC_26617_02387	AHIR00000000_echinoides_ATCC_14820_03335	AHIS00000000_PAMC_26605_00487	AIDW00000000_PAMC_26621_01284	ALBQ00000000_ATCC_31555_01074	ALVC00000000_LH128_01651	AORL00000000_PR090111-T3T-6A_01663	AORY00000000_Mn802worker_00095	AQUJ00000000_melonis_C3_01196	AQZT00000000_melonis_DAPP-PG_224_03099	ASTM00000000_YL-JM2C_02801	ATTG00000000_menolis_FR1_02756	ATTI00000000_phyllosphaerae_5.2_01912	ATYK00000000_phyllosphaerae_FA2_01130	BBJS00000000_paucimobilis_NBRC_13935_02321	BBPI00000000_parapaucimobilis_NBRC_15100_03077	BBWU01000000_changbaiensis_NBRC_104936_01456	BCTR00000000_azotifigens_NBRC_15497_strain_NBRC_15497_01485	BCTY00000000_sanguinis_NBRC_13937_00602	BCTZ00000000_soli_NBRC_100801_00030	BCYU00000000_asaccharolytica_NBRC_15499_02869	BCYW00000000_koreensis_NBRC_16723_01692	BCYX00000000_mali_NBRC_15500_00989	BCYY00000000_pituitosa_NBRC_102491_02472	BCYZ00000000_pruni_NBRC_15498_02206	BDJB00000000_TZW2008_01384	BJXI01000000_aquatilis_NBRC_16722_03121	CABKLS010000001_uncultured_Sphingo_sp._str_MGYG-HGUT-01262_00389	CP000699_wittichii_RW1_04217	CP004036_MM-1_03130	CP006644.1_sanxanigenens_DSM_19645_NX02_02510	CP009571.1_taxi_ATCC_55669_00367	CP010836_WHSC-8_02750
ubiA		4-hydroxybenzoate octaprenyltransferase	252	252	1	87	76012				224	1067	917	AAQG00000000_SKA58_00117	AFGG00000000_S17_02444	AGFU00000000_elodea_ATCC_31461_03619	AHHA00000000_PAMC_26617_00041	AHIR00000000_echinoides_ATCC_14820_01366	AHIS00000000_PAMC_26605_03594	AIDW00000000_PAMC_26621_02767	ALBQ00000000_ATCC_31555_00098	ALVC00000000_LH128_01442	AORL00000000_PR090111-T3T-6A_00196	AORY00000000_Mn802worker_01563	AQUJ00000000_melonis_C3_01562	AQZT00000000_melonis_DAPP-PG_224_02512	ASTM00000000_YL-JM2C_03891	ATTG00000000_menolis_FR1_03122	ATTI00000000_phyllosphaerae_5.2_00255	ATYK00000000_phyllosphaerae_FA2_03033	BBJS00000000_paucimobilis_NBRC_13935_00043	BBPI00000000_parapaucimobilis_NBRC_15100_02670	BBWU01000000_changbaiensis_NBRC_104936_02480	BCTR00000000_azotifigens_NBRC_15497_strain_NBRC_15497_02753	BCTY00000000_sanguinis_NBRC_13937_02230	BCTZ00000000_soli_NBRC_100801_02198	BCYU00000000_asaccharolytica_NBRC_15499_04313	BCYW00000000_koreensis_NBRC_16723_01704	BCYX00000000_mali_NBRC_15500_02715	BCYY00000000_pituitosa_NBRC_102491_03073	BCYZ00000000_pruni_NBRC_15498_01553	BDJB00000000_TZW2008_00354	BJXI01000000_aquatilis_NBRC_16722_00474	CABKLS010000001_uncultured_Sphingo_sp._str_MGYG-HGUT-01262_02696	CP000699_wittichii_RW1_02932	CP004036_MM-1_02404	CP006644.1_sanxanigenens_DSM_19645_NX02_04583	CP009571.1_taxi_ATCC_55669_00658	CP010836_WHSC-8_03310
bcp		Peroxiredoxin Bcp	252	252	1	87	35364				443	512	463	AAQG00000000_SKA58_00811	AFGG00000000_S17_02215	AGFU00000000_elodea_ATCC_31461_03375	AHHA00000000_PAMC_26617_02186	AHIR00000000_echinoides_ATCC_14820_01179	AHIS00000000_PAMC_26605_00637	AIDW00000000_PAMC_26621_01080	ALBQ00000000_ATCC_31555_01208	ALVC00000000_LH128_04973	AORL00000000_PR090111-T3T-6A_00821	AORY00000000_Mn802worker_01345	AQUJ00000000_melonis_C3_02368	AQZT00000000_melonis_DAPP-PG_224_01703	ASTM00000000_YL-JM2C_01422	ATTG00000000_menolis_FR1_01439	ATTI00000000_phyllosphaerae_5.2_02896	ATYK00000000_phyllosphaerae_FA2_00212	BBJS00000000_paucimobilis_NBRC_13935_00406	BBPI00000000_parapaucimobilis_NBRC_15100_02897	BBWU01000000_changbaiensis_NBRC_104936_03022	BCTR00000000_azotifigens_NBRC_15497_strain_NBRC_15497_00943	BCTY00000000_sanguinis_NBRC_13937_01655	BCTZ00000000_soli_NBRC_100801_01134	BCYU00000000_asaccharolytica_NBRC_15499_01116	BCYW00000000_koreensis_NBRC_16723_01775	BCYX00000000_mali_NBRC_15500_00297	BCYY00000000_pituitosa_NBRC_102491_01431	BCYZ00000000_pruni_NBRC_15498_01056	BDJB00000000_TZW2008_03074	BJXI01000000_aquatilis_NBRC_16722_02067	CABKLS010000001_uncultured_Sphingo_sp._str_MGYG-HGUT-01262_01629	CP000699_wittichii_RW1_04522	CP004036_MM-1_01257	CP006644.1_sanxanigenens_DSM_19645_NX02_00114	CP009571.1_taxi_ATCC_55669_02485	CP010836_WHSC-8_02013
gloB_1		Hydroxyacylglutathione hydrolase	252	252	1	87	27758				143	1046	863	AAQG00000000_SKA58_02219	AFGG00000000_S17_02528	AGFU00000000_elodea_ATCC_31461_03705	AHHA00000000_PAMC_26617_03349	AHIR00000000_echinoides_ATCC_14820_00269	AHIS00000000_PAMC_26605_03326	AIDW00000000_PAMC_26621_02197	ALBQ00000000_ATCC_31555_02477	ALVC00000000_LH128_06080	AORL00000000_PR090111-T3T-6A_00994	AORY00000000_Mn802worker_01273	AQUJ00000000_melonis_C3_01125	AQZT00000000_melonis_DAPP-PG_224_03170	ASTM00000000_YL-JM2C_04524	ATTG00000000_menolis_FR1_02685	ATTI00000000_phyllosphaerae_5.2_00666	ATYK00000000_phyllosphaerae_FA2_02232	BBJS00000000_paucimobilis_NBRC_13935_01985	BBPI00000000_parapaucimobilis_NBRC_15100_02951	BBWU01000000_changbaiensis_NBRC_104936_00215	BCTR00000000_azotifigens_NBRC_15497_strain_NBRC_15497_02067	BCTY00000000_sanguinis_NBRC_13937_03527	BCTZ00000000_soli_NBRC_100801_01297	BCYU00000000_asaccharolytica_NBRC_15499_04431	BCYW00000000_koreensis_NBRC_16723_03040	BCYX00000000_mali_NBRC_15500_00757	BCYY00000000_pituitosa_NBRC_102491_01071	BCYZ00000000_pruni_NBRC_15498_04199	BDJB00000000_TZW2008_00251	BJXI01000000_aquatilis_NBRC_16722_00926	CABKLS010000001_uncultured_Sphingo_sp._str_MGYG-HGUT-01262_00055	CP000699_wittichii_RW1_05337	CP004036_MM-1_03153	CP006644.1_sanxanigenens_DSM_19645_NX02_01152	CP009571.1_taxi_ATCC_55669_02133	CP010836_WHSC-8_00691
bamA_1		Outer membrane protein assembly factor BamA	252	252	1	87	7683				2330	2930	2743	AAQG00000000_SKA58_01960	AFGG00000000_S17_01067	AGFU00000000_elodea_ATCC_31461_00998	AHHA00000000_PAMC_26617_03060	AHIR00000000_echinoides_ATCC_14820_00662	AHIS00000000_PAMC_26605_03061	AIDW00000000_PAMC_26621_01904	ALBQ00000000_ATCC_31555_01841	ALVC00000000_LH128_02791	AORL00000000_PR090111-T3T-6A_02506	AORY00000000_Mn802worker_00005	AQUJ00000000_melonis_C3_01213	AQZT00000000_melonis_DAPP-PG_224_03032	ASTM00000000_YL-JM2C_00608	ATTG00000000_menolis_FR1_02773	ATTI00000000_phyllosphaerae_5.2_01839	ATYK00000000_phyllosphaerae_FA2_01056	BBJS00000000_paucimobilis_NBRC_13935_00750	BBPI00000000_parapaucimobilis_NBRC_15100_01993	BBWU01000000_changbaiensis_NBRC_104936_00672	BCTR00000000_azotifigens_NBRC_15497_strain_NBRC_15497_01184	BCTY00000000_sanguinis_NBRC_13937_01186	BCTZ00000000_soli_NBRC_100801_00807	BCYU00000000_asaccharolytica_NBRC_15499_01168	BCYW00000000_koreensis_NBRC_16723_01303	BCYX00000000_mali_NBRC_15500_01435	BCYY00000000_pituitosa_NBRC_102491_00603	BCYZ00000000_pruni_NBRC_15498_00052	BDJB00000000_TZW2008_01515	BJXI01000000_aquatilis_NBRC_16722_03086	CABKLS010000001_uncultured_Sphingo_sp._str_MGYG-HGUT-01262_02875	CP000699_wittichii_RW1_00994	CP004036_MM-1_00857	CP006644.1_sanxanigenens_DSM_19645_NX02_02804	CP009571.1_taxi_ATCC_55669_00834	CP010836_WHSC-8_01463
group_3291		hypothetical protein	252	252	1	87	88005			Hypothetical protein with no hits to refseq/uniprot/clusters/cdd/tigrfams/pfam overlapping another protein with hits	1106	1160	1122	AAQG00000000_SKA58_01916	AFGG00000000_S17_00660	AGFU00000000_elodea_ATCC_31461_01201	AHHA00000000_PAMC_26617_00491	AHIR00000000_echinoides_ATCC_14820_02664	AHIS00000000_PAMC_26605_02250	AIDW00000000_PAMC_26621_00653	ALBQ00000000_ATCC_31555_03193	ALVC00000000_LH128_01623	AORL00000000_PR090111-T3T-6A_03695	AORY00000000_Mn802worker_02561	AQUJ00000000_melonis_C3_03161	AQZT00000000_melonis_DAPP-PG_224_01012	ASTM00000000_YL-JM2C_01028	ATTG00000000_menolis_FR1_00646	ATTI00000000_phyllosphaerae_5.2_00483	ATYK00000000_phyllosphaerae_FA2_03210	BBJS00000000_paucimobilis_NBRC_13935_01602	BBPI00000000_parapaucimobilis_NBRC_15100_03208	BBWU01000000_changbaiensis_NBRC_104936_02838	BCTR00000000_azotifigens_NBRC_15497_strain_NBRC_15497_02532	BCTY00000000_sanguinis_NBRC_13937_02355	BCTZ00000000_soli_NBRC_100801_03058	BCYU00000000_asaccharolytica_NBRC_15499_01883	BCYW00000000_koreensis_NBRC_16723_01584	BCYX00000000_mali_NBRC_15500_04506	BCYY00000000_pituitosa_NBRC_102491_03036	BCYZ00000000_pruni_NBRC_15498_04235	BDJB00000000_TZW2008_02575	BJXI01000000_aquatilis_NBRC_16722_01668	CABKLS010000001_uncultured_Sphingo_sp._str_MGYG-HGUT-01262_03461	CP000699_wittichii_RW1_03698	CP004036_MM-1_02802	CP006644.1_sanxanigenens_DSM_19645_NX02_05562	CP009571.1_taxi_ATCC_55669_02836	CP010836_WHSC-8_04540
suhB_2		hypothetical protein	252	252	1	87	76022				368	812	768	AAQG00000000_SKA58_00127	AFGG00000000_S17_02427	AGFU00000000_elodea_ATCC_31461_03617	AHHA00000000_PAMC_26617_00039	AHIR00000000_echinoides_ATCC_14820_01364	AHIS00000000_PAMC_26605_03592	AIDW00000000_PAMC_26621_02765	ALBQ00000000_ATCC_31555_00100	ALVC00000000_LH128_01878	AORL00000000_PR090111-T3T-6A_00198	AORY00000000_Mn802worker_01565	AQUJ00000000_melonis_C3_01564	AQZT00000000_melonis_DAPP-PG_224_02510	ASTM00000000_YL-JM2C_03889	ATTG00000000_menolis_FR1_03124	ATTI00000000_phyllosphaerae_5.2_00253	ATYK00000000_phyllosphaerae_FA2_03031	BBJS00000000_paucimobilis_NBRC_13935_00061	BBPI00000000_parapaucimobilis_NBRC_15100_00704	BBWU01000000_changbaiensis_NBRC_104936_02482	BCTR00000000_azotifigens_NBRC_15497_strain_NBRC_15497_02751	BCTY00000000_sanguinis_NBRC_13937_00769	BCTZ00000000_soli_NBRC_100801_02200	BCYU00000000_asaccharolytica_NBRC_15499_04315	BCYW00000000_koreensis_NBRC_16723_01706	BCYX00000000_mali_NBRC_15500_02713	BCYY00000000_pituitosa_NBRC_102491_03075	BCYZ00000000_pruni_NBRC_15498_01551	BDJB00000000_TZW2008_00357	BJXI01000000_aquatilis_NBRC_16722_00476	CABKLS010000001_uncultured_Sphingo_sp._str_MGYG-HGUT-01262_02698	CP000699_wittichii_RW1_02930	CP004036_MM-1_02402	CP006644.1_sanxanigenens_DSM_19645_NX02_04941	CP009571.1_taxi_ATCC_55669_00654	CP010836_WHSC-8_03308
cdd		Cytidine deaminase	252	252	1	87	32438				431	500	454	AAQG00000000_SKA58_01047	AFGG00000000_S17_01902	AGFU00000000_elodea_ATCC_31461_00687	AHHA00000000_PAMC_26617_02273	AHIR00000000_echinoides_ATCC_14820_03465	AHIS00000000_PAMC_26605_00672	AIDW00000000_PAMC_26621_01168	ALBQ00000000_ATCC_31555_03156	ALVC00000000_LH128_01625	AORL00000000_PR090111-T3T-6A_00037	AORY00000000_Mn802worker_02427	AQUJ00000000_melonis_C3_02434	AQZT00000000_melonis_DAPP-PG_224_01637	ASTM00000000_YL-JM2C_00662	ATTG00000000_menolis_FR1_01373	ATTI00000000_phyllosphaerae_5.2_02568	ATYK00000000_phyllosphaerae_FA2_02022	BBJS00000000_paucimobilis_NBRC_13935_03033	BBPI00000000_parapaucimobilis_NBRC_15100_01497	BBWU01000000_changbaiensis_NBRC_104936_02901	BCTR00000000_azotifigens_NBRC_15497_strain_NBRC_15497_00591	BCTY00000000_sanguinis_NBRC_13937_02600	BCTZ00000000_soli_NBRC_100801_00396	BCYU00000000_asaccharolytica_NBRC_15499_01526	BCYW00000000_koreensis_NBRC_16723_03264	BCYX00000000_mali_NBRC_15500_03178	BCYY00000000_pituitosa_NBRC_102491_00341	BCYZ00000000_pruni_NBRC_15498_03519	BDJB00000000_TZW2008_01190	BJXI01000000_aquatilis_NBRC_16722_03684	CABKLS010000001_uncultured_Sphingo_sp._str_MGYG-HGUT-01262_01238	CP000699_wittichii_RW1_04658	CP004036_MM-1_00618	CP006644.1_sanxanigenens_DSM_19645_NX02_02631	CP009571.1_taxi_ATCC_55669_01900	CP010836_WHSC-8_01885
rbn		hypothetical protein	252	252	1	87	10237				623	791	761	AAQG00000000_SKA58_01293	AFGG00000000_S17_00306	AGFU00000000_elodea_ATCC_31461_00985	AHHA00000000_PAMC_26617_03169	AHIR00000000_echinoides_ATCC_14820_00346	AHIS00000000_PAMC_26605_02893	AIDW00000000_PAMC_26621_02011	ALBQ00000000_ATCC_31555_01827	ALVC00000000_LH128_01068	AORL00000000_PR090111-T3T-6A_02470	AORY00000000_Mn802worker_01973	AQUJ00000000_melonis_C3_01617	AQZT00000000_melonis_DAPP-PG_224_02457	ASTM00000000_YL-JM2C_00629	ATTG00000000_menolis_FR1_03177	ATTI00000000_phyllosphaerae_5.2_01778	ATYK00000000_phyllosphaerae_FA2_01039	BBJS00000000_paucimobilis_NBRC_13935_01061	BBPI00000000_parapaucimobilis_NBRC_15100_02594	BBWU01000000_changbaiensis_NBRC_104936_00689	BCTR00000000_azotifigens_NBRC_15497_strain_NBRC_15497_01170	BCTY00000000_sanguinis_NBRC_13937_00847	BCTZ00000000_soli_NBRC_100801_00821	BCYU00000000_asaccharolytica_NBRC_15499_01183	BCYW00000000_koreensis_NBRC_16723_01250	BCYX00000000_mali_NBRC_15500_01450	BCYY00000000_pituitosa_NBRC_102491_00590	BCYZ00000000_pruni_NBRC_15498_00067	BDJB00000000_TZW2008_01529	BJXI01000000_aquatilis_NBRC_16722_02559	CABKLS010000001_uncultured_Sphingo_sp._str_MGYG-HGUT-01262_00234	CP000699_wittichii_RW1_01015	CP004036_MM-1_00130	CP006644.1_sanxanigenens_DSM_19645_NX02_02490	CP009571.1_taxi_ATCC_55669_00616	CP010836_WHSC-8_01477
hisS		Histidine--tRNA ligase	252	252	1	87	88517				473	1388	1269	AAQG00000000_SKA58_03010	AFGG00000000_S17_03293	AGFU00000000_elodea_ATCC_31461_03696	AHHA00000000_PAMC_26617_01214	AHIR00000000_echinoides_ATCC_14820_02596	AHIS00000000_PAMC_26605_00780	AIDW00000000_PAMC_26621_00009	ALBQ00000000_ATCC_31555_01251	ALVC00000000_LH128_04432	AORL00000000_PR090111-T3T-6A_03726	AORY00000000_Mn802worker_00658	AQUJ00000000_melonis_C3_03493	AQZT00000000_melonis_DAPP-PG_224_00681	ASTM00000000_YL-JM2C_05313	ATTG00000000_menolis_FR1_00314	ATTI00000000_phyllosphaerae_5.2_00192	ATYK00000000_phyllosphaerae_FA2_02993	BBJS00000000_paucimobilis_NBRC_13935_03558	BBPI00000000_parapaucimobilis_NBRC_15100_01589	BBWU01000000_changbaiensis_NBRC_104936_02008	BCTR00000000_azotifigens_NBRC_15497_strain_NBRC_15497_04492	BCTY00000000_sanguinis_NBRC_13937_03088	BCTZ00000000_soli_NBRC_100801_02972	BCYU00000000_asaccharolytica_NBRC_15499_03817	BCYW00000000_koreensis_NBRC_16723_03881	BCYX00000000_mali_NBRC_15500_04085	BCYY00000000_pituitosa_NBRC_102491_03202	BCYZ00000000_pruni_NBRC_15498_01814	BDJB00000000_TZW2008_00266	BJXI01000000_aquatilis_NBRC_16722_01425	CABKLS010000001_uncultured_Sphingo_sp._str_MGYG-HGUT-01262_02191	CP000699_wittichii_RW1_03111	CP004036_MM-1_02166	CP006644.1_sanxanigenens_DSM_19645_NX02_05109	CP009571.1_taxi_ATCC_55669_03158	CP010836_WHSC-8_04306
ywlF		Putative sugar phosphate isomerase YwlF	252	252	1	87	87428				395	659	448	AAQG00000000_SKA58_01113	AFGG00000000_S17_00646	AGFU00000000_elodea_ATCC_31461_01850	AHHA00000000_PAMC_26617_01335	AHIR00000000_echinoides_ATCC_14820_02487	AHIS00000000_PAMC_26605_01182	AIDW00000000_PAMC_26621_03765	ALBQ00000000_ATCC_31555_02354	ALVC00000000_LH128_03761	AORL00000000_PR090111-T3T-6A_00275	AORY00000000_Mn802worker_00823	AQUJ00000000_melonis_C3_00111	AQZT00000000_melonis_DAPP-PG_224_00581	ASTM00000000_YL-JM2C_05135	ATTG00000000_menolis_FR1_01670	ATTI00000000_phyllosphaerae_5.2_00235	ATYK00000000_phyllosphaerae_FA2_03012	BBJS00000000_paucimobilis_NBRC_13935_01588	BBPI00000000_parapaucimobilis_NBRC_15100_03193	BBWU01000000_changbaiensis_NBRC_104936_01045	BCTR00000000_azotifigens_NBRC_15497_strain_NBRC_15497_02460	BCTY00000000_sanguinis_NBRC_13937_02370	BCTZ00000000_soli_NBRC_100801_02174	BCYU00000000_asaccharolytica_NBRC_15499_02468	BCYW00000000_koreensis_NBRC_16723_02689	BCYX00000000_mali_NBRC_15500_02101	BCYY00000000_pituitosa_NBRC_102491_01365	BCYZ00000000_pruni_NBRC_15498_01743	BDJB00000000_TZW2008_01854	BJXI01000000_aquatilis_NBRC_16722_03662	CABKLS010000001_uncultured_Sphingo_sp._str_MGYG-HGUT-01262_00119	CP000699_wittichii_RW1_01684	CP004036_MM-1_00824	CP006644.1_sanxanigenens_DSM_19645_NX02_05809	CP009571.1_taxi_ATCC_55669_02592	CP010836_WHSC-8_04436
rutD_1		hypothetical protein	252	252	1	87	30758				617	800	733	AAQG00000000_SKA58_00100	AFGG00000000_S17_02499	AGFU00000000_elodea_ATCC_31461_01112	AHHA00000000_PAMC_26617_01704	AHIR00000000_echinoides_ATCC_14820_03010	AHIS00000000_PAMC_26605_00391	AIDW00000000_PAMC_26621_03226	ALBQ00000000_ATCC_31555_02684	ALVC00000000_LH128_03159	AORL00000000_PR090111-T3T-6A_03357	AORY00000000_Mn802worker_02666	AQUJ00000000_melonis_C3_02468	AQZT00000000_melonis_DAPP-PG_224_01603	ASTM00000000_YL-JM2C_04431	ATTG00000000_menolis_FR1_01339	ATTI00000000_phyllosphaerae_5.2_01661	ATYK00000000_phyllosphaerae_FA2_01314	BBJS00000000_paucimobilis_NBRC_13935_01360	BBPI00000000_parapaucimobilis_NBRC_15100_00607	BBWU01000000_changbaiensis_NBRC_104936_02226	BCTR00000000_azotifigens_NBRC_15497_strain_NBRC_15497_02687	BCTY00000000_sanguinis_NBRC_13937_02989	BCTZ00000000_soli_NBRC_100801_03224	BCYU00000000_asaccharolytica_NBRC_15499_04176	BCYW00000000_koreensis_NBRC_16723_04007	BCYX00000000_mali_NBRC_15500_02762	BCYY00000000_pituitosa_NBRC_102491_03141	BCYZ00000000_pruni_NBRC_15498_04142	BDJB00000000_TZW2008_01788	BJXI01000000_aquatilis_NBRC_16722_01036	CABKLS010000001_uncultured_Sphingo_sp._str_MGYG-HGUT-01262_02169	CP000699_wittichii_RW1_03339	CP004036_MM-1_02160	CP006644.1_sanxanigenens_DSM_19645_NX02_04779	CP009571.1_taxi_ATCC_55669_02212	CP010836_WHSC-8_00424
dapA		4-hydroxy-tetrahydrodipicolinate synthase	252	252	1	87	11367				875	974	883		AFGG00000000_S17_00232	AGFU00000000_elodea_ATCC_31461_03059	AHHA00000000_PAMC_26617_03507	AHIR00000000_echinoides_ATCC_14820_00691	AHIS00000000_PAMC_26605_03098	AIDW00000000_PAMC_26621_02361	ALBQ00000000_ATCC_31555_02427	ALVC00000000_LH128_03805	AORL00000000_PR090111-T3T-6A_02528	AORY00000000_Mn802worker_00150	AQUJ00000000_melonis_C3_01784	AQZT00000000_melonis_DAPP-PG_224_02289	ASTM00000000_YL-JM2C_03269	ATTG00000000_menolis_FR1_03344	ATTI00000000_phyllosphaerae_5.2_01984	ATYK00000000_phyllosphaerae_FA2_01201	BBJS00000000_paucimobilis_NBRC_13935_01134	BBPI00000000_parapaucimobilis_NBRC_15100_00078	BBWU01000000_changbaiensis_NBRC_104936_00728	BCTR00000000_azotifigens_NBRC_15497_strain_NBRC_15497_01115	BCTY00000000_sanguinis_NBRC_13937_00064	BCTZ00000000_soli_NBRC_100801_00862	BCYU00000000_asaccharolytica_NBRC_15499_01450	BCYW00000000_koreensis_NBRC_16723_01336	BCYX00000000_mali_NBRC_15500_01399	BCYY00000000_pituitosa_NBRC_102491_00655	BCYZ00000000_pruni_NBRC_15498_00104	BDJB00000000_TZW2008_01280	BJXI01000000_aquatilis_NBRC_16722_00055	CABKLS010000001_uncultured_Sphingo_sp._str_MGYG-HGUT-01262_02414	CP000699_wittichii_RW1_01047	CP004036_MM-1_03668	CP006644.1_sanxanigenens_DSM_19645_NX02_01332	CP009571.1_taxi_ATCC_55669_00558	CP010836_WHSC-8_01434
group_3700		hypothetical protein	252	252	1	87	42674				371	440	379	AAQG00000000_SKA58_02873	AFGG00000000_S17_00952	AGFU00000000_elodea_ATCC_31461_02217	AHHA00000000_PAMC_26617_03467	AHIR00000000_echinoides_ATCC_14820_00454	AHIS00000000_PAMC_26605_02602	AIDW00000000_PAMC_26621_02320	ALBQ00000000_ATCC_31555_01188	ALVC00000000_LH128_03214	AORL00000000_PR090111-T3T-6A_02195	AORY00000000_Mn802worker_01735	AQUJ00000000_melonis_C3_01030	AQZT00000000_melonis_DAPP-PG_224_03265	ASTM00000000_YL-JM2C_04639	ATTG00000000_menolis_FR1_02590	ATTI00000000_phyllosphaerae_5.2_02066	ATYK00000000_phyllosphaerae_FA2_01256	BBJS00000000_paucimobilis_NBRC_13935_00649	BBPI00000000_parapaucimobilis_NBRC_15100_00546	BBWU01000000_changbaiensis_NBRC_104936_00158	BCTR00000000_azotifigens_NBRC_15497_strain_NBRC_15497_00922	BCTY00000000_sanguinis_NBRC_13937_02190	BCTZ00000000_soli_NBRC_100801_01085	BCYU00000000_asaccharolytica_NBRC_15499_01268	BCYW00000000_koreensis_NBRC_16723_02707	BCYX00000000_mali_NBRC_15500_01881	BCYY00000000_pituitosa_NBRC_102491_01452	BCYZ00000000_pruni_NBRC_15498_03554	BDJB00000000_TZW2008_01353	BJXI01000000_aquatilis_NBRC_16722_03454	CABKLS010000001_uncultured_Sphingo_sp._str_MGYG-HGUT-01262_02014	CP000699_wittichii_RW1_03522	CP004036_MM-1_00637	CP006644.1_sanxanigenens_DSM_19645_NX02_02577	CP009571.1_taxi_ATCC_55669_01286	CP010836_WHSC-8_01922
nudL		hypothetical protein	252	252	1	87	32334				545	1115	570	AAQG00000000_SKA58_01644	AFGG00000000_S17_01914	AGFU00000000_elodea_ATCC_31461_00858	AHHA00000000_PAMC_26617_02261	AHIR00000000_echinoides_ATCC_14820_03453	AHIS00000000_PAMC_26605_01833	AIDW00000000_PAMC_26621_01156	ALBQ00000000_ATCC_31555_03146	ALVC00000000_LH128_01968	AORL00000000_PR090111-T3T-6A_00553	AORY00000000_Mn802worker_02239	AQUJ00000000_melonis_C3_02212	AQZT00000000_melonis_DAPP-PG_224_01860	ASTM00000000_YL-JM2C_00106	ATTG00000000_menolis_FR1_00265	ATTI00000000_phyllosphaerae_5.2_03116	ATYK00000000_phyllosphaerae_FA2_02385	BBJS00000000_paucimobilis_NBRC_13935_03021	BBPI00000000_parapaucimobilis_NBRC_15100_01509	BBWU01000000_changbaiensis_NBRC_104936_02908	BCTR00000000_azotifigens_NBRC_15497_strain_NBRC_15497_02645	BCTY00000000_sanguinis_NBRC_13937_02589	BCTZ00000000_soli_NBRC_100801_00386	BCYU00000000_asaccharolytica_NBRC_15499_01537	BCYW00000000_koreensis_NBRC_16723_03276	BCYX00000000_mali_NBRC_15500_03168	BCYY00000000_pituitosa_NBRC_102491_00261	BCYZ00000000_pruni_NBRC_15498_02682	BDJB00000000_TZW2008_02020	BJXI01000000_aquatilis_NBRC_16722_02213	CABKLS010000001_uncultured_Sphingo_sp._str_MGYG-HGUT-01262_02494	CP000699_wittichii_RW1_00632	CP004036_MM-1_03103	CP006644.1_sanxanigenens_DSM_19645_NX02_05608	CP009571.1_taxi_ATCC_55669_02349	CP010836_WHSC-8_01127
mltG		Endolytic murein transglycosylase	252	252	1	87	12012				863	1067	972	AAQG00000000_SKA58_01895	AFGG00000000_S17_00094	AGFU00000000_elodea_ATCC_31461_01272	AHHA00000000_PAMC_26617_03120	AHIR00000000_echinoides_ATCC_14820_00802	AHIS00000000_PAMC_26605_02812	AIDW00000000_PAMC_26621_01960	ALBQ00000000_ATCC_31555_02603	ALVC00000000_LH128_05794	AORL00000000_PR090111-T3T-6A_02350	AORY00000000_Mn802worker_00191	AQUJ00000000_melonis_C3_01821	AQZT00000000_melonis_DAPP-PG_224_02252	ASTM00000000_YL-JM2C_00083	ATTG00000000_menolis_FR1_03381	ATTI00000000_phyllosphaerae_5.2_02326	ATYK00000000_phyllosphaerae_FA2_00638	BBJS00000000_paucimobilis_NBRC_13935_01272	BBPI00000000_parapaucimobilis_NBRC_15100_00210	BBWU01000000_changbaiensis_NBRC_104936_01491	BCTR00000000_azotifigens_NBRC_15497_strain_NBRC_15497_02570	BCTY00000000_sanguinis_NBRC_13937_00486	BCTZ00000000_soli_NBRC_100801_00929	BCYU00000000_asaccharolytica_NBRC_15499_04092	BCYW00000000_koreensis_NBRC_16723_01484	BCYX00000000_mali_NBRC_15500_04064	BCYY00000000_pituitosa_NBRC_102491_00185	BCYZ00000000_pruni_NBRC_15498_00150	BDJB00000000_TZW2008_01488	BJXI01000000_aquatilis_NBRC_16722_00019	CABKLS010000001_uncultured_Sphingo_sp._str_MGYG-HGUT-01262_01556	CP000699_wittichii_RW1_00609	CP004036_MM-1_00361	CP006644.1_sanxanigenens_DSM_19645_NX02_02259	CP009571.1_taxi_ATCC_55669_00876	CP010836_WHSC-8_01207
trpE		Anthranilate synthase component 1	252	252	1	87	12373				1163	1556	1500	AAQG00000000_SKA58_02049	AFGG00000000_S17_00788	AGFU00000000_elodea_ATCC_31461_00379	AHHA00000000_PAMC_26617_03298	AHIR00000000_echinoides_ATCC_14820_03528	AHIS00000000_PAMC_26605_03460	AIDW00000000_PAMC_26621_02146	ALBQ00000000_ATCC_31555_03537	ALVC00000000_LH128_05558	AORL00000000_PR090111-T3T-6A_02891	AORY00000000_Mn802worker_01792	AQUJ00000000_melonis_C3_01940	AQZT00000000_melonis_DAPP-PG_224_02132	ASTM00000000_YL-JM2C_03882	ATTG00000000_menolis_FR1_03501	ATTI00000000_phyllosphaerae_5.2_02694	ATYK00000000_phyllosphaerae_FA2_00346	BBJS00000000_paucimobilis_NBRC_13935_03124	BBPI00000000_parapaucimobilis_NBRC_15100_00311	BBWU01000000_changbaiensis_NBRC_104936_00383	BCTR00000000_azotifigens_NBRC_15497_strain_NBRC_15497_00531	BCTY00000000_sanguinis_NBRC_13937_01729	BCTZ00000000_soli_NBRC_100801_00980	BCYU00000000_asaccharolytica_NBRC_15499_00729	BCYW00000000_koreensis_NBRC_16723_01379	BCYX00000000_mali_NBRC_15500_03346	BCYY00000000_pituitosa_NBRC_102491_00835	BCYZ00000000_pruni_NBRC_15498_00704	BDJB00000000_TZW2008_02552	BJXI01000000_aquatilis_NBRC_16722_01105	CABKLS010000001_uncultured_Sphingo_sp._str_MGYG-HGUT-01262_01740	CP000699_wittichii_RW1_02922	CP004036_MM-1_00551	CP006644.1_sanxanigenens_DSM_19645_NX02_03482	CP009571.1_taxi_ATCC_55669_00980	CP010836_WHSC-8_02000
group_3987		hypothetical protein	252	252	1	87	45301				248	368	281	AAQG00000000_SKA58_02105	AFGG00000000_S17_01150	AGFU00000000_elodea_ATCC_31461_01680	AHHA00000000_PAMC_26617_02515	AHIR00000000_echinoides_ATCC_14820_03660	AHIS00000000_PAMC_26605_03531	AIDW00000000_PAMC_26621_01418	ALBQ00000000_ATCC_31555_01897	ALVC00000000_LH128_05049	AORL00000000_PR090111-T3T-6A_03527	AORY00000000_Mn802worker_00294	AQUJ00000000_melonis_C3_00744	AQZT00000000_melonis_DAPP-PG_224_03533	ASTM00000000_YL-JM2C_02079	ATTG00000000_menolis_FR1_02303	ATTI00000000_phyllosphaerae_5.2_01514	ATYK00000000_phyllosphaerae_FA2_01652	BBJS00000000_paucimobilis_NBRC_13935_00833	BBPI00000000_parapaucimobilis_NBRC_15100_02024	BBWU01000000_changbaiensis_NBRC_104936_01847	BCTR00000000_azotifigens_NBRC_15497_strain_NBRC_15497_01978	BCTY00000000_sanguinis_NBRC_13937_00288	BCTZ00000000_soli_NBRC_100801_02410	BCYU00000000_asaccharolytica_NBRC_15499_03567	BCYW00000000_koreensis_NBRC_16723_00970	BCYX00000000_mali_NBRC_15500_03982	BCYY00000000_pituitosa_NBRC_102491_02367	BCYZ00000000_pruni_NBRC_15498_01957	BDJB00000000_TZW2008_03114	BJXI01000000_aquatilis_NBRC_16722_00391	CABKLS010000001_uncultured_Sphingo_sp._str_MGYG-HGUT-01262_03053	CP000699_wittichii_RW1_05089	CP004036_MM-1_02930	CP006644.1_sanxanigenens_DSM_19645_NX02_01773	CP009571.1_taxi_ATCC_55669_00387	CP010836_WHSC-8_02537
argF		Ornithine carbamoyltransferase	252	252	1	87	99560				899	1037	933	AAQG00000000_SKA58_00512	AFGG00000000_S17_03915	AGFU00000000_elodea_ATCC_31461_03599	AHHA00000000_PAMC_26617_03811	AHIR00000000_echinoides_ATCC_14820_01128	AHIS00000000_PAMC_26605_00718	AIDW00000000_PAMC_26621_02668	ALBQ00000000_ATCC_31555_03568	ALVC00000000_LH128_02774	AORL00000000_PR090111-T3T-6A_01373	AORY00000000_Mn802worker_02991	AQUJ00000000_melonis_C3_00386	AQZT00000000_melonis_DAPP-PG_224_00305	ASTM00000000_YL-JM2C_04776	ATTG00000000_menolis_FR1_01945	ATTI00000000_phyllosphaerae_5.2_02925	ATYK00000000_phyllosphaerae_FA2_00182	BBJS00000000_paucimobilis_NBRC_13935_02925	BBPI00000000_parapaucimobilis_NBRC_15100_00800	BBWU01000000_changbaiensis_NBRC_104936_00355	BCTR00000000_azotifigens_NBRC_15497_strain_NBRC_15497_02139	BCTY00000000_sanguinis_NBRC_13937_01632	BCTZ00000000_soli_NBRC_100801_02503	BCYU00000000_asaccharolytica_NBRC_15499_04112	BCYW00000000_koreensis_NBRC_16723_00743	BCYX00000000_mali_NBRC_15500_03559	BCYY00000000_pituitosa_NBRC_102491_01145	BCYZ00000000_pruni_NBRC_15498_03227	BDJB00000000_TZW2008_02368	BJXI01000000_aquatilis_NBRC_16722_01354	CABKLS010000001_uncultured_Sphingo_sp._str_MGYG-HGUT-01262_03416	CP000699_wittichii_RW1_01963	CP004036_MM-1_00421	CP006644.1_sanxanigenens_DSM_19645_NX02_03164	CP009571.1_taxi_ATCC_55669_01835	CP010836_WHSC-8_00464
gcvT		Aminomethyltransferase	252	252	1	87	98979				578	1292	1175	AAQG00000000_SKA58_02154	AFGG00000000_S17_03417	AGFU00000000_elodea_ATCC_31461_03739	AHHA00000000_PAMC_26617_03761	AHIR00000000_echinoides_ATCC_14820_01075	AHIS00000000_PAMC_26605_02042	AIDW00000000_PAMC_26621_02618	ALBQ00000000_ATCC_31555_03623	ALVC00000000_LH128_05986	AORL00000000_PR090111-T3T-6A_01422	AORY00000000_Mn802worker_01060	AQUJ00000000_melonis_C3_02855	AQZT00000000_melonis_DAPP-PG_224_01267	ASTM00000000_YL-JM2C_05017	ATTG00000000_menolis_FR1_00952	ATTI00000000_phyllosphaerae_5.2_01645	ATYK00000000_phyllosphaerae_FA2_01328	BBJS00000000_paucimobilis_NBRC_13935_00272	BBPI00000000_parapaucimobilis_NBRC_15100_00914	BBWU01000000_changbaiensis_NBRC_104936_02953	BCTR00000000_azotifigens_NBRC_15497_strain_NBRC_15497_01939	BCTY00000000_sanguinis_NBRC_13937_00976	BCTZ00000000_soli_NBRC_100801_01533	BCYU00000000_asaccharolytica_NBRC_15499_02734	BCYW00000000_koreensis_NBRC_16723_00794	BCYX00000000_mali_NBRC_15500_04509	BCYY00000000_pituitosa_NBRC_102491_01206	BCYZ00000000_pruni_NBRC_15498_02137	BDJB00000000_TZW2008_02383	BJXI01000000_aquatilis_NBRC_16722_02734	CABKLS010000001_uncultured_Sphingo_sp._str_MGYG-HGUT-01262_02437	CP000699_wittichii_RW1_03274	CP004036_MM-1_00276	CP006644.1_sanxanigenens_DSM_19645_NX02_01554	CP009571.1_taxi_ATCC_55669_01133	CP010836_WHSC-8_00512
ribE		Riboflavin synthase	252	252	1	87	68977				590	668	613	AAQG00000000_SKA58_00062	AFGG00000000_S17_02079	AGFU00000000_elodea_ATCC_31461_00186	AHHA00000000_PAMC_26617_01188	AHIR00000000_echinoides_ATCC_14820_02269	AHIS00000000_PAMC_26605_01007	AIDW00000000_PAMC_26621_00034	ALBQ00000000_ATCC_31555_01516	ALVC00000000_LH128_00004	AORL00000000_PR090111-T3T-6A_03333	AORY00000000_Mn802worker_00583	AQUJ00000000_melonis_C3_03099	AQZT00000000_melonis_DAPP-PG_224_01073	ASTM00000000_YL-JM2C_02551	ATTG00000000_menolis_FR1_00708	ATTI00000000_phyllosphaerae_5.2_03504	ATYK00000000_phyllosphaerae_FA2_02763	BBJS00000000_paucimobilis_NBRC_13935_03473	BBPI00000000_parapaucimobilis_NBRC_15100_02189	BBWU01000000_changbaiensis_NBRC_104936_02202	BCTR00000000_azotifigens_NBRC_15497_strain_NBRC_15497_04244	BCTY00000000_sanguinis_NBRC_13937_03418	BCTZ00000000_soli_NBRC_100801_01714	BCYU00000000_asaccharolytica_NBRC_15499_01703	BCYW00000000_koreensis_NBRC_16723_00409	BCYX00000000_mali_NBRC_15500_02488	BCYY00000000_pituitosa_NBRC_102491_04037	BCYZ00000000_pruni_NBRC_15498_01716	BDJB00000000_TZW2008_00596	BJXI01000000_aquatilis_NBRC_16722_02590	CABKLS010000001_uncultured_Sphingo_sp._str_MGYG-HGUT-01262_02124	CP000699_wittichii_RW1_03018	CP004036_MM-1_02262	CP006644.1_sanxanigenens_DSM_19645_NX02_05489	CP009571.1_taxi_ATCC_55669_02751	CP010836_WHSC-8_04033
group_4244		hypothetical protein	252	252	1	87	87913				188	254	200	AAQG00000000_SKA58_00131	AFGG00000000_S17_00710	AGFU00000000_elodea_ATCC_31461_01356	AHHA00000000_PAMC_26617_00514	AHIR00000000_echinoides_ATCC_14820_02648	AHIS00000000_PAMC_26605_02236	AIDW00000000_PAMC_26621_00633	ALBQ00000000_ATCC_31555_00831	ALVC00000000_LH128_03420	AORL00000000_PR090111-T3T-6A_03680	AORY00000000_Mn802worker_02570	AQUJ00000000_melonis_C3_03172	AQZT00000000_melonis_DAPP-PG_224_01001	ASTM00000000_YL-JM2C_00994	ATTG00000000_menolis_FR1_00635	ATTI00000000_phyllosphaerae_5.2_02826	ATYK00000000_phyllosphaerae_FA2_01865	BBJS00000000_paucimobilis_NBRC_13935_01653	BBPI00000000_parapaucimobilis_NBRC_15100_01812	BBWU01000000_changbaiensis_NBRC_104936_02843	BCTR00000000_azotifigens_NBRC_15497_strain_NBRC_15497_03343	BCTY00000000_sanguinis_NBRC_13937_03466	BCTZ00000000_soli_NBRC_100801_03073	BCYU00000000_asaccharolytica_NBRC_15499_01915	BCYW00000000_koreensis_NBRC_16723_03198	BCYX00000000_mali_NBRC_15500_01364	BCYY00000000_pituitosa_NBRC_102491_01709	BCYZ00000000_pruni_NBRC_15498_03497	BDJB00000000_TZW2008_00914	BJXI01000000_aquatilis_NBRC_16722_01658	CABKLS010000001_uncultured_Sphingo_sp._str_MGYG-HGUT-01262_01586	CP000699_wittichii_RW1_03733	CP004036_MM-1_01831	CP006644.1_sanxanigenens_DSM_19645_NX02_05173	CP009571.1_taxi_ATCC_55669_02850	CP010836_WHSC-8_04529
rsmA		Ribosomal RNA small subunit methyltransferase A	252	252	1	87	10981				809	878	828	AAQG00000000_SKA58_00425	AFGG00000000_S17_00264	AGFU00000000_elodea_ATCC_31461_02038	AHHA00000000_PAMC_26617_02948	AHIR00000000_echinoides_ATCC_14820_00310	AHIS00000000_PAMC_26605_02931	AIDW00000000_PAMC_26621_01782	ALBQ00000000_ATCC_31555_01964	ALVC00000000_LH128_00904	AORL00000000_PR090111-T3T-6A_02551	AORY00000000_Mn802worker_00074	AQUJ00000000_melonis_C3_01641	AQZT00000000_melonis_DAPP-PG_224_02434	ASTM00000000_YL-JM2C_00548	ATTG00000000_menolis_FR1_03201	ATTI00000000_phyllosphaerae_5.2_01958	ATYK00000000_phyllosphaerae_FA2_01175	BBJS00000000_paucimobilis_NBRC_13935_01103	BBPI00000000_parapaucimobilis_NBRC_15100_00048	BBWU01000000_changbaiensis_NBRC_104936_00726	BCTR00000000_azotifigens_NBRC_15497_strain_NBRC_15497_01213	BCTY00000000_sanguinis_NBRC_13937_00033	BCTZ00000000_soli_NBRC_100801_00509	BCYU00000000_asaccharolytica_NBRC_15499_01135	BCYW00000000_koreensis_NBRC_16723_02233	BCYX00000000_mali_NBRC_15500_01489	BCYY00000000_pituitosa_NBRC_102491_00553	BCYZ00000000_pruni_NBRC_15498_00019	BDJB00000000_TZW2008_01565	BJXI01000000_aquatilis_NBRC_16722_01619	CABKLS010000001_uncultured_Sphingo_sp._str_MGYG-HGUT-01262_00197	CP000699_wittichii_RW1_00932	CP004036_MM-1_00580	CP006644.1_sanxanigenens_DSM_19645_NX02_02409	CP009571.1_taxi_ATCC_55669_00593	CP010836_WHSC-8_01855
msrC		Free methionine-R-sulfoxide reductase	252	252	1	87	61121				479	578	489	AAQG00000000_SKA58_01032	AFGG00000000_S17_02153	AGFU00000000_elodea_ATCC_31461_02084	AHHA00000000_PAMC_26617_02593	AHIR00000000_echinoides_ATCC_14820_03604	AHIS00000000_PAMC_26605_02963	AIDW00000000_PAMC_26621_01494	ALBQ00000000_ATCC_31555_02710	ALVC00000000_LH128_05069	AORL00000000_PR090111-T3T-6A_00726	AORY00000000_Mn802worker_01195	AQUJ00000000_melonis_C3_02436	AQZT00000000_melonis_DAPP-PG_224_01635	ASTM00000000_YL-JM2C_05263	ATTG00000000_menolis_FR1_01371	ATTI00000000_phyllosphaerae_5.2_02497	ATYK00000000_phyllosphaerae_FA2_01955	BBJS00000000_paucimobilis_NBRC_13935_00344	BBPI00000000_parapaucimobilis_NBRC_15100_00506	BBWU01000000_changbaiensis_NBRC_104936_00086	BCTR00000000_azotifigens_NBRC_15497_strain_NBRC_15497_01898	BCTY00000000_sanguinis_NBRC_13937_01345	BCTZ00000000_soli_NBRC_100801_01400	BCYU00000000_asaccharolytica_NBRC_15499_00254	BCYW00000000_koreensis_NBRC_16723_01068	BCYX00000000_mali_NBRC_15500_00149	BCYY00000000_pituitosa_NBRC_102491_02314	BCYZ00000000_pruni_NBRC_15498_01075	BDJB00000000_TZW2008_02204	BJXI01000000_aquatilis_NBRC_16722_01069	CABKLS010000001_uncultured_Sphingo_sp._str_MGYG-HGUT-01262_00404	CP000699_wittichii_RW1_01926	CP004036_MM-1_01664	CP006644.1_sanxanigenens_DSM_19645_NX02_04022	CP009571.1_taxi_ATCC_55669_01902	CP010836_WHSC-8_03160
dgt		Deoxyguanosinetriphosphate triphosphohydrolase-like protein	252	252	1	87	35422				758	1238	1159	AAQG00000000_SKA58_02155	AFGG00000000_S17_02195	AGFU00000000_elodea_ATCC_31461_00283	AHHA00000000_PAMC_26617_02166	AHIR00000000_echinoides_ATCC_14820_01201	AHIS00000000_PAMC_26605_00617	AIDW00000000_PAMC_26621_01059	ALBQ00000000_ATCC_31555_01142	ALVC00000000_LH128_05984	AORL00000000_PR090111-T3T-6A_00803	AORY00000000_Mn802worker_01328	AQUJ00000000_melonis_C3_02387	AQZT00000000_melonis_DAPP-PG_224_01684	ASTM00000000_YL-JM2C_01440	ATTG00000000_menolis_FR1_01420	ATTI00000000_phyllosphaerae_5.2_02986	ATYK00000000_phyllosphaerae_FA2_02259	BBJS00000000_paucimobilis_NBRC_13935_00386	BBPI00000000_parapaucimobilis_NBRC_15100_02916	BBWU01000000_changbaiensis_NBRC_104936_01630	BCTR00000000_azotifigens_NBRC_15497_strain_NBRC_15497_00870	BCTY00000000_sanguinis_NBRC_13937_01673	BCTZ00000000_soli_NBRC_100801_01152	BCYU00000000_asaccharolytica_NBRC_15499_03133	BCYW00000000_koreensis_NBRC_16723_01797	BCYX00000000_mali_NBRC_15500_02675	BCYY00000000_pituitosa_NBRC_102491_01502	BCYZ00000000_pruni_NBRC_15498_03725	BDJB00000000_TZW2008_00380	BJXI01000000_aquatilis_NBRC_16722_02652	CABKLS010000001_uncultured_Sphingo_sp._str_MGYG-HGUT-01262_03003	CP000699_wittichii_RW1_04540	CP004036_MM-1_01114	CP006644.1_sanxanigenens_DSM_19645_NX02_00155	CP009571.1_taxi_ATCC_55669_01854	CP010836_WHSC-8_02034
mkl		putative ribonucleotide transport ATP-binding protein mkl	252	252	1	87	113695				743	1004	855	AAQG00000000_SKA58_02902	AFGG00000000_S17_02460	AGFU00000000_elodea_ATCC_31461_01592	AHHA00000000_PAMC_26617_02015	AHIR00000000_echinoides_ATCC_14820_01684	AHIS00000000_PAMC_26605_02429	AIDW00000000_PAMC_26621_00924	ALBQ00000000_ATCC_31555_01695	ALVC00000000_LH128_05107	AORL00000000_PR090111-T3T-6A_00391	AORY00000000_Mn802worker_01484	AQUJ00000000_melonis_C3_02701	AQZT00000000_melonis_DAPP-PG_224_01421	ASTM00000000_YL-JM2C_04446	ATTG00000000_menolis_FR1_01106	ATTI00000000_phyllosphaerae_5.2_00689	ATYK00000000_phyllosphaerae_FA2_02210	BBJS00000000_paucimobilis_NBRC_13935_00027	BBPI00000000_parapaucimobilis_NBRC_15100_00649	BBWU01000000_changbaiensis_NBRC_104936_00321	BCTR00000000_azotifigens_NBRC_15497_strain_NBRC_15497_04039	BCTY00000000_sanguinis_NBRC_13937_00711	BCTZ00000000_soli_NBRC_100801_02858	BCYU00000000_asaccharolytica_NBRC_15499_00021	BCYW00000000_koreensis_NBRC_16723_02572	BCYX00000000_mali_NBRC_15500_03222	BCYY00000000_pituitosa_NBRC_102491_01852	BCYZ00000000_pruni_NBRC_15498_02944	BDJB00000000_TZW2008_02838	BJXI01000000_aquatilis_NBRC_16722_02766	CABKLS010000001_uncultured_Sphingo_sp._str_MGYG-HGUT-01262_00952	CP000699_wittichii_RW1_03324	CP004036_MM-1_02284	CP006644.1_sanxanigenens_DSM_19645_NX02_04786	CP009571.1_taxi_ATCC_55669_03329	CP010836_WHSC-8_03730
mltB		Tn3 family transposase TnXax1	252	252	1	87	10208				962	1157	1049	AAQG00000000_SKA58_01286	AFGG00000000_S17_01093	AGFU00000000_elodea_ATCC_31461_00991	AHHA00000000_PAMC_26617_03176	AHIR00000000_echinoides_ATCC_14820_00353	AHIS00000000_PAMC_26605_02886	AIDW00000000_PAMC_26621_02019	ALBQ00000000_ATCC_31555_01822	ALVC00000000_LH128_01193	AORL00000000_PR090111-T3T-6A_02477	AORY00000000_Mn802worker_01966	AQUJ00000000_melonis_C3_01612	AQZT00000000_melonis_DAPP-PG_224_02462	ASTM00000000_YL-JM2C_00622	ATTG00000000_menolis_FR1_03172	ATTI00000000_phyllosphaerae_5.2_01784	ATYK00000000_phyllosphaerae_FA2_01033	BBJS00000000_paucimobilis_NBRC_13935_00776	BBPI00000000_parapaucimobilis_NBRC_15100_02055	BBWU01000000_changbaiensis_NBRC_104936_00695	BCTR00000000_azotifigens_NBRC_15497_strain_NBRC_15497_01176	BCTY00000000_sanguinis_NBRC_13937_00178	BCTZ00000000_soli_NBRC_100801_00815	BCYU00000000_asaccharolytica_NBRC_15499_01176	BCYW00000000_koreensis_NBRC_16723_01243	BCYX00000000_mali_NBRC_15500_01443	BCYY00000000_pituitosa_NBRC_102491_00596	BCYZ00000000_pruni_NBRC_15498_00060	BDJB00000000_TZW2008_01522	BJXI01000000_aquatilis_NBRC_16722_02564	CABKLS010000001_uncultured_Sphingo_sp._str_MGYG-HGUT-01262_00241	CP000699_wittichii_RW1_01008	CP004036_MM-1_00123	CP006644.1_sanxanigenens_DSM_19645_NX02_02293	CP009571.1_taxi_ATCC_55669_00621	CP010836_WHSC-8_01471
group_4448		hypothetical protein	252	252	1	87	63148				605	770	665	AAQG00000000_SKA58_02996	AFGG00000000_S17_02102	AGFU00000000_elodea_ATCC_31461_02510	AHHA00000000_PAMC_26617_00131	AHIR00000000_echinoides_ATCC_14820_01666	AHIS00000000_PAMC_26605_00075	AIDW00000000_PAMC_26621_02867	ALBQ00000000_ATCC_31555_00035	ALVC00000000_LH128_04302	AORL00000000_PR090111-T3T-6A_03228	AORY00000000_Mn802worker_00490	AQUJ00000000_melonis_C3_00050	AQZT00000000_melonis_DAPP-PG_224_00642	ASTM00000000_YL-JM2C_02445	ATTG00000000_menolis_FR1_01609	ATTI00000000_phyllosphaerae_5.2_00022	ATYK00000000_phyllosphaerae_FA2_02826	BBJS00000000_paucimobilis_NBRC_13935_03497	BBPI00000000_parapaucimobilis_NBRC_15100_01648	BBWU01000000_changbaiensis_NBRC_104936_02099	BCTR00000000_azotifigens_NBRC_15497_strain_NBRC_15497_03985	BCTY00000000_sanguinis_NBRC_13937_03329	BCTZ00000000_soli_NBRC_100801_02835	BCYU00000000_asaccharolytica_NBRC_15499_04044	BCYW00000000_koreensis_NBRC_16723_02641	BCYX00000000_mali_NBRC_15500_02039	BCYY00000000_pituitosa_NBRC_102491_02521	BCYZ00000000_pruni_NBRC_15498_03923	BDJB00000000_TZW2008_02487	BJXI01000000_aquatilis_NBRC_16722_00590	CABKLS010000001_uncultured_Sphingo_sp._str_MGYG-HGUT-01262_00681	CP000699_wittichii_RW1_04143	CP004036_MM-1_02039	CP006644.1_sanxanigenens_DSM_19645_NX02_04963	CP009571.1_taxi_ATCC_55669_01621	CP010836_WHSC-8_03802
mnmA		tRNA-specific 2-thiouridylase MnmA	252	252	1	87	113766				1022	1232	1113	AAQG00000000_SKA58_00073	AFGG00000000_S17_02469	AGFU00000000_elodea_ATCC_31461_00489	AHHA00000000_PAMC_26617_00116	AHIR00000000_echinoides_ATCC_14820_01673	AHIS00000000_PAMC_26605_02441	AIDW00000000_PAMC_26621_02850	ALBQ00000000_ATCC_31555_01803	ALVC00000000_LH128_01889	AORL00000000_PR090111-T3T-6A_01761	AORY00000000_Mn802worker_01492	AQUJ00000000_melonis_C3_02710	AQZT00000000_melonis_DAPP-PG_224_01412	ASTM00000000_YL-JM2C_02199	ATTG00000000_menolis_FR1_01097	ATTI00000000_phyllosphaerae_5.2_00680	ATYK00000000_phyllosphaerae_FA2_02218	BBJS00000000_paucimobilis_NBRC_13935_00018	BBPI00000000_parapaucimobilis_NBRC_15100_00640	BBWU01000000_changbaiensis_NBRC_104936_02123	BCTR00000000_azotifigens_NBRC_15497_strain_NBRC_15497_03631	BCTY00000000_sanguinis_NBRC_13937_00702	BCTZ00000000_soli_NBRC_100801_02869	BCYU00000000_asaccharolytica_NBRC_15499_03446	BCYW00000000_koreensis_NBRC_16723_02586	BCYX00000000_mali_NBRC_15500_04104	BCYY00000000_pituitosa_NBRC_102491_01820	BCYZ00000000_pruni_NBRC_15498_01798	BDJB00000000_TZW2008_02829	BJXI01000000_aquatilis_NBRC_16722_02775	CABKLS010000001_uncultured_Sphingo_sp._str_MGYG-HGUT-01262_00943	CP000699_wittichii_RW1_05379	CP004036_MM-1_02143	CP006644.1_sanxanigenens_DSM_19645_NX02_05127	CP009571.1_taxi_ATCC_55669_03320	CP010836_WHSC-8_03719
group_4501		hypothetical protein	252	252	1	87	98980				542	794	652	AAQG00000000_SKA58_01977	AFGG00000000_S17_03416	AGFU00000000_elodea_ATCC_31461_03688	AHHA00000000_PAMC_26617_03762	AHIR00000000_echinoides_ATCC_14820_01076	AHIS00000000_PAMC_26605_02040	AIDW00000000_PAMC_26621_02620	ALBQ00000000_ATCC_31555_03622	ALVC00000000_LH128_02888	AORL00000000_PR090111-T3T-6A_01421	AORY00000000_Mn802worker_01059	AQUJ00000000_melonis_C3_02856	AQZT00000000_melonis_DAPP-PG_224_01266	ASTM00000000_YL-JM2C_05016	ATTG00000000_menolis_FR1_00951	ATTI00000000_phyllosphaerae_5.2_01550	ATYK00000000_phyllosphaerae_FA2_01424	BBJS00000000_paucimobilis_NBRC_13935_00271	BBPI00000000_parapaucimobilis_NBRC_15100_00913	BBWU01000000_changbaiensis_NBRC_104936_02955	BCTR00000000_azotifigens_NBRC_15497_strain_NBRC_15497_01940	BCTY00000000_sanguinis_NBRC_13937_00977	BCTZ00000000_soli_NBRC_100801_01534	BCYU00000000_asaccharolytica_NBRC_15499_02735	BCYW00000000_koreensis_NBRC_16723_00793	BCYX00000000_mali_NBRC_15500_04511	BCYY00000000_pituitosa_NBRC_102491_01208	BCYZ00000000_pruni_NBRC_15498_02138	BDJB00000000_TZW2008_02384	BJXI01000000_aquatilis_NBRC_16722_02735	CABKLS010000001_uncultured_Sphingo_sp._str_MGYG-HGUT-01262_00854	CP000699_wittichii_RW1_03273	CP004036_MM-1_00277	CP006644.1_sanxanigenens_DSM_19645_NX02_00929	CP009571.1_taxi_ATCC_55669_01134	CP010836_WHSC-8_00511
serS		Serine--tRNA ligase	252	252	1	87	41271				1082	1433	1282	AAQG00000000_SKA58_01007	AFGG00000000_S17_00059	AGFU00000000_elodea_ATCC_31461_00841	AHHA00000000_PAMC_26617_02966	AHIR00000000_echinoides_ATCC_14820_00390	AHIS00000000_PAMC_26605_00762	AIDW00000000_PAMC_26621_01800	ALBQ00000000_ATCC_31555_03549	ALVC00000000_LH128_06038	AORL00000000_PR090111-T3T-6A_02398	AORY00000000_Mn802worker_02433	AQUJ00000000_melonis_C3_01485	AQZT00000000_melonis_DAPP-PG_224_02633	ASTM00000000_YL-JM2C_04313	ATTG00000000_menolis_FR1_03045	ATTI00000000_phyllosphaerae_5.2_01720	ATYK00000000_phyllosphaerae_FA2_00892	BBJS00000000_paucimobilis_NBRC_13935_01307	BBPI00000000_parapaucimobilis_NBRC_15100_00250	BBWU01000000_changbaiensis_NBRC_104936_00419	BCTR00000000_azotifigens_NBRC_15497_strain_NBRC_15497_02628	BCTY00000000_sanguinis_NBRC_13937_00530	BCTZ00000000_soli_NBRC_100801_00966	BCYU00000000_asaccharolytica_NBRC_15499_03503	BCYW00000000_koreensis_NBRC_16723_01400	BCYX00000000_mali_NBRC_15500_01139	BCYY00000000_pituitosa_NBRC_102491_00244	BCYZ00000000_pruni_NBRC_15498_00229	BDJB00000000_TZW2008_01661	BJXI01000000_aquatilis_NBRC_16722_01205	CABKLS010000001_uncultured_Sphingo_sp._str_MGYG-HGUT-01262_02972	CP000699_wittichii_RW1_01174	CP004036_MM-1_03562	CP006644.1_sanxanigenens_DSM_19645_NX02_02031	CP009571.1_taxi_ATCC_55669_00109	CP010836_WHSC-8_01983
rpoN2		RNA polymerase sigma-54 factor 2	252	252	1	87	67933				1235	1607	1501	AAQG00000000_SKA58_02484	AFGG00000000_S17_02913	AGFU00000000_elodea_ATCC_31461_00584	AHHA00000000_PAMC_26617_01688	AHIR00000000_echinoides_ATCC_14820_01742	AHIS00000000_PAMC_26605_00062	AIDW00000000_PAMC_26621_03243	ALBQ00000000_ATCC_31555_01486	ALVC00000000_LH128_04620	AORL00000000_PR090111-T3T-6A_03257	AORY00000000_Mn802worker_00480	AQUJ00000000_melonis_C3_00072	AQZT00000000_melonis_DAPP-PG_224_00620	ASTM00000000_YL-JM2C_04558	ATTG00000000_menolis_FR1_01631	ATTI00000000_phyllosphaerae_5.2_00005	ATYK00000000_phyllosphaerae_FA2_02810	BBJS00000000_paucimobilis_NBRC_13935_01684	BBPI00000000_parapaucimobilis_NBRC_15100_01842	BBWU01000000_changbaiensis_NBRC_104936_02044	BCTR00000000_azotifigens_NBRC_15497_strain_NBRC_15497_04115	BCTY00000000_sanguinis_NBRC_13937_01275	BCTZ00000000_soli_NBRC_100801_02564	BCYU00000000_asaccharolytica_NBRC_15499_02399	BCYW00000000_koreensis_NBRC_16723_00202	BCYX00000000_mali_NBRC_15500_02133	BCYY00000000_pituitosa_NBRC_102491_01761	BCYZ00000000_pruni_NBRC_15498_03128	BDJB00000000_TZW2008_02955	BJXI01000000_aquatilis_NBRC_16722_00610	CABKLS010000001_uncultured_Sphingo_sp._str_MGYG-HGUT-01262_02449	CP000699_wittichii_RW1_03489	CP004036_MM-1_02364	CP006644.1_sanxanigenens_DSM_19645_NX02_05669	CP009571.1_taxi_ATCC_55669_01616	CP010836_WHSC-8_00372
lptD		LPS-assembly protein LptD	252	252	1	87	10977				1196	2465	2255	AAQG00000000_SKA58_00428	AFGG00000000_S17_00267	AGFU00000000_elodea_ATCC_31461_02035	AHHA00000000_PAMC_26617_02951	AHIR00000000_echinoides_ATCC_14820_00313	AHIS00000000_PAMC_26605_02928	AIDW00000000_PAMC_26621_01785	ALBQ00000000_ATCC_31555_01961	ALVC00000000_LH128_00901	AORL00000000_PR090111-T3T-6A_02548	AORY00000000_Mn802worker_00071	AQUJ00000000_melonis_C3_01638	AQZT00000000_melonis_DAPP-PG_224_02437	ASTM00000000_YL-JM2C_00551	ATTG00000000_menolis_FR1_03198	ATTI00000000_phyllosphaerae_5.2_01955	ATYK00000000_phyllosphaerae_FA2_01172	BBJS00000000_paucimobilis_NBRC_13935_01100	BBPI00000000_parapaucimobilis_NBRC_15100_00045	BBWU01000000_changbaiensis_NBRC_104936_00723	BCTR00000000_azotifigens_NBRC_15497_strain_NBRC_15497_01210	BCTY00000000_sanguinis_NBRC_13937_00030	BCTZ00000000_soli_NBRC_100801_00512	BCYU00000000_asaccharolytica_NBRC_15499_01138	BCYW00000000_koreensis_NBRC_16723_02236	BCYX00000000_mali_NBRC_15500_01486	BCYY00000000_pituitosa_NBRC_102491_00556	BCYZ00000000_pruni_NBRC_15498_00022	BDJB00000000_TZW2008_01562	BJXI01000000_aquatilis_NBRC_16722_01616	CABKLS010000001_uncultured_Sphingo_sp._str_MGYG-HGUT-01262_00200	CP000699_wittichii_RW1_00935	CP004036_MM-1_00577	CP006644.1_sanxanigenens_DSM_19645_NX02_02406	CP009571.1_taxi_ATCC_55669_00596	CP010836_WHSC-8_01852
yciB		Intracellular septation protein	252	252	1	87	42762				341	722	636	AAQG00000000_SKA58_00588	AFGG00000000_S17_00945	AGFU00000000_elodea_ATCC_31461_00711	AHHA00000000_PAMC_26617_03461	AHIR00000000_echinoides_ATCC_14820_00448	AHIS00000000_PAMC_26605_02608	AIDW00000000_PAMC_26621_02313	ALBQ00000000_ATCC_31555_00531	ALVC00000000_LH128_05812	AORL00000000_PR090111-T3T-6A_02201	AORY00000000_Mn802worker_01729	AQUJ00000000_melonis_C3_01036	AQZT00000000_melonis_DAPP-PG_224_03259	ASTM00000000_YL-JM2C_04648	ATTG00000000_menolis_FR1_02596	ATTI00000000_phyllosphaerae_5.2_02057	ATYK00000000_phyllosphaerae_FA2_01246	BBJS00000000_paucimobilis_NBRC_13935_00656	BBPI00000000_parapaucimobilis_NBRC_15100_00477	BBWU01000000_changbaiensis_NBRC_104936_00165	BCTR00000000_azotifigens_NBRC_15497_strain_NBRC_15497_00569	BCTY00000000_sanguinis_NBRC_13937_02184	BCTZ00000000_soli_NBRC_100801_01077	BCYU00000000_asaccharolytica_NBRC_15499_01259	BCYW00000000_koreensis_NBRC_16723_02714	BCYX00000000_mali_NBRC_15500_01890	BCYY00000000_pituitosa_NBRC_102491_00364	BCYZ00000000_pruni_NBRC_15498_03564	BDJB00000000_TZW2008_01466	BJXI01000000_aquatilis_NBRC_16722_03754	CABKLS010000001_uncultured_Sphingo_sp._str_MGYG-HGUT-01262_02957	CP000699_wittichii_RW1_03513	CP004036_MM-1_00627	CP006644.1_sanxanigenens_DSM_19645_NX02_02548	CP009571.1_taxi_ATCC_55669_01280	CP010836_WHSC-8_01912
group_4898		hypothetical protein	252	252	1	87	28180				317	476	423	AAQG00000000_SKA58_02226	AFGG00000000_S17_02522	AGFU00000000_elodea_ATCC_31461_03554	AHHA00000000_PAMC_26617_03340	AHIR00000000_echinoides_ATCC_14820_00275	AHIS00000000_PAMC_26605_03316	AIDW00000000_PAMC_26621_02188	ALBQ00000000_ATCC_31555_02660	ALVC00000000_LH128_00290	AORL00000000_PR090111-T3T-6A_01000	AORY00000000_Mn802worker_02020	AQUJ00000000_melonis_C3_01132	AQZT00000000_melonis_DAPP-PG_224_03163	ASTM00000000_YL-JM2C_03783	ATTG00000000_menolis_FR1_02692	ATTI00000000_phyllosphaerae_5.2_02586	ATYK00000000_phyllosphaerae_FA2_00545	BBJS00000000_paucimobilis_NBRC_13935_01979	BBPI00000000_parapaucimobilis_NBRC_15100_02945	BBWU01000000_changbaiensis_NBRC_104936_00221	BCTR00000000_azotifigens_NBRC_15497_strain_NBRC_15497_02060	BCTY00000000_sanguinis_NBRC_13937_03533	BCTZ00000000_soli_NBRC_100801_01291	BCYU00000000_asaccharolytica_NBRC_15499_03102	BCYW00000000_koreensis_NBRC_16723_03050	BCYX00000000_mali_NBRC_15500_00743	BCYY00000000_pituitosa_NBRC_102491_01064	BCYZ00000000_pruni_NBRC_15498_00820	BDJB00000000_TZW2008_00276	BJXI01000000_aquatilis_NBRC_16722_00919	CABKLS010000001_uncultured_Sphingo_sp._str_MGYG-HGUT-01262_00971	CP000699_wittichii_RW1_04452	CP004036_MM-1_03158	CP006644.1_sanxanigenens_DSM_19645_NX02_02177	CP009571.1_taxi_ATCC_55669_02126	CP010836_WHSC-8_00572
purK		N5-carboxyaminoimidazole ribonucleotide synthase	252	252	1	87	87980				1007	1112	1066	AAQG00000000_SKA58_01206	AFGG00000000_S17_00698	AGFU00000000_elodea_ATCC_31461_01172	AHHA00000000_PAMC_26617_00498	AHIR00000000_echinoides_ATCC_14820_02658	AHIS00000000_PAMC_26605_02246	AIDW00000000_PAMC_26621_00649	ALBQ00000000_ATCC_31555_00103	ALVC00000000_LH128_03290	AORL00000000_PR090111-T3T-6A_03691	AORY00000000_Mn802worker_02950	AQUJ00000000_melonis_C3_03164	AQZT00000000_melonis_DAPP-PG_224_01009	ASTM00000000_YL-JM2C_01010	ATTG00000000_menolis_FR1_00643	ATTI00000000_phyllosphaerae_5.2_02292	ATYK00000000_phyllosphaerae_FA2_02199	BBJS00000000_paucimobilis_NBRC_13935_01640	BBPI00000000_parapaucimobilis_NBRC_15100_01801	BBWU01000000_changbaiensis_NBRC_104936_01941	BCTR00000000_azotifigens_NBRC_15497_strain_NBRC_15497_02748	BCTY00000000_sanguinis_NBRC_13937_02649	BCTZ00000000_soli_NBRC_100801_03063	BCYU00000000_asaccharolytica_NBRC_15499_01891	BCYW00000000_koreensis_NBRC_16723_03187	BCYX00000000_mali_NBRC_15500_04497	BCYY00000000_pituitosa_NBRC_102491_03077	BCYZ00000000_pruni_NBRC_15498_04101	BDJB00000000_TZW2008_00930	BJXI01000000_aquatilis_NBRC_16722_01665	CABKLS010000001_uncultured_Sphingo_sp._str_MGYG-HGUT-01262_02410	CP000699_wittichii_RW1_03717	CP004036_MM-1_02043	CP006644.1_sanxanigenens_DSM_19645_NX02_04642	CP009571.1_taxi_ATCC_55669_02840	CP010836_WHSC-8_04520
ccmE		Cytochrome c-type biogenesis protein CcmE	252	252	1	87	43803				275	554	439	AAQG00000000_SKA58_01554	AFGG00000000_S17_02134	AGFU00000000_elodea_ATCC_31461_00426	AHHA00000000_PAMC_26617_01037	AHIR00000000_echinoides_ATCC_14820_01883	AHIS00000000_PAMC_26605_00914	AIDW00000000_PAMC_26621_00186	ALBQ00000000_ATCC_31555_00510	ALVC00000000_LH128_02800	AORL00000000_PR090111-T3T-6A_02637	AORY00000000_Mn802worker_02030	AQUJ00000000_melonis_C3_02025	AQZT00000000_melonis_DAPP-PG_224_02047	ASTM00000000_YL-JM2C_01495	ATTG00000000_menolis_FR1_00078	ATTI00000000_phyllosphaerae_5.2_02629	ATYK00000000_phyllosphaerae_FA2_00483	BBJS00000000_paucimobilis_NBRC_13935_00325	BBPI00000000_parapaucimobilis_NBRC_15100_00965	BBWU01000000_changbaiensis_NBRC_104936_00834	BCTR00000000_azotifigens_NBRC_15497_strain_NBRC_15497_00486	BCTY00000000_sanguinis_NBRC_13937_01979	BCTZ00000000_soli_NBRC_100801_00293	BCYU00000000_asaccharolytica_NBRC_15499_00209	BCYW00000000_koreensis_NBRC_16723_01296	BCYX00000000_mali_NBRC_15500_00585	BCYY00000000_pituitosa_NBRC_102491_00874	BCYZ00000000_pruni_NBRC_15498_00957	BDJB00000000_TZW2008_00284	BJXI01000000_aquatilis_NBRC_16722_00138	CABKLS010000001_uncultured_Sphingo_sp._str_MGYG-HGUT-01262_00982	CP000699_wittichii_RW1_04595	CP004036_MM-1_00166	CP006644.1_sanxanigenens_DSM_19645_NX02_02589	CP009571.1_taxi_ATCC_55669_00788	CP010836_WHSC-8_02374
rdgB		dITP/XTP pyrophosphatase	252	252	1	87	80663				287	671	631	AAQG00000000_SKA58_01931	AFGG00000000_S17_03384	AGFU00000000_elodea_ATCC_31461_01774	AHHA00000000_PAMC_26617_02377	AHIR00000000_echinoides_ATCC_14820_03321	AHIS00000000_PAMC_26605_00477	AIDW00000000_PAMC_26621_01274	ALBQ00000000_ATCC_31555_00134	ALVC00000000_LH128_05282	AORL00000000_PR090111-T3T-6A_01189	AORY00000000_Mn802worker_01140	AQUJ00000000_melonis_C3_02839	AQZT00000000_melonis_DAPP-PG_224_01283	ASTM00000000_YL-JM2C_03213	ATTG00000000_menolis_FR1_00968	ATTI00000000_phyllosphaerae_5.2_03187	ATYK00000000_phyllosphaerae_FA2_02413	BBJS00000000_paucimobilis_NBRC_13935_00239	BBPI00000000_parapaucimobilis_NBRC_15100_00871	BBWU01000000_changbaiensis_NBRC_104936_00310	BCTR00000000_azotifigens_NBRC_15497_strain_NBRC_15497_03542	BCTY00000000_sanguinis_NBRC_13937_01013	BCTZ00000000_soli_NBRC_100801_01569	BCYU00000000_asaccharolytica_NBRC_15499_02270	BCYW00000000_koreensis_NBRC_16723_00004	BCYX00000000_mali_NBRC_15500_04417	BCYY00000000_pituitosa_NBRC_102491_01251	BCYZ00000000_pruni_NBRC_15498_04027	BDJB00000000_TZW2008_01092	BJXI01000000_aquatilis_NBRC_16722_03659	CABKLS010000001_uncultured_Sphingo_sp._str_MGYG-HGUT-01262_01078	CP000699_wittichii_RW1_01103	CP004036_MM-1_00502	CP006644.1_sanxanigenens_DSM_19645_NX02_02162	CP009571.1_taxi_ATCC_55669_02053	CP010836_WHSC-8_03307
group_5019		hypothetical protein	252	252	1	87	112299				425	557	535	AAQG00000000_SKA58_02829	AFGG00000000_S17_03425	AGFU00000000_elodea_ATCC_31461_02005	AHHA00000000_PAMC_26617_01056	AHIR00000000_echinoides_ATCC_14820_02288	AHIS00000000_PAMC_26605_01049	AIDW00000000_PAMC_26621_00167	ALBQ00000000_ATCC_31555_03457	ALVC00000000_LH128_02521	AORL00000000_PR090111-T3T-6A_03313	AORY00000000_Mn802worker_00565	AQUJ00000000_melonis_C3_03304	AQZT00000000_melonis_DAPP-PG_224_00867	ASTM00000000_YL-JM2C_01158	ATTG00000000_menolis_FR1_00503	ATTI00000000_phyllosphaerae_5.2_00068	ATYK00000000_phyllosphaerae_FA2_02872	BBJS00000000_paucimobilis_NBRC_13935_01899	BBPI00000000_parapaucimobilis_NBRC_15100_02171	BBWU01000000_changbaiensis_NBRC_104936_02378	BCTR00000000_azotifigens_NBRC_15497_strain_NBRC_15497_03504	BCTY00000000_sanguinis_NBRC_13937_03543	BCTZ00000000_soli_NBRC_100801_01696	BCYU00000000_asaccharolytica_NBRC_15499_02800	BCYW00000000_koreensis_NBRC_16723_00449	BCYX00000000_mali_NBRC_15500_01669	BCYY00000000_pituitosa_NBRC_102491_04313	BCYZ00000000_pruni_NBRC_15498_00464	BDJB00000000_TZW2008_02559	BJXI01000000_aquatilis_NBRC_16722_03196	CABKLS010000001_uncultured_Sphingo_sp._str_MGYG-HGUT-01262_01042	CP000699_wittichii_RW1_03595	CP004036_MM-1_02965	CP006644.1_sanxanigenens_DSM_19645_NX02_01430	CP009571.1_taxi_ATCC_55669_02989	CP010836_WHSC-8_04013
dbpA		ATP-dependent RNA helicase DbpA	252	252	1	87	62876				1811	2531	2405	AAQG00000000_SKA58_02897	AFGG00000000_S17_02970	AGFU00000000_elodea_ATCC_31461_02264	AHHA00000000_PAMC_26617_00137	AHIR00000000_echinoides_ATCC_14820_02742	AHIS00000000_PAMC_26605_00067	AIDW00000000_PAMC_26621_02873	ALBQ00000000_ATCC_31555_01480	ALVC00000000_LH128_02146	AORL00000000_PR090111-T3T-6A_03225	AORY00000000_Mn802worker_00487	AQUJ00000000_melonis_C3_00068	AQZT00000000_melonis_DAPP-PG_224_00624	ASTM00000000_YL-JM2C_03579	ATTG00000000_menolis_FR1_01627	ATTI00000000_phyllosphaerae_5.2_00020	ATYK00000000_phyllosphaerae_FA2_02823	BBJS00000000_paucimobilis_NBRC_13935_01742	BBPI00000000_parapaucimobilis_NBRC_15100_01898	BBWU01000000_changbaiensis_NBRC_104936_02102	BCTR00000000_azotifigens_NBRC_15497_strain_NBRC_15497_04084	BCTY00000000_sanguinis_NBRC_13937_01219	BCTZ00000000_soli_NBRC_100801_02559	BCYU00000000_asaccharolytica_NBRC_15499_02406	BCYW00000000_koreensis_NBRC_16723_02643	BCYX00000000_mali_NBRC_15500_02142	BCYY00000000_pituitosa_NBRC_102491_02586	BCYZ00000000_pruni_NBRC_15498_03121	BDJB00000000_TZW2008_02484	BJXI01000000_aquatilis_NBRC_16722_00607	CABKLS010000001_uncultured_Sphingo_sp._str_MGYG-HGUT-01262_02452	CP000699_wittichii_RW1_03374	CP004036_MM-1_02307	CP006644.1_sanxanigenens_DSM_19645_NX02_05095	CP009571.1_taxi_ATCC_55669_01619	CP010836_WHSC-8_00369
bepF		Multidrug resistance protein MdtA	252	252	1	87	113725				986	1241	1190	AAQG00000000_SKA58_00068	AFGG00000000_S17_02464	AGFU00000000_elodea_ATCC_31461_00494	AHHA00000000_PAMC_26617_02020	AHIR00000000_echinoides_ATCC_14820_01679	AHIS00000000_PAMC_26605_02436	AIDW00000000_PAMC_26621_00930	ALBQ00000000_ATCC_31555_01798	ALVC00000000_LH128_01886	AORL00000000_PR090111-T3T-6A_01756	AORY00000000_Mn802worker_01488	AQUJ00000000_melonis_C3_02705	AQZT00000000_melonis_DAPP-PG_224_01417	ASTM00000000_YL-JM2C_02192	ATTG00000000_menolis_FR1_01102	ATTI00000000_phyllosphaerae_5.2_00685	ATYK00000000_phyllosphaerae_FA2_02214	BBJS00000000_paucimobilis_NBRC_13935_00023	BBPI00000000_parapaucimobilis_NBRC_15100_00645	BBWU01000000_changbaiensis_NBRC_104936_02624	BCTR00000000_azotifigens_NBRC_15497_strain_NBRC_15497_03636	BCTY00000000_sanguinis_NBRC_13937_00707	BCTZ00000000_soli_NBRC_100801_02863	BCYU00000000_asaccharolytica_NBRC_15499_03453	BCYW00000000_koreensis_NBRC_16723_02580	BCYX00000000_mali_NBRC_15500_04097	BCYY00000000_pituitosa_NBRC_102491_01815	BCYZ00000000_pruni_NBRC_15498_01804	BDJB00000000_TZW2008_02834	BJXI01000000_aquatilis_NBRC_16722_02770	CABKLS010000001_uncultured_Sphingo_sp._str_MGYG-HGUT-01262_00948	CP000699_wittichii_RW1_05372	CP004036_MM-1_02137	CP006644.1_sanxanigenens_DSM_19645_NX02_05151	CP009571.1_taxi_ATCC_55669_03325	CP010836_WHSC-8_03724
yfcF		hypothetical protein	252	252	1	87	95594				566	755	671	AAQG00000000_SKA58_00433	AFGG00000000_S17_01277	AGFU00000000_elodea_ATCC_31461_02823	AHHA00000000_PAMC_26617_02390	AHIR00000000_echinoides_ATCC_14820_03337	AHIS00000000_PAMC_26605_00488	AIDW00000000_PAMC_26621_01287	ALBQ00000000_ATCC_31555_01076	ALVC00000000_LH128_04284	AORL00000000_PR090111-T3T-6A_01665	AORY00000000_Mn802worker_00094	AQUJ00000000_melonis_C3_01197	AQZT00000000_melonis_DAPP-PG_224_03098	ASTM00000000_YL-JM2C_02800	ATTG00000000_menolis_FR1_02757	ATTI00000000_phyllosphaerae_5.2_01910	ATYK00000000_phyllosphaerae_FA2_01128	BBJS00000000_paucimobilis_NBRC_13935_02319	BBPI00000000_parapaucimobilis_NBRC_15100_03079	BBWU01000000_changbaiensis_NBRC_104936_01459	BCTR00000000_azotifigens_NBRC_15497_strain_NBRC_15497_01483	BCTY00000000_sanguinis_NBRC_13937_00600	BCTZ00000000_soli_NBRC_100801_00033	BCYU00000000_asaccharolytica_NBRC_15499_02863	BCYW00000000_koreensis_NBRC_16723_01690	BCYX00000000_mali_NBRC_15500_00983	BCYY00000000_pituitosa_NBRC_102491_02474	BCYZ00000000_pruni_NBRC_15498_02199	BDJB00000000_TZW2008_01385	BJXI01000000_aquatilis_NBRC_16722_03122	CABKLS010000001_uncultured_Sphingo_sp._str_MGYG-HGUT-01262_00387	CP000699_wittichii_RW1_04216	CP004036_MM-1_03132	CP006644.1_sanxanigenens_DSM_19645_NX02_01393	CP009571.1_taxi_ATCC_55669_00368	CP010836_WHSC-8_02746
cbpA		Curved DNA-binding protein	252	252	1	87	114017				893	986	943	AAQG00000000_SKA58_02508	AFGG00000000_S17_03593	AGFU00000000_elodea_ATCC_31461_02274	AHHA00000000_PAMC_26617_01625	AHIR00000000_echinoides_ATCC_14820_02836	AHIS00000000_PAMC_26605_02453	AIDW00000000_PAMC_26621_03399	ALBQ00000000_ATCC_31555_03415	ALVC00000000_LH128_02172	AORL00000000_PR090111-T3T-6A_00131	AORY00000000_Mn802worker_00871	AQUJ00000000_melonis_C3_02720	AQZT00000000_melonis_DAPP-PG_224_01402	ASTM00000000_YL-JM2C_02214	ATTG00000000_menolis_FR1_01087	ATTI00000000_phyllosphaerae_5.2_00580	ATYK00000000_phyllosphaerae_FA2_03382	BBJS00000000_paucimobilis_NBRC_13935_00119	BBPI00000000_parapaucimobilis_NBRC_15100_03314	BBWU01000000_changbaiensis_NBRC_104936_02341	BCTR00000000_azotifigens_NBRC_15497_strain_NBRC_15497_03992	BCTY00000000_sanguinis_NBRC_13937_02473	BCTZ00000000_soli_NBRC_100801_02878	BCYU00000000_asaccharolytica_NBRC_15499_03435	BCYW00000000_koreensis_NBRC_16723_00279	BCYX00000000_mali_NBRC_15500_03392	BCYY00000000_pituitosa_NBRC_102491_04081	BCYZ00000000_pruni_NBRC_15498_04175	BDJB00000000_TZW2008_00037	BJXI01000000_aquatilis_NBRC_16722_02625	CABKLS010000001_uncultured_Sphingo_sp._str_MGYG-HGUT-01262_01066	CP000699_wittichii_RW1_05394	CP004036_MM-1_03094	CP006644.1_sanxanigenens_DSM_19645_NX02_05388	CP009571.1_taxi_ATCC_55669_02095	CP010836_WHSC-8_03710
lptA		Lipopolysaccharide export system protein LptA	252	252	1	87	67939				482	629	546	AAQG00000000_SKA58_00670	AFGG00000000_S17_02911	AGFU00000000_elodea_ATCC_31461_00586	AHHA00000000_PAMC_26617_01686	AHIR00000000_echinoides_ATCC_14820_01744	AHIS00000000_PAMC_26605_00060	AIDW00000000_PAMC_26621_03245	ALBQ00000000_ATCC_31555_01488	ALVC00000000_LH128_05020	AORL00000000_PR090111-T3T-6A_03255	AORY00000000_Mn802worker_00642	AQUJ00000000_melonis_C3_00074	AQZT00000000_melonis_DAPP-PG_224_00618	ASTM00000000_YL-JM2C_04556	ATTG00000000_menolis_FR1_01633	ATTI00000000_phyllosphaerae_5.2_00003	ATYK00000000_phyllosphaerae_FA2_02808	BBJS00000000_paucimobilis_NBRC_13935_01682	BBPI00000000_parapaucimobilis_NBRC_15100_01840	BBWU01000000_changbaiensis_NBRC_104936_02046	BCTR00000000_azotifigens_NBRC_15497_strain_NBRC_15497_04117	BCTY00000000_sanguinis_NBRC_13937_01277	BCTZ00000000_soli_NBRC_100801_02566	BCYU00000000_asaccharolytica_NBRC_15499_01457	BCYW00000000_koreensis_NBRC_16723_00204	BCYX00000000_mali_NBRC_15500_01407	BCYY00000000_pituitosa_NBRC_102491_01763	BCYZ00000000_pruni_NBRC_15498_00100	BDJB00000000_TZW2008_02953	BJXI01000000_aquatilis_NBRC_16722_03714	CABKLS010000001_uncultured_Sphingo_sp._str_MGYG-HGUT-01262_03366	CP000699_wittichii_RW1_03487	CP004036_MM-1_02333	CP006644.1_sanxanigenens_DSM_19645_NX02_05605	CP009571.1_taxi_ATCC_55669_01614	CP010836_WHSC-8_00374
entS		Enterobactin exporter EntS	252	252	1	87	47813				542	1718	1321	AAQG00000000_SKA58_01852	AFGG00000000_S17_01105	AGFU00000000_elodea_ATCC_31461_02421	AHHA00000000_PAMC_26617_02984	AHIR00000000_echinoides_ATCC_14820_03713	AHIS00000000_PAMC_26605_03196	AIDW00000000_PAMC_26621_01821	ALBQ00000000_ATCC_31555_01938	ALVC00000000_LH128_05317	AORL00000000_PR090111-T3T-6A_02299	AORY00000000_Mn802worker_02079	AQUJ00000000_melonis_C3_01698	AQZT00000000_melonis_DAPP-PG_224_02376	ASTM00000000_YL-JM2C_02329	ATTG00000000_menolis_FR1_03258	ATTI00000000_phyllosphaerae_5.2_01802	ATYK00000000_phyllosphaerae_FA2_01017	BBJS00000000_paucimobilis_NBRC_13935_00788	BBPI00000000_parapaucimobilis_NBRC_15100_02067	BBWU01000000_changbaiensis_NBRC_104936_01731	BCTR00000000_azotifigens_NBRC_15497_strain_NBRC_15497_03137	BCTY00000000_sanguinis_NBRC_13937_00166	BCTZ00000000_soli_NBRC_100801_00747	BCYU00000000_asaccharolytica_NBRC_15499_01216	BCYW00000000_koreensis_NBRC_16723_01131	BCYX00000000_mali_NBRC_15500_04407	BCYY00000000_pituitosa_NBRC_102491_00093	BCYZ00000000_pruni_NBRC_15498_01458	BDJB00000000_TZW2008_01994	BJXI01000000_aquatilis_NBRC_16722_02761	CABKLS010000001_uncultured_Sphingo_sp._str_MGYG-HGUT-01262_01768	CP000699_wittichii_RW1_01765	CP004036_MM-1_00747	CP006644.1_sanxanigenens_DSM_19645_NX02_02080	CP009571.1_taxi_ATCC_55669_00496	CP010836_WHSC-8_01386
group_5186		hypothetical protein	252	252	1	87	7723				668	890	807	AAQG00000000_SKA58_01970	AFGG00000000_S17_01057	AGFU00000000_elodea_ATCC_31461_02018	AHHA00000000_PAMC_26617_03050	AHIR00000000_echinoides_ATCC_14820_00672	AHIS00000000_PAMC_26605_03071	AIDW00000000_PAMC_26621_01894	ALBQ00000000_ATCC_31555_01850	ALVC00000000_LH128_01695	AORL00000000_PR090111-T3T-6A_02516	AORY00000000_Mn802worker_00015	AQUJ00000000_melonis_C3_01760	AQZT00000000_melonis_DAPP-PG_224_02313	ASTM00000000_YL-JM2C_00598	ATTG00000000_menolis_FR1_03320	ATTI00000000_phyllosphaerae_5.2_01849	ATYK00000000_phyllosphaerae_FA2_01066	BBJS00000000_paucimobilis_NBRC_13935_00740	BBPI00000000_parapaucimobilis_NBRC_15100_01983	BBWU01000000_changbaiensis_NBRC_104936_00662	BCTR00000000_azotifigens_NBRC_15497_strain_NBRC_15497_01194	BCTY00000000_sanguinis_NBRC_13937_01176	BCTZ00000000_soli_NBRC_100801_00836	BCYU00000000_asaccharolytica_NBRC_15499_01158	BCYW00000000_koreensis_NBRC_16723_01315	BCYX00000000_mali_NBRC_15500_01425	BCYY00000000_pituitosa_NBRC_102491_00612	BCYZ00000000_pruni_NBRC_15498_00042	BDJB00000000_TZW2008_01505	BJXI01000000_aquatilis_NBRC_16722_00079	CABKLS010000001_uncultured_Sphingo_sp._str_MGYG-HGUT-01262_03104	CP000699_wittichii_RW1_00984	CP004036_MM-1_00867	CP006644.1_sanxanigenens_DSM_19645_NX02_02814	CP009571.1_taxi_ATCC_55669_00844	CP010836_WHSC-8_01453
trmFO		Methylenetetrahydrofolate--tRNA-(uracil-5-)-methyltransferase TrmFO	252	252	1	87	46285				1292	1499	1347	AAQG00000000_SKA58_01093	AFGG00000000_S17_01110	AGFU00000000_elodea_ATCC_31461_00950	AHHA00000000_PAMC_26617_02992	AHIR00000000_echinoides_ATCC_14820_03721	AHIS00000000_PAMC_26605_03191	AIDW00000000_PAMC_26621_01829	ALBQ00000000_ATCC_31555_00352	ALVC00000000_LH128_06011	AORL00000000_PR090111-T3T-6A_02827	AORY00000000_Mn802worker_02071	AQUJ00000000_melonis_C3_01690	AQZT00000000_melonis_DAPP-PG_224_02384	ASTM00000000_YL-JM2C_04871	ATTG00000000_menolis_FR1_03250	ATTI00000000_phyllosphaerae_5.2_01863	ATYK00000000_phyllosphaerae_FA2_01086	BBJS00000000_paucimobilis_NBRC_13935_00793	BBPI00000000_parapaucimobilis_NBRC_15100_02072	BBWU01000000_changbaiensis_NBRC_104936_00941	BCTR00000000_azotifigens_NBRC_15497_strain_NBRC_15497_03102	BCTY00000000_sanguinis_NBRC_13937_00161	BCTZ00000000_soli_NBRC_100801_00623	BCYU00000000_asaccharolytica_NBRC_15499_03630	BCYW00000000_koreensis_NBRC_16723_03009	BCYX00000000_mali_NBRC_15500_01527	BCYY00000000_pituitosa_NBRC_102491_00058	BCYZ00000000_pruni_NBRC_15498_03237		BJXI01000000_aquatilis_NBRC_16722_02786	CABKLS010000001_uncultured_Sphingo_sp._str_MGYG-HGUT-01262_01776	CP000699_wittichii_RW1_01422	CP004036_MM-1_02809	CP006644.1_sanxanigenens_DSM_19645_NX02_01338	CP009571.1_taxi_ATCC_55669_00150	CP010836_WHSC-8_01334
rsmH		Ribosomal RNA small subunit methyltransferase H	252	252	1	87	35480				896	1028	957	AAQG00000000_SKA58_02171	AFGG00000000_S17_02177	AGFU00000000_elodea_ATCC_31461_00267	AHHA00000000_PAMC_26617_02149	AHIR00000000_echinoides_ATCC_14820_01217	AHIS00000000_PAMC_26605_00602	AIDW00000000_PAMC_26621_01040	ALBQ00000000_ATCC_31555_01126	ALVC00000000_LH128_03633	AORL00000000_PR090111-T3T-6A_00787	AORY00000000_Mn802worker_01312	AQUJ00000000_melonis_C3_02404	AQZT00000000_melonis_DAPP-PG_224_01667	ASTM00000000_YL-JM2C_01458	ATTG00000000_menolis_FR1_01403	ATTI00000000_phyllosphaerae_5.2_03003	ATYK00000000_phyllosphaerae_FA2_02276	BBJS00000000_paucimobilis_NBRC_13935_00368		BBWU01000000_changbaiensis_NBRC_104936_01646	BCTR00000000_azotifigens_NBRC_15497_strain_NBRC_15497_00854	BCTY00000000_sanguinis_NBRC_13937_01690	BCTZ00000000_soli_NBRC_100801_01168	BCYU00000000_asaccharolytica_NBRC_15499_04120	BCYW00000000_koreensis_NBRC_16723_01815	BCYX00000000_mali_NBRC_15500_02659	BCYY00000000_pituitosa_NBRC_102491_01519	BCYZ00000000_pruni_NBRC_15498_02061	BDJB00000000_TZW2008_00397	BJXI01000000_aquatilis_NBRC_16722_01921	CABKLS010000001_uncultured_Sphingo_sp._str_MGYG-HGUT-01262_03480	CP000699_wittichii_RW1_04558	CP004036_MM-1_01131	CP006644.1_sanxanigenens_DSM_19645_NX02_00139	CP009571.1_taxi_ATCC_55669_01871	CP010836_WHSC-8_02051
group_5307		hypothetical protein	252	252	1	87	95635			Hypothetical protein with no hits to refseq/uniprot/clusters/cdd/tigrfams/pfam overlapping another protein with hits	599	806	648	AAQG00000000_SKA58_02183	AFGG00000000_S17_01282	AGFU00000000_elodea_ATCC_31461_02829	AHHA00000000_PAMC_26617_00088	AHIR00000000_echinoides_ATCC_14820_03273	AHIS00000000_PAMC_26605_01887	AIDW00000000_PAMC_26621_02816	ALBQ00000000_ATCC_31555_01070	ALVC00000000_LH128_05307	AORL00000000_PR090111-T3T-6A_01660	AORY00000000_Mn802worker_00100	AQUJ00000000_melonis_C3_01192	AQZT00000000_melonis_DAPP-PG_224_03103	ASTM00000000_YL-JM2C_03757	ATTG00000000_menolis_FR1_02752	ATTI00000000_phyllosphaerae_5.2_01915	ATYK00000000_phyllosphaerae_FA2_01133	BBJS00000000_paucimobilis_NBRC_13935_02324	BBPI00000000_parapaucimobilis_NBRC_15100_03074	BBWU01000000_changbaiensis_NBRC_104936_00711	BCTR00000000_azotifigens_NBRC_15497_strain_NBRC_15497_01489	BCTY00000000_sanguinis_NBRC_13937_00605	BCTZ00000000_soli_NBRC_100801_00026	BCYU00000000_asaccharolytica_NBRC_15499_00917	BCYW00000000_koreensis_NBRC_16723_01696	BCYX00000000_mali_NBRC_15500_04696	BCYY00000000_pituitosa_NBRC_102491_02468	BCYZ00000000_pruni_NBRC_15498_02560	BDJB00000000_TZW2008_01381	BJXI01000000_aquatilis_NBRC_16722_01683	CABKLS010000001_uncultured_Sphingo_sp._str_MGYG-HGUT-01262_00393	CP000699_wittichii_RW1_04428	CP004036_MM-1_03126	CP006644.1_sanxanigenens_DSM_19645_NX02_00007	CP009571.1_taxi_ATCC_55669_00364	CP010836_WHSC-8_02754
rapZ		Nucleotide-binding protein	252	252	1	87	11052				881	998	922	AAQG00000000_SKA58_00611	AFGG00000000_S17_00254	AGFU00000000_elodea_ATCC_31461_02454	AHHA00000000_PAMC_26617_02939	AHIR00000000_echinoides_ATCC_14820_00369	AHIS00000000_PAMC_26605_02859	AIDW00000000_PAMC_26621_01773	ALBQ00000000_ATCC_31555_01979	ALVC00000000_LH128_01987	AORL00000000_PR090111-T3T-6A_02560	AORY00000000_Mn802worker_00130	AQUJ00000000_melonis_C3_01654	AQZT00000000_melonis_DAPP-PG_224_02421	ASTM00000000_YL-JM2C_00539	ATTG00000000_menolis_FR1_03214	ATTI00000000_phyllosphaerae_5.2_01966	ATYK00000000_phyllosphaerae_FA2_01183	BBJS00000000_paucimobilis_NBRC_13935_01113	BBPI00000000_parapaucimobilis_NBRC_15100_00057	BBWU01000000_changbaiensis_NBRC_104936_00600	BCTR00000000_azotifigens_NBRC_15497_strain_NBRC_15497_03412	BCTY00000000_sanguinis_NBRC_13937_00043	BCTZ00000000_soli_NBRC_100801_00877	BCYU00000000_asaccharolytica_NBRC_15499_03283	BCYW00000000_koreensis_NBRC_16723_02195	BCYX00000000_mali_NBRC_15500_01501	BCYY00000000_pituitosa_NBRC_102491_00125	BCYZ00000000_pruni_NBRC_15498_00006	BDJB00000000_TZW2008_01576	BJXI01000000_aquatilis_NBRC_16722_02837	CABKLS010000001_uncultured_Sphingo_sp._str_MGYG-HGUT-01262_02558	CP000699_wittichii_RW1_00923	CP004036_MM-1_00593	CP006644.1_sanxanigenens_DSM_19645_NX02_02420	CP009571.1_taxi_ATCC_55669_00579	CP010836_WHSC-8_01264
aroK		Shikimate kinase	252	252	1	87	9083				476	1040	550	AAQG00000000_SKA58_00824	AFGG00000000_S17_00191	AGFU00000000_elodea_ATCC_31461_00779	AHHA00000000_PAMC_26617_03397	AHIR00000000_echinoides_ATCC_14820_00880	AHIS00000000_PAMC_26605_03240	AIDW00000000_PAMC_26621_02246	ALBQ00000000_ATCC_31555_03768	ALVC00000000_LH128_02206	AORL00000000_PR090111-T3T-6A_02322	AORY00000000_Mn802worker_02189	AQUJ00000000_melonis_C3_01444	AQZT00000000_melonis_DAPP-PG_224_02674	ASTM00000000_YL-JM2C_04388	ATTG00000000_menolis_FR1_03004	ATTI00000000_phyllosphaerae_5.2_01287	ATYK00000000_phyllosphaerae_FA2_01783	BBJS00000000_paucimobilis_NBRC_13935_01175	BBPI00000000_parapaucimobilis_NBRC_15100_00119	BBWU01000000_changbaiensis_NBRC_104936_01728	BCTR00000000_azotifigens_NBRC_15497_strain_NBRC_15497_01580	BCTY00000000_sanguinis_NBRC_13937_00104	BCTZ00000000_soli_NBRC_100801_00170	BCYU00000000_asaccharolytica_NBRC_15499_02952	BCYW00000000_koreensis_NBRC_16723_01182	BCYX00000000_mali_NBRC_15500_02332	BCYY00000000_pituitosa_NBRC_102491_00431	BCYZ00000000_pruni_NBRC_15498_02396	BDJB00000000_TZW2008_02527	BJXI01000000_aquatilis_NBRC_16722_03613	CABKLS010000001_uncultured_Sphingo_sp._str_MGYG-HGUT-01262_02293	CP000699_wittichii_RW1_00525	CP004036_MM-1_02828	CP006644.1_sanxanigenens_DSM_19645_NX02_02107	CP009571.1_taxi_ATCC_55669_00457	CP010836_WHSC-8_02607
grpE		Protein GrpE	252	252	1	87	80932				521	704	552	AAQG00000000_SKA58_01927	AFGG00000000_S17_03387	AGFU00000000_elodea_ATCC_31461_01770	AHHA00000000_PAMC_26617_02384	AHIR00000000_echinoides_ATCC_14820_03328	AHIS00000000_PAMC_26605_00481	AIDW00000000_PAMC_26621_01281	ALBQ00000000_ATCC_31555_00138	ALVC00000000_LH128_05279	AORL00000000_PR090111-T3T-6A_01192	AORY00000000_Mn802worker_01144	AQUJ00000000_melonis_C3_02836	AQZT00000000_melonis_DAPP-PG_224_01286	ASTM00000000_YL-JM2C_03339	ATTG00000000_menolis_FR1_00971	ATTI00000000_phyllosphaerae_5.2_03182	ATYK00000000_phyllosphaerae_FA2_02408	BBJS00000000_paucimobilis_NBRC_13935_00242	BBPI00000000_parapaucimobilis_NBRC_15100_00874	BBWU01000000_changbaiensis_NBRC_104936_00313	BCTR00000000_azotifigens_NBRC_15497_strain_NBRC_15497_03538	BCTY00000000_sanguinis_NBRC_13937_01010	BCTZ00000000_soli_NBRC_100801_01565	BCYU00000000_asaccharolytica_NBRC_15499_02273	BCYW00000000_koreensis_NBRC_16723_00008	BCYX00000000_mali_NBRC_15500_04420	BCYY00000000_pituitosa_NBRC_102491_01247	BCYZ00000000_pruni_NBRC_15498_04030	BDJB00000000_TZW2008_01089	BJXI01000000_aquatilis_NBRC_16722_03647	CABKLS010000001_uncultured_Sphingo_sp._str_MGYG-HGUT-01262_01916	CP000699_wittichii_RW1_01808	CP004036_MM-1_01431	CP006644.1_sanxanigenens_DSM_19645_NX02_02166	CP009571.1_taxi_ATCC_55669_02049	CP010836_WHSC-8_03303
lspA		Lipoprotein signal peptidase	252	252	1	87	103342				488	572	518	AAQG00000000_SKA58_01210	AFGG00000000_S17_00500	AGFU00000000_elodea_ATCC_31461_03153	AHHA00000000_PAMC_26617_01534	AHIR00000000_echinoides_ATCC_14820_01452	AHIS00000000_PAMC_26605_00430	AIDW00000000_PAMC_26621_03493	ALBQ00000000_ATCC_31555_01785	ALVC00000000_LH128_05039	AORL00000000_PR090111-T3T-6A_00186	AORY00000000_Mn802worker_01552	AQUJ00000000_melonis_C3_00351	AQZT00000000_melonis_DAPP-PG_224_00339	ASTM00000000_YL-JM2C_05056	ATTG00000000_menolis_FR1_01910	ATTI00000000_phyllosphaerae_5.2_00442	ATYK00000000_phyllosphaerae_FA2_03166	BBJS00000000_paucimobilis_NBRC_13935_01443	BBPI00000000_parapaucimobilis_NBRC_15100_02748	BBWU01000000_changbaiensis_NBRC_104936_02541	BCTR00000000_azotifigens_NBRC_15497_strain_NBRC_15497_04135	BCTY00000000_sanguinis_NBRC_13937_02433	BCTZ00000000_soli_NBRC_100801_02583	BCYU00000000_asaccharolytica_NBRC_15499_01593	BCYW00000000_koreensis_NBRC_16723_00058	BCYX00000000_mali_NBRC_15500_01780	BCYY00000000_pituitosa_NBRC_102491_01780	BCYZ00000000_pruni_NBRC_15498_03946	BDJB00000000_TZW2008_02932	BJXI01000000_aquatilis_NBRC_16722_01880	CABKLS010000001_uncultured_Sphingo_sp._str_MGYG-HGUT-01262_00757	CP000699_wittichii_RW1_04380	CP004036_MM-1_01994	CP006644.1_sanxanigenens_DSM_19645_NX02_05245	CP009571.1_taxi_ATCC_55669_01701	CP010836_WHSC-8_00393
efe		hypothetical protein	252	252	1	87	81223				284	1073	954	AAQG00000000_SKA58_01647	AFGG00000000_S17_00476	AGFU00000000_elodea_ATCC_31461_00529	AHHA00000000_PAMC_26617_02504	AHIR00000000_echinoides_ATCC_14820_03649	AHIS00000000_PAMC_26605_00371	AIDW00000000_PAMC_26621_01406	ALBQ00000000_ATCC_31555_00019	ALVC00000000_LH128_05807	AORL00000000_PR090111-T3T-6A_00177	AORY00000000_Mn802worker_02975	AQUJ00000000_melonis_C3_00388	AQZT00000000_melonis_DAPP-PG_224_00303	ASTM00000000_YL-JM2C_03115	ATTG00000000_menolis_FR1_01947	ATTI00000000_phyllosphaerae_5.2_03201	ATYK00000000_phyllosphaerae_FA2_02428	BBJS00000000_paucimobilis_NBRC_13935_01419	BBPI00000000_parapaucimobilis_NBRC_15100_02774	BBWU01000000_changbaiensis_NBRC_104936_02446	BCTR00000000_azotifigens_NBRC_15497_strain_NBRC_15497_03655	BCTY00000000_sanguinis_NBRC_13937_03483	BCTZ00000000_soli_NBRC_100801_02280	BCYU00000000_asaccharolytica_NBRC_15499_04374	BCYW00000000_koreensis_NBRC_16723_00034	BCYX00000000_mali_NBRC_15500_00416	BCYY00000000_pituitosa_NBRC_102491_01797	BCYZ00000000_pruni_NBRC_15498_03036	BDJB00000000_TZW2008_02928	BJXI01000000_aquatilis_NBRC_16722_01352	CABKLS010000001_uncultured_Sphingo_sp._str_MGYG-HGUT-01262_02473	CP000699_wittichii_RW1_04369	CP004036_MM-1_01983	CP006644.1_sanxanigenens_DSM_19645_NX02_05553	CP009571.1_taxi_ATCC_55669_01681	CP010836_WHSC-8_03620
yidC		Membrane protein insertase YidC	252	252	1	87	95552				1691	1832	1720	AAQG00000000_SKA58_02368	AFGG00000000_S17_01268	AGFU00000000_elodea_ATCC_31461_03416	AHHA00000000_PAMC_26617_02398	AHIR00000000_echinoides_ATCC_14820_03346	AHIS00000000_PAMC_26605_00492	AIDW00000000_PAMC_26621_01295	ALBQ00000000_ATCC_31555_01080	ALVC00000000_LH128_04288	AORL00000000_PR090111-T3T-6A_01667	AORY00000000_Mn802worker_00092	AQUJ00000000_melonis_C3_01199	AQZT00000000_melonis_DAPP-PG_224_03096	ASTM00000000_YL-JM2C_02798	ATTG00000000_menolis_FR1_02759	ATTI00000000_phyllosphaerae_5.2_01907	ATYK00000000_phyllosphaerae_FA2_01125	BBJS00000000_paucimobilis_NBRC_13935_02310	BBPI00000000_parapaucimobilis_NBRC_15100_03082	BBWU01000000_changbaiensis_NBRC_104936_01461	BCTR00000000_azotifigens_NBRC_15497_strain_NBRC_15497_01479	BCTY00000000_sanguinis_NBRC_13937_00598	BCTZ00000000_soli_NBRC_100801_00038	BCYU00000000_asaccharolytica_NBRC_15499_04248	BCYW00000000_koreensis_NBRC_16723_01686	BCYX00000000_mali_NBRC_15500_00974	BCYY00000000_pituitosa_NBRC_102491_02478	BCYZ00000000_pruni_NBRC_15498_02193	BDJB00000000_TZW2008_01387	BJXI01000000_aquatilis_NBRC_16722_03125	CABKLS010000001_uncultured_Sphingo_sp._str_MGYG-HGUT-01262_00384	CP000699_wittichii_RW1_04214	CP004036_MM-1_03134	CP006644.1_sanxanigenens_DSM_19645_NX02_01395	CP009571.1_taxi_ATCC_55669_00370	CP010836_WHSC-8_02739
pal		Outer membrane lipoprotein Omp16	252	252	1	87	89261				491	551	520	AAQG00000000_SKA58_00178	AFGG00000000_S17_03278	AGFU00000000_elodea_ATCC_31461_00632	AHHA00000000_PAMC_26617_00875	AHIR00000000_echinoides_ATCC_14820_01774	AHIS00000000_PAMC_26605_00797	AIDW00000000_PAMC_26621_00311	ALBQ00000000_ATCC_31555_02380	ALVC00000000_LH128_04305	AORL00000000_PR090111-T3T-6A_03717	AORY00000000_Mn802worker_01903	AQUJ00000000_melonis_C3_03477	AQZT00000000_melonis_DAPP-PG_224_00697	ASTM00000000_YL-JM2C_02685	ATTG00000000_menolis_FR1_00330	ATTI00000000_phyllosphaerae_5.2_00468	ATYK00000000_phyllosphaerae_FA2_03193	BBJS00000000_paucimobilis_NBRC_13935_03543	BBPI00000000_parapaucimobilis_NBRC_15100_01601	BBWU01000000_changbaiensis_NBRC_104936_02157	BCTR00000000_azotifigens_NBRC_15497_strain_NBRC_15497_03050	BCTY00000000_sanguinis_NBRC_13937_03074	BCTZ00000000_soli_NBRC_100801_03039	BCYU00000000_asaccharolytica_NBRC_15499_04189	BCYW00000000_koreensis_NBRC_16723_00693	BCYX00000000_mali_NBRC_15500_04186	BCYY00000000_pituitosa_NBRC_102491_03901	BCYZ00000000_pruni_NBRC_15498_01840	BDJB00000000_TZW2008_00639	BJXI01000000_aquatilis_NBRC_16722_01409	CABKLS010000001_uncultured_Sphingo_sp._str_MGYG-HGUT-01262_02309	CP000699_wittichii_RW1_02696	CP004036_MM-1_02442	CP006644.1_sanxanigenens_DSM_19645_NX02_00074	CP009571.1_taxi_ATCC_55669_03146	CP010836_WHSC-8_03334
surA		Chaperone SurA	252	252	1	87	10978				1253	1490	1373	AAQG00000000_SKA58_00427	AFGG00000000_S17_00266	AGFU00000000_elodea_ATCC_31461_02036	AHHA00000000_PAMC_26617_02950	AHIR00000000_echinoides_ATCC_14820_00312	AHIS00000000_PAMC_26605_02929	AIDW00000000_PAMC_26621_01784	ALBQ00000000_ATCC_31555_01962	ALVC00000000_LH128_00902	AORL00000000_PR090111-T3T-6A_02549	AORY00000000_Mn802worker_00072	AQUJ00000000_melonis_C3_01639	AQZT00000000_melonis_DAPP-PG_224_02436	ASTM00000000_YL-JM2C_00550	ATTG00000000_menolis_FR1_03199	ATTI00000000_phyllosphaerae_5.2_01956	ATYK00000000_phyllosphaerae_FA2_01173	BBJS00000000_paucimobilis_NBRC_13935_01101	BBPI00000000_parapaucimobilis_NBRC_15100_00046	BBWU01000000_changbaiensis_NBRC_104936_00724	BCTR00000000_azotifigens_NBRC_15497_strain_NBRC_15497_01211	BCTY00000000_sanguinis_NBRC_13937_00031	BCTZ00000000_soli_NBRC_100801_00511	BCYU00000000_asaccharolytica_NBRC_15499_01137	BCYW00000000_koreensis_NBRC_16723_02235	BCYX00000000_mali_NBRC_15500_01487	BCYY00000000_pituitosa_NBRC_102491_00555	BCYZ00000000_pruni_NBRC_15498_00021	BDJB00000000_TZW2008_01563	BJXI01000000_aquatilis_NBRC_16722_01617	CABKLS010000001_uncultured_Sphingo_sp._str_MGYG-HGUT-01262_00199	CP000699_wittichii_RW1_00934	CP004036_MM-1_00578	CP006644.1_sanxanigenens_DSM_19645_NX02_02407	CP009571.1_taxi_ATCC_55669_00595	CP010836_WHSC-8_01853
cmk		Cytidylate kinase	252	252	1	87	28123				521	698	633	AAQG00000000_SKA58_01509	AFGG00000000_S17_02517	AGFU00000000_elodea_ATCC_31461_02993	AHHA00000000_PAMC_26617_03335	AHIR00000000_echinoides_ATCC_14820_00301	AHIS00000000_PAMC_26605_03308	AIDW00000000_PAMC_26621_02183	ALBQ00000000_ATCC_31555_00998	ALVC00000000_LH128_01601	AORL00000000_PR090111-T3T-6A_01011	AORY00000000_Mn802worker_02015	AQUJ00000000_melonis_C3_01138	AQZT00000000_melonis_DAPP-PG_224_03157	ASTM00000000_YL-JM2C_02564	ATTG00000000_menolis_FR1_02698	ATTI00000000_phyllosphaerae_5.2_01221	ATYK00000000_phyllosphaerae_FA2_00550	BBJS00000000_paucimobilis_NBRC_13935_01974	BBPI00000000_parapaucimobilis_NBRC_15100_02941	BBWU01000000_changbaiensis_NBRC_104936_01086	BCTR00000000_azotifigens_NBRC_15497_strain_NBRC_15497_02054	BCTY00000000_sanguinis_NBRC_13937_03538	BCTZ00000000_soli_NBRC_100801_02402	BCYU00000000_asaccharolytica_NBRC_15499_01339	BCYW00000000_koreensis_NBRC_16723_01291	BCYX00000000_mali_NBRC_15500_00731	BCYY00000000_pituitosa_NBRC_102491_01058	BCYZ00000000_pruni_NBRC_15498_00806	BDJB00000000_TZW2008_00978	BJXI01000000_aquatilis_NBRC_16722_02442	CABKLS010000001_uncultured_Sphingo_sp._str_MGYG-HGUT-01262_00967	CP000699_wittichii_RW1_03031	CP004036_MM-1_03183	CP006644.1_sanxanigenens_DSM_19645_NX02_03507	CP009571.1_taxi_ATCC_55669_02120	CP010836_WHSC-8_00581
ptsN		Nitrogen regulatory protein	252	252	1	87	93510				446	569	472	AAQG00000000_SKA58_02953	AFGG00000000_S17_02052	AGFU00000000_elodea_ATCC_31461_00130	AHHA00000000_PAMC_26617_01077	AHIR00000000_echinoides_ATCC_14820_02356	AHIS00000000_PAMC_26605_01068	AIDW00000000_PAMC_26621_00146	ALBQ00000000_ATCC_31555_01548	ALVC00000000_LH128_01784	AORL00000000_PR090111-T3T-6A_03393	AORY00000000_Mn802worker_00522	AQUJ00000000_melonis_C3_03346	AQZT00000000_melonis_DAPP-PG_224_00825	ASTM00000000_YL-JM2C_03546	ATTG00000000_menolis_FR1_00461	ATTI00000000_phyllosphaerae_5.2_00054	ATYK00000000_phyllosphaerae_FA2_02857	BBJS00000000_paucimobilis_NBRC_13935_03446	BBPI00000000_parapaucimobilis_NBRC_15100_01727	BBWU01000000_changbaiensis_NBRC_104936_02254	BCTR00000000_azotifigens_NBRC_15497_strain_NBRC_15497_02384	BCTY00000000_sanguinis_NBRC_13937_01935	BCTZ00000000_soli_NBRC_100801_01758	BCYU00000000_asaccharolytica_NBRC_15499_03746	BCYW00000000_koreensis_NBRC_16723_02337	BCYX00000000_mali_NBRC_15500_03113	BCYY00000000_pituitosa_NBRC_102491_03364	BCYZ00000000_pruni_NBRC_15498_02238	BDJB00000000_TZW2008_01903	BJXI01000000_aquatilis_NBRC_16722_02927	CABKLS010000001_uncultured_Sphingo_sp._str_MGYG-HGUT-01262_00726	CP000699_wittichii_RW1_03408	CP004036_MM-1_02089	CP006644.1_sanxanigenens_DSM_19645_NX02_04989	CP009571.1_taxi_ATCC_55669_02943	CP010836_WHSC-8_04077
gshB		Glutathione synthetase	252	252	1	87	80019				944	1022	958	AAQG00000000_SKA58_00455	AFGG00000000_S17_02798	AGFU00000000_elodea_ATCC_31461_01338	AHHA00000000_PAMC_26617_02370	AHIR00000000_echinoides_ATCC_14820_01253	AHIS00000000_PAMC_26605_00471	AIDW00000000_PAMC_26621_01267	ALBQ00000000_ATCC_31555_01436		AORL00000000_PR090111-T3T-6A_01183	AORY00000000_Mn802worker_01131	AQUJ00000000_melonis_C3_02847	AQZT00000000_melonis_DAPP-PG_224_01275	ASTM00000000_YL-JM2C_03208	ATTG00000000_menolis_FR1_00960	ATTI00000000_phyllosphaerae_5.2_03209	ATYK00000000_phyllosphaerae_FA2_02436	BBJS00000000_paucimobilis_NBRC_13935_00230	BBPI00000000_parapaucimobilis_NBRC_15100_00862	BBWU01000000_changbaiensis_NBRC_104936_00305	BCTR00000000_azotifigens_NBRC_15497_strain_NBRC_15497_04317	BCTY00000000_sanguinis_NBRC_13937_01023	BCTZ00000000_soli_NBRC_100801_02950	BCYU00000000_asaccharolytica_NBRC_15499_02261	BCYW00000000_koreensis_NBRC_16723_04013	BCYX00000000_mali_NBRC_15500_04631	BCYY00000000_pituitosa_NBRC_102491_04135	BCYZ00000000_pruni_NBRC_15498_03745	BDJB00000000_TZW2008_02140	BJXI01000000_aquatilis_NBRC_16722_02726	CABKLS010000001_uncultured_Sphingo_sp._str_MGYG-HGUT-01262_03171	CP000699_wittichii_RW1_01108	CP004036_MM-1_00507	CP006644.1_sanxanigenens_DSM_19645_NX02_05456	CP009571.1_taxi_ATCC_55669_02062	CP010836_WHSC-8_02471
rplY		50S ribosomal protein L25	252	252	1	87	99067				599	743	653	AAQG00000000_SKA58_01576	AFGG00000000_S17_03397	AGFU00000000_elodea_ATCC_31461_00036	AHHA00000000_PAMC_26617_03783	AHIR00000000_echinoides_ATCC_14820_01101	AHIS00000000_PAMC_26605_00746	AIDW00000000_PAMC_26621_02641	ALBQ00000000_ATCC_31555_03600	ALVC00000000_LH128_04399	AORL00000000_PR090111-T3T-6A_01400	AORY00000000_Mn802worker_01036	AQUJ00000000_melonis_C3_01103	AQZT00000000_melonis_DAPP-PG_224_03192	ASTM00000000_YL-JM2C_05257	ATTG00000000_menolis_FR1_02663	ATTI00000000_phyllosphaerae_5.2_02351	ATYK00000000_phyllosphaerae_FA2_00611	BBJS00000000_paucimobilis_NBRC_13935_00252	BBPI00000000_parapaucimobilis_NBRC_15100_00884	BBWU01000000_changbaiensis_NBRC_104936_01566	BCTR00000000_azotifigens_NBRC_15497_strain_NBRC_15497_02104	BCTY00000000_sanguinis_NBRC_13937_01000	BCTZ00000000_soli_NBRC_100801_02479	BCYU00000000_asaccharolytica_NBRC_15499_03315	BCYW00000000_koreensis_NBRC_16723_00770	BCYX00000000_mali_NBRC_15500_03588	BCYY00000000_pituitosa_NBRC_102491_01106	BCYZ00000000_pruni_NBRC_15498_03195	BDJB00000000_TZW2008_03057	BJXI01000000_aquatilis_NBRC_16722_02100	CABKLS010000001_uncultured_Sphingo_sp._str_MGYG-HGUT-01262_00880	CP000699_wittichii_RW1_01932	CP004036_MM-1_01528	CP006644.1_sanxanigenens_DSM_19645_NX02_03213	CP009571.1_taxi_ATCC_55669_02154	CP010836_WHSC-8_00490
exbD_2		Biopolymer transport protein ExbD	252	252	1	87	32347				389	443	427	AAQG00000000_SKA58_02395	AFGG00000000_S17_01906	AGFU00000000_elodea_ATCC_31461_00851	AHHA00000000_PAMC_26617_02270	AHIR00000000_echinoides_ATCC_14820_03462	AHIS00000000_PAMC_26605_01841	AIDW00000000_PAMC_26621_01165	ALBQ00000000_ATCC_31555_03153	ALVC00000000_LH128_02145	AORL00000000_PR090111-T3T-6A_00561	AORY00000000_Mn802worker_02232	AQUJ00000000_melonis_C3_02205	AQZT00000000_melonis_DAPP-PG_224_01867	ASTM00000000_YL-JM2C_00115	ATTG00000000_menolis_FR1_00258	ATTI00000000_phyllosphaerae_5.2_03108	ATYK00000000_phyllosphaerae_FA2_02377	BBJS00000000_paucimobilis_NBRC_13935_03029	BBPI00000000_parapaucimobilis_NBRC_15100_01501	BBWU01000000_changbaiensis_NBRC_104936_01275	BCTR00000000_azotifigens_NBRC_15497_strain_NBRC_15497_02638	BCTY00000000_sanguinis_NBRC_13937_02597	BCTZ00000000_soli_NBRC_100801_00393	BCYU00000000_asaccharolytica_NBRC_15499_01530	BCYW00000000_koreensis_NBRC_16723_03267	BCYX00000000_mali_NBRC_15500_03175	BCYY00000000_pituitosa_NBRC_102491_00254	BCYZ00000000_pruni_NBRC_15498_03522	BDJB00000000_TZW2008_02013	BJXI01000000_aquatilis_NBRC_16722_02220	CABKLS010000001_uncultured_Sphingo_sp._str_MGYG-HGUT-01262_00790	CP000699_wittichii_RW1_00641	CP004036_MM-1_03110	CP006644.1_sanxanigenens_DSM_19645_NX02_05617	CP009571.1_taxi_ATCC_55669_02342	CP010836_WHSC-8_01134
fabH		3-oxoacyl-[acyl-carrier-protein] synthase 3	252	252	1	87	63164				956	1010	969	AAQG00000000_SKA58_02424	AFGG00000000_S17_02093	AGFU00000000_elodea_ATCC_31461_03352	AHHA00000000_PAMC_26617_00600	AHIR00000000_echinoides_ATCC_14820_02434	AHIS00000000_PAMC_26605_00967	AIDW00000000_PAMC_26621_00503	ALBQ00000000_ATCC_31555_03508	ALVC00000000_LH128_01939	AORL00000000_PR090111-T3T-6A_03236	AORY00000000_Mn802worker_00625	AQUJ00000000_melonis_C3_00061	AQZT00000000_melonis_DAPP-PG_224_00631	ASTM00000000_YL-JM2C_02454	ATTG00000000_menolis_FR1_01620	ATTI00000000_phyllosphaerae_5.2_03481	ATYK00000000_phyllosphaerae_FA2_02740	BBJS00000000_paucimobilis_NBRC_13935_03488	BBPI00000000_parapaucimobilis_NBRC_15100_02203	BBWU01000000_changbaiensis_NBRC_104936_02409	BCTR00000000_azotifigens_NBRC_15497_strain_NBRC_15497_02302	BCTY00000000_sanguinis_NBRC_13937_03389	BCTZ00000000_soli_NBRC_100801_01735	BCYU00000000_asaccharolytica_NBRC_15499_00750	BCYW00000000_koreensis_NBRC_16723_00421	BCYX00000000_mali_NBRC_15500_04275	BCYY00000000_pituitosa_NBRC_102491_03289	BCYZ00000000_pruni_NBRC_15498_03967	BDJB00000000_TZW2008_02490	BJXI01000000_aquatilis_NBRC_16722_00600	CABKLS010000001_uncultured_Sphingo_sp._str_MGYG-HGUT-01262_02273	CP000699_wittichii_RW1_04152	CP004036_MM-1_02413	CP006644.1_sanxanigenens_DSM_19645_NX02_05013	CP009571.1_taxi_ATCC_55669_03566	CP010836_WHSC-8_04054
exbD_1		Biopolymer transport protein ExbD	252	252	1	87	89271				383	512	438	AAQG00000000_SKA58_00181	AFGG00000000_S17_03274	AGFU00000000_elodea_ATCC_31461_00629	AHHA00000000_PAMC_26617_00878	AHIR00000000_echinoides_ATCC_14820_01777	AHIS00000000_PAMC_26605_00800	AIDW00000000_PAMC_26621_00308	ALBQ00000000_ATCC_31555_02377	ALVC00000000_LH128_04308	AORL00000000_PR090111-T3T-6A_03714	AORY00000000_Mn802worker_01906	AQUJ00000000_melonis_C3_03474	AQZT00000000_melonis_DAPP-PG_224_00700	ASTM00000000_YL-JM2C_02682	ATTG00000000_menolis_FR1_00333	ATTI00000000_phyllosphaerae_5.2_00465	ATYK00000000_phyllosphaerae_FA2_03190	BBJS00000000_paucimobilis_NBRC_13935_03539	BBPI00000000_parapaucimobilis_NBRC_15100_01604	BBWU01000000_changbaiensis_NBRC_104936_02160	BCTR00000000_azotifigens_NBRC_15497_strain_NBRC_15497_03047	BCTY00000000_sanguinis_NBRC_13937_03071	BCTZ00000000_soli_NBRC_100801_03042	BCYU00000000_asaccharolytica_NBRC_15499_04331	BCYW00000000_koreensis_NBRC_16723_00696	BCYX00000000_mali_NBRC_15500_04183	BCYY00000000_pituitosa_NBRC_102491_03904	BCYZ00000000_pruni_NBRC_15498_01843	BDJB00000000_TZW2008_00642	BJXI01000000_aquatilis_NBRC_16722_01406	CABKLS010000001_uncultured_Sphingo_sp._str_MGYG-HGUT-01262_03473	CP000699_wittichii_RW1_02699	CP004036_MM-1_02438	CP006644.1_sanxanigenens_DSM_19645_NX02_00071	CP009571.1_taxi_ATCC_55669_03142	CP010836_WHSC-8_03337
lptG		Lipopolysaccharide export system permease protein LptG	252	252	1	87	35292				1088	1124	1096	AAQG00000000_SKA58_00820	AFGG00000000_S17_02224	AGFU00000000_elodea_ATCC_31461_03386	AHHA00000000_PAMC_26617_02203	AHIR00000000_echinoides_ATCC_14820_01170	AHIS00000000_PAMC_26605_01772	AIDW00000000_PAMC_26621_01097	ALBQ00000000_ATCC_31555_01218	ALVC00000000_LH128_05296	AORL00000000_PR090111-T3T-6A_00829	AORY00000000_Mn802worker_01353	AQUJ00000000_melonis_C3_01075	AQZT00000000_melonis_DAPP-PG_224_03220	ASTM00000000_YL-JM2C_01408	ATTG00000000_menolis_FR1_02635	ATTI00000000_phyllosphaerae_5.2_02888	ATYK00000000_phyllosphaerae_FA2_00220	BBJS00000000_paucimobilis_NBRC_13935_00415	BBPI00000000_parapaucimobilis_NBRC_15100_01406	BBWU01000000_changbaiensis_NBRC_104936_01755	BCTR00000000_azotifigens_NBRC_15497_strain_NBRC_15497_00959	BCTY00000000_sanguinis_NBRC_13937_01908	BCTZ00000000_soli_NBRC_100801_01126	BCYU00000000_asaccharolytica_NBRC_15499_02895	BCYW00000000_koreensis_NBRC_16723_01765	BCYX00000000_mali_NBRC_15500_00287	BCYY00000000_pituitosa_NBRC_102491_01420	BCYZ00000000_pruni_NBRC_15498_01046	BDJB00000000_TZW2008_03066	BJXI01000000_aquatilis_NBRC_16722_02294	CABKLS010000001_uncultured_Sphingo_sp._str_MGYG-HGUT-01262_03281	CP000699_wittichii_RW1_04508	CP004036_MM-1_01248	CP006644.1_sanxanigenens_DSM_19645_NX02_03490	CP009571.1_taxi_ATCC_55669_01535	CP010836_WHSC-8_01101
pyrF		Orotidine 5'-phosphate decarboxylase	252	252	1	87	9895				671	731	674	AAQG00000000_SKA58_01137	AFGG00000000_S17_00323	AGFU00000000_elodea_ATCC_31461_00939	AHHA00000000_PAMC_26617_03418	AHIR00000000_echinoides_ATCC_14820_03594	AHIS00000000_PAMC_26605_02352	AIDW00000000_PAMC_26621_02267	ALBQ00000000_ATCC_31555_00338	ALVC00000000_LH128_05826	AORL00000000_PR090111-T3T-6A_02313	AORY00000000_Mn802worker_00032	AQUJ00000000_melonis_C3_01427	AQZT00000000_melonis_DAPP-PG_224_02691	ASTM00000000_YL-JM2C_00694	ATTG00000000_menolis_FR1_02987	ATTI00000000_phyllosphaerae_5.2_01869	ATYK00000000_phyllosphaerae_FA2_01092	BBJS00000000_paucimobilis_NBRC_13935_01044	BBPI00000000_parapaucimobilis_NBRC_15100_02444	BBWU01000000_changbaiensis_NBRC_104936_00700	BCTR00000000_azotifigens_NBRC_15497_strain_NBRC_15497_03113	BCTY00000000_sanguinis_NBRC_13937_00864	BCTZ00000000_soli_NBRC_100801_00775	BCYU00000000_asaccharolytica_NBRC_15499_01864	BCYW00000000_koreensis_NBRC_16723_01357	BCYX00000000_mali_NBRC_15500_02370	BCYY00000000_pituitosa_NBRC_102491_00069	BCYZ00000000_pruni_NBRC_15498_02433	BDJB00000000_TZW2008_01456	BJXI01000000_aquatilis_NBRC_16722_02426	CABKLS010000001_uncultured_Sphingo_sp._str_MGYG-HGUT-01262_01883	CP000699_wittichii_RW1_04700	CP004036_MM-1_01422	CP006644.1_sanxanigenens_DSM_19645_NX02_02095	CP009571.1_taxi_ATCC_55669_00728	CP010836_WHSC-8_01415
group_5832		Electron transfer flavoprotein-ubiquinone oxidoreductase	252	252	1	87	7979				311	1730	1647	AAQG00000000_SKA58_01159	AFGG00000000_S17_00122	AGFU00000000_elodea_ATCC_31461_03651	AHHA00000000_PAMC_26617_03376	AHIR00000000_echinoides_ATCC_14820_00770	AHIS00000000_PAMC_26605_02842	AIDW00000000_PAMC_26621_02224	ALBQ00000000_ATCC_31555_01998	ALVC00000000_LH128_03478	AORL00000000_PR090111-T3T-6A_02154	AORY00000000_Mn802worker_00166	AQUJ00000000_melonis_C3_01684	AQZT00000000_melonis_DAPP-PG_224_02390	ASTM00000000_YL-JM2C_00705	ATTG00000000_menolis_FR1_03244	ATTI00000000_phyllosphaerae_5.2_02776	ATYK00000000_phyllosphaerae_FA2_00313	BBJS00000000_paucimobilis_NBRC_13935_01244	BBPI00000000_parapaucimobilis_NBRC_15100_00184	BBWU01000000_changbaiensis_NBRC_104936_00540	BCTR00000000_azotifigens_NBRC_15497_strain_NBRC_15497_03393	BCTY00000000_sanguinis_NBRC_13937_00460	BCTZ00000000_soli_NBRC_100801_00896	BCYU00000000_asaccharolytica_NBRC_15499_01436	BCYW00000000_koreensis_NBRC_16723_02776	BCYX00000000_mali_NBRC_15500_01385	BCYY00000000_pituitosa_NBRC_102491_00145	BCYZ00000000_pruni_NBRC_15498_00118	BDJB00000000_TZW2008_00419	BJXI01000000_aquatilis_NBRC_16722_02780	CABKLS010000001_uncultured_Sphingo_sp._str_MGYG-HGUT-01262_00485	CP000699_wittichii_RW1_04711	CP004036_MM-1_03251	CP006644.1_sanxanigenens_DSM_19645_NX02_02174	CP009571.1_taxi_ATCC_55669_00156	CP010836_WHSC-8_01242
purE		N5-carboxyaminoimidazole ribonucleotide mutase	252	252	1	87	88003				302	596	483	AAQG00000000_SKA58_01205	AFGG00000000_S17_00697	AGFU00000000_elodea_ATCC_31461_01171	AHHA00000000_PAMC_26617_00497	AHIR00000000_echinoides_ATCC_14820_02659	AHIS00000000_PAMC_26605_02247	AIDW00000000_PAMC_26621_00650	ALBQ00000000_ATCC_31555_00104	ALVC00000000_LH128_03289	AORL00000000_PR090111-T3T-6A_03692	AORY00000000_Mn802worker_02949	AQUJ00000000_melonis_C3_03163	AQZT00000000_melonis_DAPP-PG_224_01010	ASTM00000000_YL-JM2C_01009	ATTG00000000_menolis_FR1_00644	ATTI00000000_phyllosphaerae_5.2_02291	ATYK00000000_phyllosphaerae_FA2_02198	BBJS00000000_paucimobilis_NBRC_13935_01639	BBPI00000000_parapaucimobilis_NBRC_15100_01800	BBWU01000000_changbaiensis_NBRC_104936_01940	BCTR00000000_azotifigens_NBRC_15497_strain_NBRC_15497_02747	BCTY00000000_sanguinis_NBRC_13937_02648	BCTZ00000000_soli_NBRC_100801_03062	BCYU00000000_asaccharolytica_NBRC_15499_01890	BCYW00000000_koreensis_NBRC_16723_03186	BCYX00000000_mali_NBRC_15500_04498	BCYY00000000_pituitosa_NBRC_102491_03078	BCYZ00000000_pruni_NBRC_15498_04100	BDJB00000000_TZW2008_00931	BJXI01000000_aquatilis_NBRC_16722_01666	CABKLS010000001_uncultured_Sphingo_sp._str_MGYG-HGUT-01262_02409	CP000699_wittichii_RW1_03718	CP004036_MM-1_02042	CP006644.1_sanxanigenens_DSM_19645_NX02_04641	CP009571.1_taxi_ATCC_55669_02839	CP010836_WHSC-8_04519
kefC_2		Glutathione-regulated potassium-efflux system protein KefC	252	252	1	87	11449				1757	1847	1780	AAQG00000000_SKA58_01513	AFGG00000000_S17_01053	AGFU00000000_elodea_ATCC_31461_00979	AHHA00000000_PAMC_26617_03047	AHIR00000000_echinoides_ATCC_14820_00675	AHIS00000000_PAMC_26605_03075	AIDW00000000_PAMC_26621_01891	ALBQ00000000_ATCC_31555_01854	ALVC00000000_LH128_03817	AORL00000000_PR090111-T3T-6A_02519	AORY00000000_Mn802worker_00019	AQUJ00000000_melonis_C3_01688	AQZT00000000_melonis_DAPP-PG_224_02386	ASTM00000000_YL-JM2C_00593	ATTG00000000_menolis_FR1_03248	ATTI00000000_phyllosphaerae_5.2_02038	ATYK00000000_phyllosphaerae_FA2_01225	BBJS00000000_paucimobilis_NBRC_13935_00736	BBPI00000000_parapaucimobilis_NBRC_15100_01979	BBWU01000000_changbaiensis_NBRC_104936_00657	BCTR00000000_azotifigens_NBRC_15497_strain_NBRC_15497_00617	BCTY00000000_sanguinis_NBRC_13937_01172	BCTZ00000000_soli_NBRC_100801_00842	BCYU00000000_asaccharolytica_NBRC_15499_01153	BCYW00000000_koreensis_NBRC_16723_01318	BCYX00000000_mali_NBRC_15500_01421	BCYY00000000_pituitosa_NBRC_102491_00029	BCYZ00000000_pruni_NBRC_15498_00037	BDJB00000000_TZW2008_01502	BJXI01000000_aquatilis_NBRC_16722_02784	CABKLS010000001_uncultured_Sphingo_sp._str_MGYG-HGUT-01262_03156	CP000699_wittichii_RW1_00979	CP004036_MM-1_02922	CP006644.1_sanxanigenens_DSM_19645_NX02_02819	CP009571.1_taxi_ATCC_55669_00152	CP010836_WHSC-8_01448
bepA_2		Beta-barrel assembly-enhancing protease	252	252	1	87	105468				872	1517	1366	AAQG00000000_SKA58_02373	AFGG00000000_S17_00516	AGFU00000000_elodea_ATCC_31461_00538	AHHA00000000_PAMC_26617_01811	AHIR00000000_echinoides_ATCC_14820_03159	AHIS00000000_PAMC_26605_00396	AIDW00000000_PAMC_26621_03117	ALBQ00000000_ATCC_31555_01792	ALVC00000000_LH128_04364	AORL00000000_PR090111-T3T-6A_01799	AORY00000000_Mn802worker_01107	AQUJ00000000_melonis_C3_00330	AQZT00000000_melonis_DAPP-PG_224_00360	ASTM00000000_YL-JM2C_03781	ATTG00000000_menolis_FR1_01889	ATTI00000000_phyllosphaerae_5.2_02280	ATYK00000000_phyllosphaerae_FA2_00676	BBJS00000000_paucimobilis_NBRC_13935_01459	BBPI00000000_parapaucimobilis_NBRC_15100_03300	BBWU01000000_changbaiensis_NBRC_104936_01760	BCTR00000000_azotifigens_NBRC_15497_strain_NBRC_15497_03665	BCTY00000000_sanguinis_NBRC_13937_02415	BCTZ00000000_soli_NBRC_100801_02598	BCYU00000000_asaccharolytica_NBRC_15499_01605	BCYW00000000_koreensis_NBRC_16723_00046	BCYX00000000_mali_NBRC_15500_01768	BCYY00000000_pituitosa_NBRC_102491_01787	BCYZ00000000_pruni_NBRC_15498_03576	BDJB00000000_TZW2008_02948	BJXI01000000_aquatilis_NBRC_16722_03156	CABKLS010000001_uncultured_Sphingo_sp._str_MGYG-HGUT-01262_01214	CP000699_wittichii_RW1_04450	CP004036_MM-1_01901	CP006644.1_sanxanigenens_DSM_19645_NX02_04381	CP009571.1_taxi_ATCC_55669_01398	CP010836_WHSC-8_03641
secF		Protein translocase subunit SecF	252	252	1	87	52289				764	1010	970	AAQG00000000_SKA58_02563	AFGG00000000_S17_03505	AGFU00000000_elodea_ATCC_31461_01132	AHHA00000000_PAMC_26617_03855	AHIR00000000_echinoides_ATCC_14820_01335	AHIS00000000_PAMC_26605_01909	AIDW00000000_PAMC_26621_02713	ALBQ00000000_ATCC_31555_03253	ALVC00000000_LH128_00906	AORL00000000_PR090111-T3T-6A_01808	AORY00000000_Mn802worker_00950	AQUJ00000000_melonis_C3_01576	AQZT00000000_melonis_DAPP-PG_224_02498	ASTM00000000_YL-JM2C_04150	ATTG00000000_menolis_FR1_03136	ATTI00000000_phyllosphaerae_5.2_03084	ATYK00000000_phyllosphaerae_FA2_02353	BBJS00000000_paucimobilis_NBRC_13935_02944	BBPI00000000_parapaucimobilis_NBRC_15100_00819	BBWU01000000_changbaiensis_NBRC_104936_01621	BCTR00000000_azotifigens_NBRC_15497_strain_NBRC_15497_02705	BCTY00000000_sanguinis_NBRC_13937_01613	BCTZ00000000_soli_NBRC_100801_03183	BCYU00000000_asaccharolytica_NBRC_15499_02979	BCYW00000000_koreensis_NBRC_16723_01215	BCYX00000000_mali_NBRC_15500_03275	BCYY00000000_pituitosa_NBRC_102491_03122	BCYZ00000000_pruni_NBRC_15498_03052	BDJB00000000_TZW2008_02902	BJXI01000000_aquatilis_NBRC_16722_00488	CABKLS010000001_uncultured_Sphingo_sp._str_MGYG-HGUT-01262_03183	CP000699_wittichii_RW1_02012	CP004036_MM-1_01442	CP006644.1_sanxanigenens_DSM_19645_NX02_02714	CP009571.1_taxi_ATCC_55669_00642	CP010836_WHSC-8_00439
group_6021		hypothetical protein	252	252	1	87	113696				1088	1154	1106	AAQG00000000_SKA58_02901	AFGG00000000_S17_02461	AGFU00000000_elodea_ATCC_31461_01591	AHHA00000000_PAMC_26617_02016	AHIR00000000_echinoides_ATCC_14820_01683	AHIS00000000_PAMC_26605_02430	AIDW00000000_PAMC_26621_00925	ALBQ00000000_ATCC_31555_01696	ALVC00000000_LH128_05108	AORL00000000_PR090111-T3T-6A_00390	AORY00000000_Mn802worker_01485	AQUJ00000000_melonis_C3_02702	AQZT00000000_melonis_DAPP-PG_224_01420	ASTM00000000_YL-JM2C_04447	ATTG00000000_menolis_FR1_01105	ATTI00000000_phyllosphaerae_5.2_00688	ATYK00000000_phyllosphaerae_FA2_02211	BBJS00000000_paucimobilis_NBRC_13935_00026	BBPI00000000_parapaucimobilis_NBRC_15100_00648	BBWU01000000_changbaiensis_NBRC_104936_00322	BCTR00000000_azotifigens_NBRC_15497_strain_NBRC_15497_04038	BCTY00000000_sanguinis_NBRC_13937_00710	BCTZ00000000_soli_NBRC_100801_02859	BCYU00000000_asaccharolytica_NBRC_15499_00020	BCYW00000000_koreensis_NBRC_16723_02573	BCYX00000000_mali_NBRC_15500_03223	BCYY00000000_pituitosa_NBRC_102491_01851	BCYZ00000000_pruni_NBRC_15498_02945	BDJB00000000_TZW2008_02837	BJXI01000000_aquatilis_NBRC_16722_02767	CABKLS010000001_uncultured_Sphingo_sp._str_MGYG-HGUT-01262_00951	CP000699_wittichii_RW1_03323	CP004036_MM-1_02283	CP006644.1_sanxanigenens_DSM_19645_NX02_04785	CP009571.1_taxi_ATCC_55669_03328	CP010836_WHSC-8_03729
egtA		Glutamate--cysteine ligase EgtA	252	252	1	87	75794				1304	1448	1377	AAQG00000000_SKA58_00113	AFGG00000000_S17_02439	AGFU00000000_elodea_ATCC_31461_03623	AHHA00000000_PAMC_26617_00045	AHIR00000000_echinoides_ATCC_14820_01369	AHIS00000000_PAMC_26605_03602	AIDW00000000_PAMC_26621_02772	ALBQ00000000_ATCC_31555_02893	ALVC00000000_LH128_01444	AORL00000000_PR090111-T3T-6A_00192	AORY00000000_Mn802worker_02845	AQUJ00000000_melonis_C3_01559	AQZT00000000_melonis_DAPP-PG_224_02515	ASTM00000000_YL-JM2C_03893	ATTG00000000_menolis_FR1_03119	ATTI00000000_phyllosphaerae_5.2_00259	ATYK00000000_phyllosphaerae_FA2_03037	BBJS00000000_paucimobilis_NBRC_13935_00049	BBPI00000000_parapaucimobilis_NBRC_15100_02676	BBWU01000000_changbaiensis_NBRC_104936_02478	BCTR00000000_azotifigens_NBRC_15497_strain_NBRC_15497_03437	BCTY00000000_sanguinis_NBRC_13937_02225	BCTZ00000000_soli_NBRC_100801_02194	BCYU00000000_asaccharolytica_NBRC_15499_03641	BCYW00000000_koreensis_NBRC_16723_01701	BCYX00000000_mali_NBRC_15500_02719	BCYY00000000_pituitosa_NBRC_102491_03467	BCYZ00000000_pruni_NBRC_15498_01557	BDJB00000000_TZW2008_02470	BJXI01000000_aquatilis_NBRC_16722_00471	CABKLS010000001_uncultured_Sphingo_sp._str_MGYG-HGUT-01262_00069	CP000699_wittichii_RW1_02934	CP004036_MM-1_02324	CP006644.1_sanxanigenens_DSM_19645_NX02_04615	CP009571.1_taxi_ATCC_55669_00661	CP010836_WHSC-8_03314
lolD		Lipoprotein-releasing system ATP-binding protein LolD	252	252	1	87	11574				662	785	686	AAQG00000000_SKA58_01546	AFGG00000000_S17_00111	AGFU00000000_elodea_ATCC_31461_01294	AHHA00000000_PAMC_26617_03134	AHIR00000000_echinoides_ATCC_14820_00786	AHIS00000000_PAMC_26605_02829	AIDW00000000_PAMC_26621_01976	ALBQ00000000_ATCC_31555_02009	ALVC00000000_LH128_02253	AORL00000000_PR090111-T3T-6A_02881	AORY00000000_Mn802worker_00175	AQUJ00000000_melonis_C3_01407	AQZT00000000_melonis_DAPP-PG_224_02711	ASTM00000000_YL-JM2C_03874	ATTG00000000_menolis_FR1_02967	ATTI00000000_phyllosphaerae_5.2_02382	ATYK00000000_phyllosphaerae_FA2_00301	BBJS00000000_paucimobilis_NBRC_13935_01255	BBPI00000000_parapaucimobilis_NBRC_15100_00195	BBWU01000000_changbaiensis_NBRC_104936_03059	BCTR00000000_azotifigens_NBRC_15497_strain_NBRC_15497_03382	BCTY00000000_sanguinis_NBRC_13937_00471	BCTZ00000000_soli_NBRC_100801_00914	BCYU00000000_asaccharolytica_NBRC_15499_01420	BCYW00000000_koreensis_NBRC_16723_01464	BCYX00000000_mali_NBRC_15500_04049	BCYY00000000_pituitosa_NBRC_102491_00158	BCYZ00000000_pruni_NBRC_15498_00134	BDJB00000000_TZW2008_01308	BJXI01000000_aquatilis_NBRC_16722_01950	CABKLS010000001_uncultured_Sphingo_sp._str_MGYG-HGUT-01262_00497	CP000699_wittichii_RW1_02914	CP004036_MM-1_00716	CP006644.1_sanxanigenens_DSM_19645_NX02_00933	CP009571.1_taxi_ATCC_55669_00858	CP010836_WHSC-8_01222
pth		Peptidyl-tRNA hydrolase	252	252	1	87	99107				500	683	571	AAQG00000000_SKA58_01577	AFGG00000000_S17_03732	AGFU00000000_elodea_ATCC_31461_00037	AHHA00000000_PAMC_26617_03784	AHIR00000000_echinoides_ATCC_14820_01102	AHIS00000000_PAMC_26605_00745	AIDW00000000_PAMC_26621_02642	ALBQ00000000_ATCC_31555_03599	ALVC00000000_LH128_04400	AORL00000000_PR090111-T3T-6A_01399	AORY00000000_Mn802worker_01035	AQUJ00000000_melonis_C3_01102	AQZT00000000_melonis_DAPP-PG_224_03193	ASTM00000000_YL-JM2C_05256	ATTG00000000_menolis_FR1_02662	ATTI00000000_phyllosphaerae_5.2_02352	ATYK00000000_phyllosphaerae_FA2_00610	BBJS00000000_paucimobilis_NBRC_13935_02902	BBPI00000000_parapaucimobilis_NBRC_15100_00773	BBWU01000000_changbaiensis_NBRC_104936_01567	BCTR00000000_azotifigens_NBRC_15497_strain_NBRC_15497_02105	BCTY00000000_sanguinis_NBRC_13937_01796	BCTZ00000000_soli_NBRC_100801_02480	BCYU00000000_asaccharolytica_NBRC_15499_03316	BCYW00000000_koreensis_NBRC_16723_00769	BCYX00000000_mali_NBRC_15500_03587	BCYY00000000_pituitosa_NBRC_102491_01107	BCYZ00000000_pruni_NBRC_15498_03196	BDJB00000000_TZW2008_03058	BJXI01000000_aquatilis_NBRC_16722_02101	CABKLS010000001_uncultured_Sphingo_sp._str_MGYG-HGUT-01262_00881	CP000699_wittichii_RW1_01933	CP004036_MM-1_01530	CP006644.1_sanxanigenens_DSM_19645_NX02_03214	CP009571.1_taxi_ATCC_55669_02155	CP010836_WHSC-8_00489
hrcA		Heat-inducible transcription repressor HrcA	252	252	1	87	80697				335	1712	1049	AAQG00000000_SKA58_01928	AFGG00000000_S17_03386	AGFU00000000_elodea_ATCC_31461_01771	AHHA00000000_PAMC_26617_02383	AHIR00000000_echinoides_ATCC_14820_03327	AHIS00000000_PAMC_26605_00480	AIDW00000000_PAMC_26621_01280	ALBQ00000000_ATCC_31555_00137	ALVC00000000_LH128_05280	AORL00000000_PR090111-T3T-6A_01191	AORY00000000_Mn802worker_01143	AQUJ00000000_melonis_C3_02837	AQZT00000000_melonis_DAPP-PG_224_01285	ASTM00000000_YL-JM2C_03216	ATTG00000000_menolis_FR1_00970	ATTI00000000_phyllosphaerae_5.2_03183	ATYK00000000_phyllosphaerae_FA2_02409	BBJS00000000_paucimobilis_NBRC_13935_00241	BBPI00000000_parapaucimobilis_NBRC_15100_00873	BBWU01000000_changbaiensis_NBRC_104936_00312	BCTR00000000_azotifigens_NBRC_15497_strain_NBRC_15497_03539	BCTY00000000_sanguinis_NBRC_13937_01011	BCTZ00000000_soli_NBRC_100801_01566	BCYU00000000_asaccharolytica_NBRC_15499_02272	BCYW00000000_koreensis_NBRC_16723_00007	BCYX00000000_mali_NBRC_15500_04419	BCYY00000000_pituitosa_NBRC_102491_01248	BCYZ00000000_pruni_NBRC_15498_04029	BDJB00000000_TZW2008_01090	BJXI01000000_aquatilis_NBRC_16722_03648	CABKLS010000001_uncultured_Sphingo_sp._str_MGYG-HGUT-01262_01917	CP000699_wittichii_RW1_01101	CP004036_MM-1_01430	CP006644.1_sanxanigenens_DSM_19645_NX02_02165	CP009571.1_taxi_ATCC_55669_02050	CP010836_WHSC-8_03304
tatC		Sec-independent protein translocase protein TatC	252	252	1	87	35396				758	842	780	AAQG00000000_SKA58_00648	AFGG00000000_S17_02206	AGFU00000000_elodea_ATCC_31461_03513	AHHA00000000_PAMC_26617_02178	AHIR00000000_echinoides_ATCC_14820_01187	AHIS00000000_PAMC_26605_00628	AIDW00000000_PAMC_26621_01073	ALBQ00000000_ATCC_31555_01155	ALVC00000000_LH128_01856	AORL00000000_PR090111-T3T-6A_00812	AORY00000000_Mn802worker_01337	AQUJ00000000_melonis_C3_02377	AQZT00000000_melonis_DAPP-PG_224_01694	ASTM00000000_YL-JM2C_01431	ATTG00000000_menolis_FR1_01430	ATTI00000000_phyllosphaerae_5.2_02903	ATYK00000000_phyllosphaerae_FA2_00204	BBJS00000000_paucimobilis_NBRC_13935_00397	BBPI00000000_parapaucimobilis_NBRC_15100_02905	BBWU01000000_changbaiensis_NBRC_104936_03029	BCTR00000000_azotifigens_NBRC_15497_strain_NBRC_15497_00885	BCTY00000000_sanguinis_NBRC_13937_01662	BCTZ00000000_soli_NBRC_100801_01142	BCYU00000000_asaccharolytica_NBRC_15499_01109	BCYW00000000_koreensis_NBRC_16723_01784	BCYX00000000_mali_NBRC_15500_00306	BCYY00000000_pituitosa_NBRC_102491_01487	BCYZ00000000_pruni_NBRC_15498_01064	BDJB00000000_TZW2008_03082	BJXI01000000_aquatilis_NBRC_16722_02662		CP000699_wittichii_RW1_04531	CP004036_MM-1_01106	CP006644.1_sanxanigenens_DSM_19645_NX02_00019	CP009571.1_taxi_ATCC_55669_01843	CP010836_WHSC-8_02020
tgt		Queuine tRNA-ribosyltransferase	252	252	1	87	51858				1112	1208	1139	AAQG00000000_SKA58_01661	AFGG00000000_S17_02885	AGFU00000000_elodea_ATCC_31461_01128	AHHA00000000_PAMC_26617_03838	AHIR00000000_echinoides_ATCC_14820_01318	AHIS00000000_PAMC_26605_01717	AIDW00000000_PAMC_26621_02696	ALBQ00000000_ATCC_31555_03257	ALVC00000000_LH128_02850	AORL00000000_PR090111-T3T-6A_01601	AORY00000000_Mn802worker_02599	AQUJ00000000_melonis_C3_02750	AQZT00000000_melonis_DAPP-PG_224_01372	ASTM00000000_YL-JM2C_00127	ATTG00000000_menolis_FR1_01057	ATTI00000000_phyllosphaerae_5.2_00266	ATYK00000000_phyllosphaerae_FA2_03043	BBJS00000000_paucimobilis_NBRC_13935_00143	BBPI00000000_parapaucimobilis_NBRC_15100_03596	BBWU01000000_changbaiensis_NBRC_104936_00133	BCTR00000000_azotifigens_NBRC_15497_strain_NBRC_15497_02703	BCTY00000000_sanguinis_NBRC_13937_02450	BCTZ00000000_soli_NBRC_100801_01472	BCYU00000000_asaccharolytica_NBRC_15499_00838	BCYW00000000_koreensis_NBRC_16723_02430	BCYX00000000_mali_NBRC_15500_03677	BCYY00000000_pituitosa_NBRC_102491_03125	BCYZ00000000_pruni_NBRC_15498_02738	BDJB00000000_TZW2008_00589	BJXI01000000_aquatilis_NBRC_16722_03097	CABKLS010000001_uncultured_Sphingo_sp._str_MGYG-HGUT-01262_03483	CP000699_wittichii_RW1_00654	CP004036_MM-1_01419	CP006644.1_sanxanigenens_DSM_19645_NX02_05706	CP009571.1_taxi_ATCC_55669_03298	CP010836_WHSC-8_00127
hflX		GTPase HflX	252	252	1	87	10797				1187	1394	1293	AAQG00000000_SKA58_01299	AFGG00000000_S17_00295	AGFU00000000_elodea_ATCC_31461_03816	AHHA00000000_PAMC_26617_03166	AHIR00000000_echinoides_ATCC_14820_00342	AHIS00000000_PAMC_26605_02898	AIDW00000000_PAMC_26621_02008	ALBQ00000000_ATCC_31555_02400	ALVC00000000_LH128_01072	AORL00000000_PR090111-T3T-6A_02466	AORY00000000_Mn802worker_01976	AQUJ00000000_melonis_C3_01621	AQZT00000000_melonis_DAPP-PG_224_02454	ASTM00000000_YL-JM2C_00200	ATTG00000000_menolis_FR1_03181	ATTI00000000_phyllosphaerae_5.2_01046	ATYK00000000_phyllosphaerae_FA2_02185	BBJS00000000_paucimobilis_NBRC_13935_01072	BBPI00000000_parapaucimobilis_NBRC_15100_00017	BBWU01000000_changbaiensis_NBRC_104936_00686	BCTR00000000_azotifigens_NBRC_15497_strain_NBRC_15497_01140	BCTY00000000_sanguinis_NBRC_13937_00002	BCTZ00000000_soli_NBRC_100801_00825	BCYU00000000_asaccharolytica_NBRC_15499_01187	BCYW00000000_koreensis_NBRC_16723_01256	BCYX00000000_mali_NBRC_15500_01453	BCYY00000000_pituitosa_NBRC_102491_00630	BCYZ00000000_pruni_NBRC_15498_00070	BDJB00000000_TZW2008_01532	BJXI01000000_aquatilis_NBRC_16722_01599	CABKLS010000001_uncultured_Sphingo_sp._str_MGYG-HGUT-01262_00229	CP000699_wittichii_RW1_00775	CP004036_MM-1_00239	CP006644.1_sanxanigenens_DSM_19645_NX02_02028	CP009571.1_taxi_ATCC_55669_00613	CP010836_WHSC-8_01499
engB		GTP-binding protein EngB	252	252	1	87	95592				623	2330	665	AAQG00000000_SKA58_02367	AFGG00000000_S17_01267	AGFU00000000_elodea_ATCC_31461_02820	AHHA00000000_PAMC_26617_02397	AHIR00000000_echinoides_ATCC_14820_03345		AIDW00000000_PAMC_26621_01294	ALBQ00000000_ATCC_31555_01079	ALVC00000000_LH128_04287	AORL00000000_PR090111-T3T-6A_01666	AORY00000000_Mn802worker_00093	AQUJ00000000_melonis_C3_01198	AQZT00000000_melonis_DAPP-PG_224_03097	ASTM00000000_YL-JM2C_02799	ATTG00000000_menolis_FR1_02758	ATTI00000000_phyllosphaerae_5.2_01908	ATYK00000000_phyllosphaerae_FA2_01126	BBJS00000000_paucimobilis_NBRC_13935_02309	BBPI00000000_parapaucimobilis_NBRC_15100_03081	BBWU01000000_changbaiensis_NBRC_104936_01460	BCTR00000000_azotifigens_NBRC_15497_strain_NBRC_15497_01480	BCTY00000000_sanguinis_NBRC_13937_00599	BCTZ00000000_soli_NBRC_100801_00037	BCYU00000000_asaccharolytica_NBRC_15499_04249	BCYW00000000_koreensis_NBRC_16723_01687	BCYX00000000_mali_NBRC_15500_00975	BCYY00000000_pituitosa_NBRC_102491_02477	BCYZ00000000_pruni_NBRC_15498_02194	BDJB00000000_TZW2008_01386	BJXI01000000_aquatilis_NBRC_16722_03124	CABKLS010000001_uncultured_Sphingo_sp._str_MGYG-HGUT-01262_00385	CP000699_wittichii_RW1_04215	CP004036_MM-1_03133	CP006644.1_sanxanigenens_DSM_19645_NX02_01394	CP009571.1_taxi_ATCC_55669_00369	CP010836_WHSC-8_02740
parC		DNA topoisomerase 4 subunit A	252	252	1	87	32328				2225	2363	2255	AAQG00000000_SKA58_01640	AFGG00000000_S17_01918	AGFU00000000_elodea_ATCC_31461_00862	AHHA00000000_PAMC_26617_02257	AHIR00000000_echinoides_ATCC_14820_03449	AHIS00000000_PAMC_26605_01829	AIDW00000000_PAMC_26621_01152	ALBQ00000000_ATCC_31555_03142	ALVC00000000_LH128_01973	AORL00000000_PR090111-T3T-6A_00549	AORY00000000_Mn802worker_02243	AQUJ00000000_melonis_C3_02217	AQZT00000000_melonis_DAPP-PG_224_01855	ASTM00000000_YL-JM2C_00102	ATTG00000000_menolis_FR1_00270	ATTI00000000_phyllosphaerae_5.2_03120	ATYK00000000_phyllosphaerae_FA2_02389	BBJS00000000_paucimobilis_NBRC_13935_03017	BBPI00000000_parapaucimobilis_NBRC_15100_01513	BBWU01000000_changbaiensis_NBRC_104936_02912	BCTR00000000_azotifigens_NBRC_15497_strain_NBRC_15497_02649	BCTY00000000_sanguinis_NBRC_13937_02584	BCTZ00000000_soli_NBRC_100801_00382	BCYU00000000_asaccharolytica_NBRC_15499_01541	BCYW00000000_koreensis_NBRC_16723_03280	BCYX00000000_mali_NBRC_15500_03164	BCYY00000000_pituitosa_NBRC_102491_00265	BCYZ00000000_pruni_NBRC_15498_02686	BDJB00000000_TZW2008_02024	BJXI01000000_aquatilis_NBRC_16722_02208	CABKLS010000001_uncultured_Sphingo_sp._str_MGYG-HGUT-01262_02490	CP000699_wittichii_RW1_00628	CP004036_MM-1_03099	CP006644.1_sanxanigenens_DSM_19645_NX02_05666	CP009571.1_taxi_ATCC_55669_02353	CP010836_WHSC-8_01123
group_6450		hypothetical protein	252	252	1	87	27731				197	386	323	AAQG00000000_SKA58_01986	AFGG00000000_S17_02533	AGFU00000000_elodea_ATCC_31461_00005	AHHA00000000_PAMC_26617_03364	AHIR00000000_echinoides_ATCC_14820_00257	AHIS00000000_PAMC_26605_03341	AIDW00000000_PAMC_26621_02212	ALBQ00000000_ATCC_31555_02062	ALVC00000000_LH128_04656	AORL00000000_PR090111-T3T-6A_00991	AORY00000000_Mn802worker_01268	AQUJ00000000_melonis_C3_01120	AQZT00000000_melonis_DAPP-PG_224_03175	ASTM00000000_YL-JM2C_04528	ATTG00000000_menolis_FR1_02680	ATTI00000000_phyllosphaerae_5.2_00660	ATYK00000000_phyllosphaerae_FA2_02245	BBJS00000000_paucimobilis_NBRC_13935_01990	BBPI00000000_parapaucimobilis_NBRC_15100_02956	BBWU01000000_changbaiensis_NBRC_104936_00209	BCTR00000000_azotifigens_NBRC_15497_strain_NBRC_15497_02072	BCTY00000000_sanguinis_NBRC_13937_01440	BCTZ00000000_soli_NBRC_100801_01303	BCYU00000000_asaccharolytica_NBRC_15499_04009	BCYW00000000_koreensis_NBRC_16723_03046	BCYX00000000_mali_NBRC_15500_00763	BCYY00000000_pituitosa_NBRC_102491_01077	BCYZ00000000_pruni_NBRC_15498_02827	BDJB00000000_TZW2008_00246	BJXI01000000_aquatilis_NBRC_16722_00931	CABKLS010000001_uncultured_Sphingo_sp._str_MGYG-HGUT-01262_00050	CP000699_wittichii_RW1_05333	CP004036_MM-1_03149	CP006644.1_sanxanigenens_DSM_19645_NX02_01140	CP009571.1_taxi_ATCC_55669_02138	CP010836_WHSC-8_00612
yrrK		Putative pre-16S rRNA nuclease	252	252	1	87	44351				272	566	467	AAQG00000000_SKA58_00904	AFGG00000000_S17_01821	AGFU00000000_elodea_ATCC_31461_00737	AHHA00000000_PAMC_26617_03557	AHIR00000000_echinoides_ATCC_14820_00736	AHIS00000000_PAMC_26605_03146	AIDW00000000_PAMC_26621_02413	ALBQ00000000_ATCC_31555_03056	ALVC00000000_LH128_04075	AORL00000000_PR090111-T3T-6A_02654	AORY00000000_Mn802worker_02070	AQUJ00000000_melonis_C3_00929	AQZT00000000_melonis_DAPP-PG_224_03366	ASTM00000000_YL-JM2C_04884	ATTG00000000_menolis_FR1_02489	ATTI00000000_phyllosphaerae_5.2_02668	ATYK00000000_phyllosphaerae_FA2_00442	BBJS00000000_paucimobilis_NBRC_13935_03364	BBPI00000000_parapaucimobilis_NBRC_15100_02864		BCTR00000000_azotifigens_NBRC_15497_strain_NBRC_15497_01708	BCTY00000000_sanguinis_NBRC_13937_01299	BCTZ00000000_soli_NBRC_100801_00258	BCYU00000000_asaccharolytica_NBRC_15499_03365	BCYW00000000_koreensis_NBRC_16723_03064	BCYX00000000_mali_NBRC_15500_02289	BCYY00000000_pituitosa_NBRC_102491_00388	BCYZ00000000_pruni_NBRC_15498_02642	BDJB00000000_TZW2008_02091	BJXI01000000_aquatilis_NBRC_16722_01008	CABKLS010000001_uncultured_Sphingo_sp._str_MGYG-HGUT-01262_02768	CP000699_wittichii_RW1_01136	CP004036_MM-1_03141	CP006644.1_sanxanigenens_DSM_19645_NX02_04068	CP009571.1_taxi_ATCC_55669_01731	CP010836_WHSC-8_02412
group_6511		hypothetical protein	252	252	1	87	42193				245	374	340	AAQG00000000_SKA58_01230	AFGG00000000_S17_00397	AGFU00000000_elodea_ATCC_31461_02139	AHHA00000000_PAMC_26617_03659	AHIR00000000_echinoides_ATCC_14820_00647	AHIS00000000_PAMC_26605_03293	AIDW00000000_PAMC_26621_02514	ALBQ00000000_ATCC_31555_03682	ALVC00000000_LH128_00940	AORL00000000_PR090111-T3T-6A_01132	AORY00000000_Mn802worker_00272	AQUJ00000000_melonis_C3_00715	AQZT00000000_melonis_DAPP-PG_224_03562	ASTM00000000_YL-JM2C_02482	ATTG00000000_menolis_FR1_02274	ATTI00000000_phyllosphaerae_5.2_02159	ATYK00000000_phyllosphaerae_FA2_00805	BBJS00000000_paucimobilis_NBRC_13935_00970	BBPI00000000_parapaucimobilis_NBRC_15100_02357	BBWU01000000_changbaiensis_NBRC_104936_01453	BCTR00000000_azotifigens_NBRC_15497_strain_NBRC_15497_01868	BCTY00000000_sanguinis_NBRC_13937_00939	BCTZ00000000_soli_NBRC_100801_02384	BCYU00000000_asaccharolytica_NBRC_15499_03722	BCYW00000000_koreensis_NBRC_16723_01275	BCYX00000000_mali_NBRC_15500_00643	BCYY00000000_pituitosa_NBRC_102491_02344	BCYZ00000000_pruni_NBRC_15498_00780	BDJB00000000_TZW2008_02081	BJXI01000000_aquatilis_NBRC_16722_02299	CABKLS010000001_uncultured_Sphingo_sp._str_MGYG-HGUT-01262_00372	CP000699_wittichii_RW1_04180	CP004036_MM-1_00314	CP006644.1_sanxanigenens_DSM_19645_NX02_02046	CP009571.1_taxi_ATCC_55669_02431	CP010836_WHSC-8_02843
nadK		NAD kinase	252	252	1	87	41161				167	833	773	AAQG00000000_SKA58_02004	AFGG00000000_S17_01032	AGFU00000000_elodea_ATCC_31461_00348	AHHA00000000_PAMC_26617_02956	AHIR00000000_echinoides_ATCC_14820_00401	AHIS00000000_PAMC_26605_02024	AIDW00000000_PAMC_26621_01790	ALBQ00000000_ATCC_31555_00580	ALVC00000000_LH128_04855	AORL00000000_PR090111-T3T-6A_01597	AORY00000000_Mn802worker_02443	AQUJ00000000_melonis_C3_01475	AQZT00000000_melonis_DAPP-PG_224_02643	ASTM00000000_YL-JM2C_01230	ATTG00000000_menolis_FR1_03035	ATTI00000000_phyllosphaerae_5.2_01708	ATYK00000000_phyllosphaerae_FA2_00880	BBJS00000000_paucimobilis_NBRC_13935_00715	BBPI00000000_parapaucimobilis_NBRC_15100_00262	BBWU01000000_changbaiensis_NBRC_104936_01008	BCTR00000000_azotifigens_NBRC_15497_strain_NBRC_15497_01267	BCTY00000000_sanguinis_NBRC_13937_00542	BCTZ00000000_soli_NBRC_100801_01025	BCYU00000000_asaccharolytica_NBRC_15499_04342	BCYW00000000_koreensis_NBRC_16723_01157	BCYX00000000_mali_NBRC_15500_01151	BCYY00000000_pituitosa_NBRC_102491_00804	BCYZ00000000_pruni_NBRC_15498_00241	BDJB00000000_TZW2008_01346	BJXI01000000_aquatilis_NBRC_16722_03372	CABKLS010000001_uncultured_Sphingo_sp._str_MGYG-HGUT-01262_02737	CP000699_wittichii_RW1_02080	CP004036_MM-1_01449	CP006644.1_sanxanigenens_DSM_19645_NX02_01973	CP009571.1_taxi_ATCC_55669_00099	CP010836_WHSC-8_01763
metF		5,10-methylenetetrahydrofolate reductase	252	252	1	87	57659				536	968	935	AAQG00000000_SKA58_02231	AFGG00000000_S17_02680	AGFU00000000_elodea_ATCC_31461_01315	AHHA00000000_PAMC_26617_02567	AHIR00000000_echinoides_ATCC_14820_00923	AHIS00000000_PAMC_26605_01978	AIDW00000000_PAMC_26621_01468	ALBQ00000000_ATCC_31555_00843	ALVC00000000_LH128_05689	AORL00000000_PR090111-T3T-6A_01741	AORY00000000_Mn802worker_02303	AQUJ00000000_melonis_C3_00441	AQZT00000000_melonis_DAPP-PG_224_00250	ASTM00000000_YL-JM2C_02511	ATTG00000000_menolis_FR1_02000	ATTI00000000_phyllosphaerae_5.2_02964	ATYK00000000_phyllosphaerae_FA2_00147	BBJS00000000_paucimobilis_NBRC_13935_00509	BBPI00000000_parapaucimobilis_NBRC_15100_00985	BBWU01000000_changbaiensis_NBRC_104936_01484	BCTR00000000_azotifigens_NBRC_15497_strain_NBRC_15497_03332	BCTY00000000_sanguinis_NBRC_13937_03523	BCTZ00000000_soli_NBRC_100801_03338	BCYU00000000_asaccharolytica_NBRC_15499_02836	BCYW00000000_koreensis_NBRC_16723_02121	BCYX00000000_mali_NBRC_15500_02255	BCYY00000000_pituitosa_NBRC_102491_01697	BCYZ00000000_pruni_NBRC_15498_02295	BDJB00000000_TZW2008_00516	BJXI01000000_aquatilis_NBRC_16722_02967	CABKLS010000001_uncultured_Sphingo_sp._str_MGYG-HGUT-01262_01448	CP000699_wittichii_RW1_02972	CP004036_MM-1_03367	CP006644.1_sanxanigenens_DSM_19645_NX02_05545	CP009571.1_taxi_ATCC_55669_02315	CP010836_WHSC-8_04748
lptF		hypothetical protein	252	252	1	87	35291				1139	1289	1202	AAQG00000000_SKA58_00819	AFGG00000000_S17_02225	AGFU00000000_elodea_ATCC_31461_03387	AHHA00000000_PAMC_26617_02202	AHIR00000000_echinoides_ATCC_14820_01169	AHIS00000000_PAMC_26605_01773	AIDW00000000_PAMC_26621_01096	ALBQ00000000_ATCC_31555_01219	ALVC00000000_LH128_05297	AORL00000000_PR090111-T3T-6A_00830	AORY00000000_Mn802worker_01354	AQUJ00000000_melonis_C3_01076	AQZT00000000_melonis_DAPP-PG_224_03219	ASTM00000000_YL-JM2C_01407	ATTG00000000_menolis_FR1_02636	ATTI00000000_phyllosphaerae_5.2_02887	ATYK00000000_phyllosphaerae_FA2_00221	BBJS00000000_paucimobilis_NBRC_13935_00416	BBPI00000000_parapaucimobilis_NBRC_15100_01405	BBWU01000000_changbaiensis_NBRC_104936_01754	BCTR00000000_azotifigens_NBRC_15497_strain_NBRC_15497_00960	BCTY00000000_sanguinis_NBRC_13937_01907	BCTZ00000000_soli_NBRC_100801_01125	BCYU00000000_asaccharolytica_NBRC_15499_02896	BCYW00000000_koreensis_NBRC_16723_01764	BCYX00000000_mali_NBRC_15500_00286	BCYY00000000_pituitosa_NBRC_102491_01419	BCYZ00000000_pruni_NBRC_15498_01045	BDJB00000000_TZW2008_03065	BJXI01000000_aquatilis_NBRC_16722_02295	CABKLS010000001_uncultured_Sphingo_sp._str_MGYG-HGUT-01262_03282	CP000699_wittichii_RW1_04507	CP004036_MM-1_01247	CP006644.1_sanxanigenens_DSM_19645_NX02_03489	CP009571.1_taxi_ATCC_55669_01534	CP010836_WHSC-8_01102
lolE		Lipoprotein-releasing system transmembrane protein LolE	252	252	1	87	11587				959	1406	1251	AAQG00000000_SKA58_01547	AFGG00000000_S17_00110	AGFU00000000_elodea_ATCC_31461_01293	AHHA00000000_PAMC_26617_03133	AHIR00000000_echinoides_ATCC_14820_00787	AHIS00000000_PAMC_26605_02828	AIDW00000000_PAMC_26621_01975	ALBQ00000000_ATCC_31555_02010	ALVC00000000_LH128_02252	AORL00000000_PR090111-T3T-6A_02882	AORY00000000_Mn802worker_00176	AQUJ00000000_melonis_C3_01406	AQZT00000000_melonis_DAPP-PG_224_02712	ASTM00000000_YL-JM2C_03875	ATTG00000000_menolis_FR1_02966	ATTI00000000_phyllosphaerae_5.2_02383	ATYK00000000_phyllosphaerae_FA2_00300	BBJS00000000_paucimobilis_NBRC_13935_01256	BBPI00000000_parapaucimobilis_NBRC_15100_00196	BBWU01000000_changbaiensis_NBRC_104936_03060	BCTR00000000_azotifigens_NBRC_15497_strain_NBRC_15497_03381	BCTY00000000_sanguinis_NBRC_13937_00472	BCTZ00000000_soli_NBRC_100801_00915	BCYU00000000_asaccharolytica_NBRC_15499_01419	BCYW00000000_koreensis_NBRC_16723_01465	BCYX00000000_mali_NBRC_15500_04050	BCYY00000000_pituitosa_NBRC_102491_00159	BCYZ00000000_pruni_NBRC_15498_00135	BDJB00000000_TZW2008_01307	BJXI01000000_aquatilis_NBRC_16722_01951	CABKLS010000001_uncultured_Sphingo_sp._str_MGYG-HGUT-01262_00498	CP000699_wittichii_RW1_02915	CP004036_MM-1_00717	CP006644.1_sanxanigenens_DSM_19645_NX02_00932	CP009571.1_taxi_ATCC_55669_00859	CP010836_WHSC-8_01221
recQ		ATP-dependent DNA helicase RecQ	252	252	1	87	91733				1682	1922	1774	AAQG00000000_SKA58_02485	AFGG00000000_S17_02279	AGFU00000000_elodea_ATCC_31461_00147	AHHA00000000_PAMC_26617_01143	AHIR00000000_echinoides_ATCC_14820_02420	AHIS00000000_PAMC_26605_01100	AIDW00000000_PAMC_26621_00080	ALBQ00000000_ATCC_31555_01633	ALVC00000000_LH128_05695	AORL00000000_PR090111-T3T-6A_03478	AORY00000000_Mn802worker_01919	AQUJ00000000_melonis_C3_03287	AQZT00000000_melonis_DAPP-PG_224_00884	ASTM00000000_YL-JM2C_03694	ATTG00000000_menolis_FR1_00520	ATTI00000000_phyllosphaerae_5.2_03412	ATYK00000000_phyllosphaerae_FA2_02674	BBJS00000000_paucimobilis_NBRC_13935_02583	BBPI00000000_parapaucimobilis_NBRC_15100_01104	BBWU01000000_changbaiensis_NBRC_104936_02485	BCTR00000000_azotifigens_NBRC_15497_strain_NBRC_15497_02401	BCTY00000000_sanguinis_NBRC_13937_02842	BCTZ00000000_soli_NBRC_100801_01830	BCYU00000000_asaccharolytica_NBRC_15499_03854	BCYW00000000_koreensis_NBRC_16723_02408	BCYX00000000_mali_NBRC_15500_04563	BCYY00000000_pituitosa_NBRC_102491_03996	BCYZ00000000_pruni_NBRC_15498_03465	BDJB00000000_TZW2008_00657	BJXI01000000_aquatilis_NBRC_16722_02185	CABKLS010000001_uncultured_Sphingo_sp._str_MGYG-HGUT-01262_00096	CP000699_wittichii_RW1_02474	CP004036_MM-1_02155	CP006644.1_sanxanigenens_DSM_19645_NX02_04586	CP009571.1_taxi_ATCC_55669_02881	CP010836_WHSC-8_04114
purQ		Phosphoribosylformylglycinamidine synthase subunit PurQ	252	252	1	87	32293				659	677	666	AAQG00000000_SKA58_01198	AFGG00000000_S17_01922	AGFU00000000_elodea_ATCC_31461_00867	AHHA00000000_PAMC_26617_02252	AHIR00000000_echinoides_ATCC_14820_03443	AHIS00000000_PAMC_26605_01825	AIDW00000000_PAMC_26621_01147	ALBQ00000000_ATCC_31555_03136	ALVC00000000_LH128_00936	AORL00000000_PR090111-T3T-6A_01393	AORY00000000_Mn802worker_02248	AQUJ00000000_melonis_C3_02225	AQZT00000000_melonis_DAPP-PG_224_01847	ASTM00000000_YL-JM2C_00565	ATTG00000000_menolis_FR1_00278	ATTI00000000_phyllosphaerae_5.2_03126	ATYK00000000_phyllosphaerae_FA2_02396	BBJS00000000_paucimobilis_NBRC_13935_03013	BBPI00000000_parapaucimobilis_NBRC_15100_01519	BBWU01000000_changbaiensis_NBRC_104936_01601	BCTR00000000_azotifigens_NBRC_15497_strain_NBRC_15497_02653	BCTY00000000_sanguinis_NBRC_13937_02580	BCTZ00000000_soli_NBRC_100801_00373	BCYU00000000_asaccharolytica_NBRC_15499_01552	BCYW00000000_koreensis_NBRC_16723_03287	BCYX00000000_mali_NBRC_15500_03149	BCYY00000000_pituitosa_NBRC_102491_00269	BCYZ00000000_pruni_NBRC_15498_02700	BDJB00000000_TZW2008_02028	BJXI01000000_aquatilis_NBRC_16722_03411	CABKLS010000001_uncultured_Sphingo_sp._str_MGYG-HGUT-01262_00572	CP000699_wittichii_RW1_00951	CP004036_MM-1_03613	CP006644.1_sanxanigenens_DSM_19645_NX02_02848	CP009571.1_taxi_ATCC_55669_02360	CP010836_WHSC-8_01560
metH_1		Methionine synthase	252	252	1	87	57657				833	1094	1049	AAQG00000000_SKA58_02230	AFGG00000000_S17_02681	AGFU00000000_elodea_ATCC_31461_01316	AHHA00000000_PAMC_26617_02568		AHIS00000000_PAMC_26605_01979	AIDW00000000_PAMC_26621_01469	ALBQ00000000_ATCC_31555_01707	ALVC00000000_LH128_05690	AORL00000000_PR090111-T3T-6A_01742	AORY00000000_Mn802worker_02302	AQUJ00000000_melonis_C3_00442	AQZT00000000_melonis_DAPP-PG_224_00249	ASTM00000000_YL-JM2C_02510	ATTG00000000_menolis_FR1_02001	ATTI00000000_phyllosphaerae_5.2_02963	ATYK00000000_phyllosphaerae_FA2_00146	BBJS00000000_paucimobilis_NBRC_13935_00510	BBPI00000000_parapaucimobilis_NBRC_15100_00986	BBWU01000000_changbaiensis_NBRC_104936_01485	BCTR00000000_azotifigens_NBRC_15497_strain_NBRC_15497_04568	BCTY00000000_sanguinis_NBRC_13937_03524	BCTZ00000000_soli_NBRC_100801_03339	BCYU00000000_asaccharolytica_NBRC_15499_02835	BCYW00000000_koreensis_NBRC_16723_02122	BCYX00000000_mali_NBRC_15500_02256	BCYY00000000_pituitosa_NBRC_102491_01696	BCYZ00000000_pruni_NBRC_15498_02294	BDJB00000000_TZW2008_00515	BJXI01000000_aquatilis_NBRC_16722_02968	CABKLS010000001_uncultured_Sphingo_sp._str_MGYG-HGUT-01262_01449	CP000699_wittichii_RW1_02971	CP004036_MM-1_03368	CP006644.1_sanxanigenens_DSM_19645_NX02_05546	CP009571.1_taxi_ATCC_55669_02314	CP010836_WHSC-8_04749
yvyD		Ribosome hibernation promotion factor	252	252	1	87	93511				563	629	591	AAQG00000000_SKA58_02952	AFGG00000000_S17_02053	AGFU00000000_elodea_ATCC_31461_00129	AHHA00000000_PAMC_26617_01078	AHIR00000000_echinoides_ATCC_14820_02355	AHIS00000000_PAMC_26605_01069	AIDW00000000_PAMC_26621_00145	ALBQ00000000_ATCC_31555_01549	ALVC00000000_LH128_01783	AORL00000000_PR090111-T3T-6A_03394	AORY00000000_Mn802worker_00521	AQUJ00000000_melonis_C3_03345	AQZT00000000_melonis_DAPP-PG_224_00826	ASTM00000000_YL-JM2C_03545	ATTG00000000_menolis_FR1_00462	ATTI00000000_phyllosphaerae_5.2_00053	ATYK00000000_phyllosphaerae_FA2_02856	BBJS00000000_paucimobilis_NBRC_13935_03447	BBPI00000000_parapaucimobilis_NBRC_15100_01726	BBWU01000000_changbaiensis_NBRC_104936_02255	BCTR00000000_azotifigens_NBRC_15497_strain_NBRC_15497_02383	BCTY00000000_sanguinis_NBRC_13937_01936	BCTZ00000000_soli_NBRC_100801_01759	BCYU00000000_asaccharolytica_NBRC_15499_03745	BCYW00000000_koreensis_NBRC_16723_02338	BCYX00000000_mali_NBRC_15500_03112	BCYY00000000_pituitosa_NBRC_102491_03363	BCYZ00000000_pruni_NBRC_15498_02237	BDJB00000000_TZW2008_01902	BJXI01000000_aquatilis_NBRC_16722_02926	CABKLS010000001_uncultured_Sphingo_sp._str_MGYG-HGUT-01262_00725	CP000699_wittichii_RW1_03409	CP004036_MM-1_02088	CP006644.1_sanxanigenens_DSM_19645_NX02_04988	CP009571.1_taxi_ATCC_55669_02944	CP010836_WHSC-8_04078
era		GTPase Era	252	252	1	87	65363				761	1022	909	AAQG00000000_SKA58_01183	AFGG00000000_S17_02837	AGFU00000000_elodea_ATCC_31461_00926	AHHA00000000_PAMC_26617_01284	AHIR00000000_echinoides_ATCC_14820_01515	AHIS00000000_PAMC_26605_00123	AIDW00000000_PAMC_26621_03822	ALBQ00000000_ATCC_31555_02962	ALVC00000000_LH128_01352	AORL00000000_PR090111-T3T-6A_01455	AORY00000000_Mn802worker_00990	AQUJ00000000_melonis_C3_00501	AQZT00000000_melonis_DAPP-PG_224_00190	ASTM00000000_YL-JM2C_00156	ATTG00000000_menolis_FR1_02060	ATTI00000000_phyllosphaerae_5.2_01192	ATYK00000000_phyllosphaerae_FA2_02070	BBJS00000000_paucimobilis_NBRC_13935_00191	BBPI00000000_parapaucimobilis_NBRC_15100_01577	BBWU01000000_changbaiensis_NBRC_104936_00956	BCTR00000000_azotifigens_NBRC_15497_strain_NBRC_15497_04660	BCTY00000000_sanguinis_NBRC_13937_01060	BCTZ00000000_soli_NBRC_100801_02790	BCYU00000000_asaccharolytica_NBRC_15499_00368	BCYW00000000_koreensis_NBRC_16723_02646	BCYX00000000_mali_NBRC_15500_02547	BCYY00000000_pituitosa_NBRC_102491_03977	BCYZ00000000_pruni_NBRC_15498_02565	BDJB00000000_TZW2008_03044	BJXI01000000_aquatilis_NBRC_16722_03110	CABKLS010000001_uncultured_Sphingo_sp._str_MGYG-HGUT-01262_02341	CP000699_wittichii_RW1_00731	CP004036_MM-1_00722	CP006644.1_sanxanigenens_DSM_19645_NX02_02606	CP009571.1_taxi_ATCC_55669_02254	CP010836_WHSC-8_00398
dnaJ_1		Chaperone protein DnaJ	252	252	1	87	101561				518	1223	1123	AAQG00000000_SKA58_01905	AFGG00000000_S17_03391	AGFU00000000_elodea_ATCC_31461_01811	AHHA00000000_PAMC_26617_03633	AHIR00000000_echinoides_ATCC_14820_00621	AHIS00000000_PAMC_26605_03268	AIDW00000000_PAMC_26621_02487	ALBQ00000000_ATCC_31555_02091	ALVC00000000_LH128_05274	AORL00000000_PR090111-T3T-6A_01194	AORY00000000_Mn802worker_00991	AQUJ00000000_melonis_C3_02825	AQZT00000000_melonis_DAPP-PG_224_01297	ASTM00000000_YL-JM2C_03343	ATTG00000000_menolis_FR1_00982	ATTI00000000_phyllosphaerae_5.2_01193	ATYK00000000_phyllosphaerae_FA2_02069	BBJS00000000_paucimobilis_NBRC_13935_00246	BBPI00000000_parapaucimobilis_NBRC_15100_00878	BBWU01000000_changbaiensis_NBRC_104936_00391	BCTR00000000_azotifigens_NBRC_15497_strain_NBRC_15497_02424	BCTY00000000_sanguinis_NBRC_13937_01006	BCTZ00000000_soli_NBRC_100801_01550	BCYU00000000_asaccharolytica_NBRC_15499_01035	BCYW00000000_koreensis_NBRC_16723_01205	BCYX00000000_mali_NBRC_15500_04427	BCYY00000000_pituitosa_NBRC_102491_01330	BCYZ00000000_pruni_NBRC_15498_01292	BDJB00000000_TZW2008_03035	BJXI01000000_aquatilis_NBRC_16722_03165	CABKLS010000001_uncultured_Sphingo_sp._str_MGYG-HGUT-01262_02342	CP000699_wittichii_RW1_01804	CP004036_MM-1_00500	CP006644.1_sanxanigenens_DSM_19645_NX02_01124	CP009571.1_taxi_ATCC_55669_02043	CP010836_WHSC-8_00655
hisB		Histidine biosynthesis bifunctional protein HisB	252	252	1	87	62761				587	2993	604	AAQG00000000_SKA58_00331	AFGG00000000_S17_02817	AGFU00000000_elodea_ATCC_31461_01829	AHHA00000000_PAMC_26617_01743	AHIR00000000_echinoides_ATCC_14820_03129	AHIS00000000_PAMC_26605_00163	AIDW00000000_PAMC_26621_03186	ALBQ00000000_ATCC_31555_03374	ALVC00000000_LH128_04319	AORL00000000_PR090111-T3T-6A_01209	AORY00000000_Mn802worker_03033	AQUJ00000000_melonis_C3_02165	AQZT00000000_melonis_DAPP-PG_224_01907	ASTM00000000_YL-JM2C_05160	ATTG00000000_menolis_FR1_00218	ATTI00000000_phyllosphaerae_5.2_01206	ATYK00000000_phyllosphaerae_FA2_02056	BBJS00000000_paucimobilis_NBRC_13935_00211	BBPI00000000_parapaucimobilis_NBRC_15100_01557	BBWU01000000_changbaiensis_NBRC_104936_02614	BCTR00000000_azotifigens_NBRC_15497_strain_NBRC_15497_02440	BCTY00000000_sanguinis_NBRC_13937_01040	BCTZ00000000_soli_NBRC_100801_02444	BCYU00000000_asaccharolytica_NBRC_15499_04280	BCYW00000000_koreensis_NBRC_16723_02457	BCYX00000000_mali_NBRC_15500_02810	BCYY00000000_pituitosa_NBRC_102491_01346	BCYZ00000000_pruni_NBRC_15498_04228	BDJB00000000_TZW2008_02236	BJXI01000000_aquatilis_NBRC_16722_00311	CABKLS010000001_uncultured_Sphingo_sp._str_MGYG-HGUT-01262_03257	CP000699_wittichii_RW1_03298	CP004036_MM-1_02124	CP006644.1_sanxanigenens_DSM_19645_NX02_05485	CP009571.1_taxi_ATCC_55669_02176	CP010836_WHSC-8_00103
yadH_1		Inner membrane transport permease YadH	252	252	1	87	99683				776	1082	844	AAQG00000000_SKA58_01194	AFGG00000000_S17_03920	AGFU00000000_elodea_ATCC_31461_03595	AHHA00000000_PAMC_26617_03813	AHIR00000000_echinoides_ATCC_14820_01131	AHIS00000000_PAMC_26605_00715	AIDW00000000_PAMC_26621_02670	ALBQ00000000_ATCC_31555_03565	ALVC00000000_LH128_05216	AORL00000000_PR090111-T3T-6A_01371	AORY00000000_Mn802worker_01175	AQUJ00000000_melonis_C3_00380	AQZT00000000_melonis_DAPP-PG_224_00311	ASTM00000000_YL-JM2C_03199	ATTG00000000_menolis_FR1_01939	ATTI00000000_phyllosphaerae_5.2_02932	ATYK00000000_phyllosphaerae_FA2_00176	BBJS00000000_paucimobilis_NBRC_13935_02930	BBPI00000000_parapaucimobilis_NBRC_15100_00805	BBWU01000000_changbaiensis_NBRC_104936_00349	BCTR00000000_azotifigens_NBRC_15497_strain_NBRC_15497_02142	BCTY00000000_sanguinis_NBRC_13937_01627	BCTZ00000000_soli_NBRC_100801_02505	BCYU00000000_asaccharolytica_NBRC_15499_04116	BCYW00000000_koreensis_NBRC_16723_00740	BCYX00000000_mali_NBRC_15500_03556	BCYY00000000_pituitosa_NBRC_102491_01148	BCYZ00000000_pruni_NBRC_15498_04084	BDJB00000000_TZW2008_00379	BJXI01000000_aquatilis_NBRC_16722_02537	CABKLS010000001_uncultured_Sphingo_sp._str_MGYG-HGUT-01262_02601	CP000699_wittichii_RW1_05201	CP004036_MM-1_00423	CP006644.1_sanxanigenens_DSM_19645_NX02_01424	CP009571.1_taxi_ATCC_55669_02015	CP010836_WHSC-8_00462
metZ		O-succinylhomoserine sulfhydrylase	252	252	1	87	99779				1127	1325	1210	AAQG00000000_SKA58_01429	AFGG00000000_S17_03713	AGFU00000000_elodea_ATCC_31461_03188	AHHA00000000_PAMC_26617_03822	AHIR00000000_echinoides_ATCC_14820_01139	AHIS00000000_PAMC_26605_00706	AIDW00000000_PAMC_26621_02680	ALBQ00000000_ATCC_31555_02127	ALVC00000000_LH128_05085	AORL00000000_PR090111-T3T-6A_01450	AORY00000000_Mn802worker_01171	AQUJ00000000_melonis_C3_00375	AQZT00000000_melonis_DAPP-PG_224_00316	ASTM00000000_YL-JM2C_02341	ATTG00000000_menolis_FR1_01934	ATTI00000000_phyllosphaerae_5.2_00603	ATYK00000000_phyllosphaerae_FA2_03405	BBJS00000000_paucimobilis_NBRC_13935_02921	BBPI00000000_parapaucimobilis_NBRC_15100_00796	BBWU01000000_changbaiensis_NBRC_104936_00856	BCTR00000000_azotifigens_NBRC_15497_strain_NBRC_15497_03322	BCTY00000000_sanguinis_NBRC_13937_03644	BCTZ00000000_soli_NBRC_100801_02515	BCYU00000000_asaccharolytica_NBRC_15499_04427	BCYW00000000_koreensis_NBRC_16723_00731	BCYX00000000_mali_NBRC_15500_03547	BCYY00000000_pituitosa_NBRC_102491_02216	BCYZ00000000_pruni_NBRC_15498_01216	BDJB00000000_TZW2008_00452	BJXI01000000_aquatilis_NBRC_16722_02542	CABKLS010000001_uncultured_Sphingo_sp._str_MGYG-HGUT-01262_02594	CP000699_wittichii_RW1_01752	CP004036_MM-1_00447	CP006644.1_sanxanigenens_DSM_19645_NX02_01741	CP009571.1_taxi_ATCC_55669_02020	CP010836_WHSC-8_00615
cysK_1		Cysteine synthase	252	252	1	87	47811				509	929	917	AAQG00000000_SKA58_01853	AFGG00000000_S17_01104	AGFU00000000_elodea_ATCC_31461_02422	AHHA00000000_PAMC_26617_02983	AHIR00000000_echinoides_ATCC_14820_03712	AHIS00000000_PAMC_26605_03197	AIDW00000000_PAMC_26621_01820	ALBQ00000000_ATCC_31555_01939	ALVC00000000_LH128_05316	AORL00000000_PR090111-T3T-6A_02298	AORY00000000_Mn802worker_02080	AQUJ00000000_melonis_C3_01699	AQZT00000000_melonis_DAPP-PG_224_02375	ASTM00000000_YL-JM2C_02330	ATTG00000000_menolis_FR1_03259	ATTI00000000_phyllosphaerae_5.2_01803	ATYK00000000_phyllosphaerae_FA2_01016	BBJS00000000_paucimobilis_NBRC_13935_00787	BBPI00000000_parapaucimobilis_NBRC_15100_02066	BBWU01000000_changbaiensis_NBRC_104936_01730	BCTR00000000_azotifigens_NBRC_15497_strain_NBRC_15497_03138	BCTY00000000_sanguinis_NBRC_13937_00167	BCTZ00000000_soli_NBRC_100801_00746	BCYU00000000_asaccharolytica_NBRC_15499_01217	BCYW00000000_koreensis_NBRC_16723_01132	BCYX00000000_mali_NBRC_15500_04408	BCYY00000000_pituitosa_NBRC_102491_00094	BCYZ00000000_pruni_NBRC_15498_01459	BDJB00000000_TZW2008_01995	BJXI01000000_aquatilis_NBRC_16722_02760	CABKLS010000001_uncultured_Sphingo_sp._str_MGYG-HGUT-01262_01767	CP000699_wittichii_RW1_01764	CP004036_MM-1_00748	CP006644.1_sanxanigenens_DSM_19645_NX02_02079	CP009571.1_taxi_ATCC_55669_00495	CP010836_WHSC-8_01385
group_7079		hypothetical protein	252	252	1	87	93491				371	518	431	AAQG00000000_SKA58_03000	AFGG00000000_S17_03434	AGFU00000000_elodea_ATCC_31461_00137	AHHA00000000_PAMC_26617_01071	AHIR00000000_echinoides_ATCC_14820_02363	AHIS00000000_PAMC_26605_01061	AIDW00000000_PAMC_26621_00152	ALBQ00000000_ATCC_31555_01541	ALVC00000000_LH128_05426	AORL00000000_PR090111-T3T-6A_03386	AORY00000000_Mn802worker_00529	AQUJ00000000_melonis_C3_03316	AQZT00000000_melonis_DAPP-PG_224_00855	ASTM00000000_YL-JM2C_03553	ATTG00000000_menolis_FR1_00491	ATTI00000000_phyllosphaerae_5.2_00061	ATYK00000000_phyllosphaerae_FA2_02864	BBJS00000000_paucimobilis_NBRC_13935_01908	BBPI00000000_parapaucimobilis_NBRC_15100_02162	BBWU01000000_changbaiensis_NBRC_104936_02247	BCTR00000000_azotifigens_NBRC_15497_strain_NBRC_15497_02391	BCTY00000000_sanguinis_NBRC_13937_03552	BCTZ00000000_soli_NBRC_100801_01751	BCYU00000000_asaccharolytica_NBRC_15499_03462	BCYW00000000_koreensis_NBRC_16723_02330	BCYX00000000_mali_NBRC_15500_01542	BCYY00000000_pituitosa_NBRC_102491_03371	BCYZ00000000_pruni_NBRC_15498_04013	BDJB00000000_TZW2008_00087	BJXI01000000_aquatilis_NBRC_16722_02088	CABKLS010000001_uncultured_Sphingo_sp._str_MGYG-HGUT-01262_00733	CP000699_wittichii_RW1_03401	CP004036_MM-1_02095	CP006644.1_sanxanigenens_DSM_19645_NX02_04996	CP009571.1_taxi_ATCC_55669_02974	CP010836_WHSC-8_04070
oxyR		Hydrogen peroxide-inducible genes activator	252	252	1	87	42223				725	1049	906	AAQG00000000_SKA58_01227	AFGG00000000_S17_00402	AGFU00000000_elodea_ATCC_31461_02133	AHHA00000000_PAMC_26617_03664	AHIR00000000_echinoides_ATCC_14820_00651	AHIS00000000_PAMC_26605_03298	AIDW00000000_PAMC_26621_02519	ALBQ00000000_ATCC_31555_03677	ALVC00000000_LH128_05800	AORL00000000_PR090111-T3T-6A_01129	AORY00000000_Mn802worker_00275	AQUJ00000000_melonis_C3_00710	AQZT00000000_melonis_DAPP-PG_224_03568	ASTM00000000_YL-JM2C_02486	ATTG00000000_menolis_FR1_02269	ATTI00000000_phyllosphaerae_5.2_02164	ATYK00000000_phyllosphaerae_FA2_00800	BBJS00000000_paucimobilis_NBRC_13935_00965	BBPI00000000_parapaucimobilis_NBRC_15100_02352	BBWU01000000_changbaiensis_NBRC_104936_01469	BCTR00000000_azotifigens_NBRC_15497_strain_NBRC_15497_01874	BCTY00000000_sanguinis_NBRC_13937_00944	BCTZ00000000_soli_NBRC_100801_02390	BCYU00000000_asaccharolytica_NBRC_15499_03706	BCYW00000000_koreensis_NBRC_16723_01282	BCYX00000000_mali_NBRC_15500_00657	BCYY00000000_pituitosa_NBRC_102491_02338	BCYZ00000000_pruni_NBRC_15498_00785	BDJB00000000_TZW2008_02084	BJXI01000000_aquatilis_NBRC_16722_02304	CABKLS010000001_uncultured_Sphingo_sp._str_MGYG-HGUT-01262_00377	CP000699_wittichii_RW1_04184	CP004036_MM-1_00318	CP006644.1_sanxanigenens_DSM_19645_NX02_02042	CP009571.1_taxi_ATCC_55669_02436	CP010836_WHSC-8_02850
pdhC		Dihydrolipoyllysine-residue acetyltransferase component of pyruvate dehydrogenase complex	252	252	1	87	61095				524	1418	1294	AAQG00000000_SKA58_01539	AFGG00000000_S17_02157	AGFU00000000_elodea_ATCC_31461_01490	AHHA00000000_PAMC_26617_02599	AHIR00000000_echinoides_ATCC_14820_03609	AHIS00000000_PAMC_26605_02959	AIDW00000000_PAMC_26621_01501	ALBQ00000000_ATCC_31555_02216	ALVC00000000_LH128_05262	AORL00000000_PR090111-T3T-6A_00729	AORY00000000_Mn802worker_01191	AQUJ00000000_melonis_C3_02424	AQZT00000000_melonis_DAPP-PG_224_01647	ASTM00000000_YL-JM2C_03609	ATTG00000000_menolis_FR1_01383	ATTI00000000_phyllosphaerae_5.2_02500	ATYK00000000_phyllosphaerae_FA2_01958	BBJS00000000_paucimobilis_NBRC_13935_00348	BBPI00000000_parapaucimobilis_NBRC_15100_01006	BBWU01000000_changbaiensis_NBRC_104936_00088	BCTR00000000_azotifigens_NBRC_15497_strain_NBRC_15497_03017	BCTY00000000_sanguinis_NBRC_13937_01709	BCTZ00000000_soli_NBRC_100801_01397	BCYU00000000_asaccharolytica_NBRC_15499_00264	BCYW00000000_koreensis_NBRC_16723_01064	BCYX00000000_mali_NBRC_15500_00136	BCYY00000000_pituitosa_NBRC_102491_03934	BCYZ00000000_pruni_NBRC_15498_00366	BDJB00000000_TZW2008_02199	BJXI01000000_aquatilis_NBRC_16722_01942	CABKLS010000001_uncultured_Sphingo_sp._str_MGYG-HGUT-01262_01260	CP000699_wittichii_RW1_01922	CP004036_MM-1_01662	CP006644.1_sanxanigenens_DSM_19645_NX02_04020	CP009571.1_taxi_ATCC_55669_01891	CP010836_WHSC-8_03173
hisG		ATP phosphoribosyltransferase	252	252	1	87	63565				581	800	665	AAQG00000000_SKA58_00075	AFGG00000000_S17_00666	AGFU00000000_elodea_ATCC_31461_00644	AHHA00000000_PAMC_26617_01955	AHIR00000000_echinoides_ATCC_14820_03093	AHIS00000000_PAMC_26605_00213	AIDW00000000_PAMC_26621_00862	ALBQ00000000_ATCC_31555_03243	ALVC00000000_LH128_02010	AORL00000000_PR090111-T3T-6A_03661	AORY00000000_Mn802worker_00695	AQUJ00000000_melonis_C3_00602	AQZT00000000_melonis_DAPP-PG_224_00128	ASTM00000000_YL-JM2C_03594	ATTG00000000_menolis_FR1_02161	ATTI00000000_phyllosphaerae_5.2_02123	ATYK00000000_phyllosphaerae_FA2_00843	BBJS00000000_paucimobilis_NBRC_13935_01608	BBPI00000000_parapaucimobilis_NBRC_15100_03214	BBWU01000000_changbaiensis_NBRC_104936_02708	BCTR00000000_azotifigens_NBRC_15497_strain_NBRC_15497_03063	BCTY00000000_sanguinis_NBRC_13937_02349	BCTZ00000000_soli_NBRC_100801_01951	BCYU00000000_asaccharolytica_NBRC_15499_02633	BCYW00000000_koreensis_NBRC_16723_03581	BCYX00000000_mali_NBRC_15500_04026	BCYY00000000_pituitosa_NBRC_102491_03889	BCYZ00000000_pruni_NBRC_15498_04217	BDJB00000000_TZW2008_00844	BJXI01000000_aquatilis_NBRC_16722_02513	CABKLS010000001_uncultured_Sphingo_sp._str_MGYG-HGUT-01262_02765	CP000699_wittichii_RW1_03359	CP004036_MM-1_01155	CP006644.1_sanxanigenens_DSM_19645_NX02_05474	CP009571.1_taxi_ATCC_55669_01938	CP010836_WHSC-8_04797
ubiE_2		Ubiquinone/menaquinone biosynthesis C-methyltransferase UbiE	252	252	1	87	95741				728	800	737	AAQG00000000_SKA58_00443	AFGG00000000_S17_01290	AGFU00000000_elodea_ATCC_31461_02851	AHHA00000000_PAMC_26617_00095	AHIR00000000_echinoides_ATCC_14820_03265	AHIS00000000_PAMC_26605_01878	AIDW00000000_PAMC_26621_02823	ALBQ00000000_ATCC_31555_01063	ALVC00000000_LH128_05662	AORL00000000_PR090111-T3T-6A_01652	AORY00000000_Mn802worker_00108	AQUJ00000000_melonis_C3_01184	AQZT00000000_melonis_DAPP-PG_224_03111	ASTM00000000_YL-JM2C_04378	ATTG00000000_menolis_FR1_02744	ATTI00000000_phyllosphaerae_5.2_01923	ATYK00000000_phyllosphaerae_FA2_01141	BBJS00000000_paucimobilis_NBRC_13935_02332	BBPI00000000_parapaucimobilis_NBRC_15100_03067	BBWU01000000_changbaiensis_NBRC_104936_00337	BCTR00000000_azotifigens_NBRC_15497_strain_NBRC_15497_01509	BCTY00000000_sanguinis_NBRC_13937_00613	BCTZ00000000_soli_NBRC_100801_00018	BCYU00000000_asaccharolytica_NBRC_15499_04432	BCYW00000000_koreensis_NBRC_16723_01189	BCYX00000000_mali_NBRC_15500_02709	BCYY00000000_pituitosa_NBRC_102491_02446	BCYZ00000000_pruni_NBRC_15498_01547	BDJB00000000_TZW2008_01156	BJXI01000000_aquatilis_NBRC_16722_01690	CABKLS010000001_uncultured_Sphingo_sp._str_MGYG-HGUT-01262_00402	CP000699_wittichii_RW1_05514	CP004036_MM-1_03118	CP006644.1_sanxanigenens_DSM_19645_NX02_05831	CP009571.1_taxi_ATCC_55669_00357	CP010836_WHSC-8_02761
thrS		Threonine--tRNA ligase	252	252	1	87	30346				1943	2117	1999	AAQG00000000_SKA58_00684	AFGG00000000_S17_02493	AGFU00000000_elodea_ATCC_31461_01947	AHHA00000000_PAMC_26617_01709	AHIR00000000_echinoides_ATCC_14820_03021	AHIS00000000_PAMC_26605_00130	AIDW00000000_PAMC_26621_03221	ALBQ00000000_ATCC_31555_02983	ALVC00000000_LH128_05732	AORL00000000_PR090111-T3T-6A_03353	AORY00000000_Mn802worker_02610	AQUJ00000000_melonis_C3_02450	AQZT00000000_melonis_DAPP-PG_224_01621	ASTM00000000_YL-JM2C_04443	ATTG00000000_menolis_FR1_01357	ATTI00000000_phyllosphaerae_5.2_01654	ATYK00000000_phyllosphaerae_FA2_01319	BBJS00000000_paucimobilis_NBRC_13935_01354	BBPI00000000_parapaucimobilis_NBRC_15100_00615	BBWU01000000_changbaiensis_NBRC_104936_02230	BCTR00000000_azotifigens_NBRC_15497_strain_NBRC_15497_03252	BCTY00000000_sanguinis_NBRC_13937_02980	BCTZ00000000_soli_NBRC_100801_01558	BCYU00000000_asaccharolytica_NBRC_15499_02611	BCYW00000000_koreensis_NBRC_16723_00017	BCYX00000000_mali_NBRC_15500_02775	BCYY00000000_pituitosa_NBRC_102491_03190	BCYZ00000000_pruni_NBRC_15498_03839	BDJB00000000_TZW2008_01935	BJXI01000000_aquatilis_NBRC_16722_01054	CABKLS010000001_uncultured_Sphingo_sp._str_MGYG-HGUT-01262_02175	CP000699_wittichii_RW1_03327	CP004036_MM-1_02161	CP006644.1_sanxanigenens_DSM_19645_NX02_04782	CP009571.1_taxi_ATCC_55669_02204	CP010836_WHSC-8_03296
ruvC		Crossover junction endodeoxyribonuclease RuvC	252	252	1	87	88107				356	551	496	AAQG00000000_SKA58_01923	AFGG00000000_S17_03842	AGFU00000000_elodea_ATCC_31461_03594	AHHA00000000_PAMC_26617_00484	AHIR00000000_echinoides_ATCC_14820_02672	AHIS00000000_PAMC_26605_02258	AIDW00000000_PAMC_26621_00660	ALBQ00000000_ATCC_31555_02304	ALVC00000000_LH128_00510	AORL00000000_PR090111-T3T-6A_03705	AORY00000000_Mn802worker_03001	AQUJ00000000_melonis_C3_03253	AQZT00000000_melonis_DAPP-PG_224_00919	ASTM00000000_YL-JM2C_02676	ATTG00000000_menolis_FR1_00554	ATTI00000000_phyllosphaerae_5.2_00496	ATYK00000000_phyllosphaerae_FA2_03223	BBJS00000000_paucimobilis_NBRC_13935_03620	BBPI00000000_parapaucimobilis_NBRC_15100_00682	BBWU01000000_changbaiensis_NBRC_104936_02166	BCTR00000000_azotifigens_NBRC_15497_strain_NBRC_15497_02493	BCTY00000000_sanguinis_NBRC_13937_00745	BCTZ00000000_soli_NBRC_100801_03049	BCYU00000000_asaccharolytica_NBRC_15499_01875	BCYW00000000_koreensis_NBRC_16723_01717	BCYX00000000_mali_NBRC_15500_04171	BCYY00000000_pituitosa_NBRC_102491_01399	BCYZ00000000_pruni_NBRC_15498_01855	BDJB00000000_TZW2008_02586	BJXI01000000_aquatilis_NBRC_16722_03759	CABKLS010000001_uncultured_Sphingo_sp._str_MGYG-HGUT-01262_03391	CP000699_wittichii_RW1_02705	CP004036_MM-1_02431	CP006644.1_sanxanigenens_DSM_19645_NX02_05699	CP009571.1_taxi_ATCC_55669_02782	CP010836_WHSC-8_04549
rpsP		30S ribosomal protein S16	252	252	1	87	42856				329	674	453	AAQG00000000_SKA58_00595	AFGG00000000_S17_00939	AGFU00000000_elodea_ATCC_31461_00705	AHHA00000000_PAMC_26617_03456	AHIR00000000_echinoides_ATCC_14820_00443	AHIS00000000_PAMC_26605_02613		ALBQ00000000_ATCC_31555_00538	ALVC00000000_LH128_01596	AORL00000000_PR090111-T3T-6A_02208	AORY00000000_Mn802worker_01722	AQUJ00000000_melonis_C3_01041	AQZT00000000_melonis_DAPP-PG_224_03254	ASTM00000000_YL-JM2C_04288	ATTG00000000_menolis_FR1_02601	ATTI00000000_phyllosphaerae_5.2_02053	ATYK00000000_phyllosphaerae_FA2_01241	BBJS00000000_paucimobilis_NBRC_13935_00662	BBPI00000000_parapaucimobilis_NBRC_15100_00471	BBWU01000000_changbaiensis_NBRC_104936_01234	BCTR00000000_azotifigens_NBRC_15497_strain_NBRC_15497_00574	BCTY00000000_sanguinis_NBRC_13937_02178	BCTZ00000000_soli_NBRC_100801_01071	BCYU00000000_asaccharolytica_NBRC_15499_01253	BCYW00000000_koreensis_NBRC_16723_02721	BCYX00000000_mali_NBRC_15500_01896	BCYY00000000_pituitosa_NBRC_102491_00358	BCYZ00000000_pruni_NBRC_15498_03570	BDJB00000000_TZW2008_01395	BJXI01000000_aquatilis_NBRC_16722_03268	CABKLS010000001_uncultured_Sphingo_sp._str_MGYG-HGUT-01262_03505	CP000699_wittichii_RW1_03238	CP004036_MM-1_00177	CP006644.1_sanxanigenens_DSM_19645_NX02_02543	CP009571.1_taxi_ATCC_55669_01275	CP010836_WHSC-8_01906
gcvPA		putative glycine dehydrogenase (decarboxylating) subunit 1	252	252	1	87	98973				1205	1484	1360	AAQG00000000_SKA58_02152	AFGG00000000_S17_03420	AGFU00000000_elodea_ATCC_31461_00073	AHHA00000000_PAMC_26617_03759	AHIR00000000_echinoides_ATCC_14820_01073	AHIS00000000_PAMC_26605_02044	AIDW00000000_PAMC_26621_02616	ALBQ00000000_ATCC_31555_03625	ALVC00000000_LH128_05988	AORL00000000_PR090111-T3T-6A_01425	AORY00000000_Mn802worker_01062	AQUJ00000000_melonis_C3_02853	AQZT00000000_melonis_DAPP-PG_224_01269	ASTM00000000_YL-JM2C_05019	ATTG00000000_menolis_FR1_00954	ATTI00000000_phyllosphaerae_5.2_01647	ATYK00000000_phyllosphaerae_FA2_01326	BBJS00000000_paucimobilis_NBRC_13935_00274	BBPI00000000_parapaucimobilis_NBRC_15100_00916	BBWU01000000_changbaiensis_NBRC_104936_02950	BCTR00000000_azotifigens_NBRC_15497_strain_NBRC_15497_01937	BCTY00000000_sanguinis_NBRC_13937_00974	BCTZ00000000_soli_NBRC_100801_01531	BCYU00000000_asaccharolytica_NBRC_15499_02732	BCYW00000000_koreensis_NBRC_16723_00796	BCYX00000000_mali_NBRC_15500_01671	BCYY00000000_pituitosa_NBRC_102491_01204	BCYZ00000000_pruni_NBRC_15498_02135	BDJB00000000_TZW2008_02381	BJXI01000000_aquatilis_NBRC_16722_02732	CABKLS010000001_uncultured_Sphingo_sp._str_MGYG-HGUT-01262_02055	CP000699_wittichii_RW1_03276	CP004036_MM-1_00273	CP006644.1_sanxanigenens_DSM_19645_NX02_01556	CP009571.1_taxi_ATCC_55669_01131	CP010836_WHSC-8_00514
lptB		Lipopolysaccharide export system ATP-binding protein LptB	252	252	1	87	67938				725	899	782	AAQG00000000_SKA58_02483	AFGG00000000_S17_02912	AGFU00000000_elodea_ATCC_31461_00585	AHHA00000000_PAMC_26617_01687	AHIR00000000_echinoides_ATCC_14820_01743	AHIS00000000_PAMC_26605_00061	AIDW00000000_PAMC_26621_03244	ALBQ00000000_ATCC_31555_01487	ALVC00000000_LH128_04621	AORL00000000_PR090111-T3T-6A_03256	AORY00000000_Mn802worker_00479	AQUJ00000000_melonis_C3_00073	AQZT00000000_melonis_DAPP-PG_224_00619	ASTM00000000_YL-JM2C_04557	ATTG00000000_menolis_FR1_01632	ATTI00000000_phyllosphaerae_5.2_00004	ATYK00000000_phyllosphaerae_FA2_02809	BBJS00000000_paucimobilis_NBRC_13935_01683	BBPI00000000_parapaucimobilis_NBRC_15100_01841	BBWU01000000_changbaiensis_NBRC_104936_02045	BCTR00000000_azotifigens_NBRC_15497_strain_NBRC_15497_04116	BCTY00000000_sanguinis_NBRC_13937_01276	BCTZ00000000_soli_NBRC_100801_02565	BCYU00000000_asaccharolytica_NBRC_15499_02398	BCYW00000000_koreensis_NBRC_16723_00203	BCYX00000000_mali_NBRC_15500_02132	BCYY00000000_pituitosa_NBRC_102491_01762	BCYZ00000000_pruni_NBRC_15498_03129	BDJB00000000_TZW2008_02954		CABKLS010000001_uncultured_Sphingo_sp._str_MGYG-HGUT-01262_03365	CP000699_wittichii_RW1_03488	CP004036_MM-1_02365	CP006644.1_sanxanigenens_DSM_19645_NX02_05668	CP009571.1_taxi_ATCC_55669_01615	CP010836_WHSC-8_00373
lon		Lon protease	252	252	1	87	44012				2360	2588	2411	AAQG00000000_SKA58_01024	AFGG00000000_S17_01804	AGFU00000000_elodea_ATCC_31461_00439	AHHA00000000_PAMC_26617_03536	AHIR00000000_echinoides_ATCC_14820_00717	AHIS00000000_PAMC_26605_03126	AIDW00000000_PAMC_26621_02390	ALBQ00000000_ATCC_31555_00498		AORL00000000_PR090111-T3T-6A_02644	AORY00000000_Mn802worker_02054	AQUJ00000000_melonis_C3_02048	AQZT00000000_melonis_DAPP-PG_224_02024	ASTM00000000_YL-JM2C_00530	ATTG00000000_menolis_FR1_00101	ATTI00000000_phyllosphaerae_5.2_02651	ATYK00000000_phyllosphaerae_FA2_00461	BBJS00000000_paucimobilis_NBRC_13935_03347	BBPI00000000_parapaucimobilis_NBRC_15100_02846	BBWU01000000_changbaiensis_NBRC_104936_01557	BCTR00000000_azotifigens_NBRC_15497_strain_NBRC_15497_00473	BCTY00000000_sanguinis_NBRC_13937_01316	BCTZ00000000_soli_NBRC_100801_00281	BCYU00000000_asaccharolytica_NBRC_15499_00192	BCYW00000000_koreensis_NBRC_16723_03087	BCYX00000000_mali_NBRC_15500_00605	BCYY00000000_pituitosa_NBRC_102491_00887	BCYZ00000000_pruni_NBRC_15498_00744	BDJB00000000_TZW2008_00306	BJXI01000000_aquatilis_NBRC_16722_00115	CABKLS010000001_uncultured_Sphingo_sp._str_MGYG-HGUT-01262_02742	CP000699_wittichii_RW1_00914	CP004036_MM-1_00611	CP006644.1_sanxanigenens_DSM_19645_NX02_03409	CP009571.1_taxi_ATCC_55669_01710	CP010836_WHSC-8_02386
rplO		50S ribosomal protein L15	252	252	1	87	7220				479	614	537	AAQG00000000_SKA58_00313	AFGG00000000_S17_02845	AGFU00000000_elodea_ATCC_31461_03226	AHHA00000000_PAMC_26617_03729	AHIR00000000_echinoides_ATCC_14820_01038	AHIS00000000_PAMC_26605_02080	AIDW00000000_PAMC_26621_02586	ALBQ00000000_ATCC_31555_02161	ALVC00000000_LH128_03692	AORL00000000_PR090111-T3T-6A_00760	AORY00000000_Mn802worker_01230	AQUJ00000000_melonis_C3_02281	AQZT00000000_melonis_DAPP-PG_224_01790	ASTM00000000_YL-JM2C_03642	ATTG00000000_menolis_FR1_01526	ATTI00000000_phyllosphaerae_5.2_02462	ATYK00000000_phyllosphaerae_FA2_01919	BBJS00000000_paucimobilis_NBRC_13935_00183	BBPI00000000_parapaucimobilis_NBRC_15100_03556	BBWU01000000_changbaiensis_NBRC_104936_00458	BCTR00000000_azotifigens_NBRC_15497_strain_NBRC_15497_03916	BCTY00000000_sanguinis_NBRC_13937_01068	BCTZ00000000_soli_NBRC_100801_01360	BCYU00000000_asaccharolytica_NBRC_15499_00298	BCYW00000000_koreensis_NBRC_16723_01027	BCYX00000000_mali_NBRC_15500_00103	BCYY00000000_pituitosa_NBRC_102491_01272	BCYZ00000000_pruni_NBRC_15498_00331	BDJB00000000_TZW2008_02167	BJXI01000000_aquatilis_NBRC_16722_01196	CABKLS010000001_uncultured_Sphingo_sp._str_MGYG-HGUT-01262_00438	CP000699_wittichii_RW1_01889	CP004036_MM-1_01632	CP006644.1_sanxanigenens_DSM_19645_NX02_03988	CP009571.1_taxi_ATCC_55669_02374	CP010836_WHSC-8_03112
recR		Recombination protein RecR	252	252	1	87	11107				338	1415	608	AAQG00000000_SKA58_00788	AFGG00000000_S17_00248	AGFU00000000_elodea_ATCC_31461_03662	AHHA00000000_PAMC_26617_02931	AHIR00000000_echinoides_ATCC_14820_00761	AHIS00000000_PAMC_26605_02851	AIDW00000000_PAMC_26621_01764	ALBQ00000000_ATCC_31555_01987	ALVC00000000_LH128_01994	AORL00000000_PR090111-T3T-6A_02566	AORY00000000_Mn802worker_00137	AQUJ00000000_melonis_C3_01768	AQZT00000000_melonis_DAPP-PG_224_02305	ASTM00000000_YL-JM2C_05283	ATTG00000000_menolis_FR1_03328	ATTI00000000_phyllosphaerae_5.2_01972	ATYK00000000_phyllosphaerae_FA2_01190	BBJS00000000_paucimobilis_NBRC_13935_01119	BBPI00000000_parapaucimobilis_NBRC_15100_00064	BBWU01000000_changbaiensis_NBRC_104936_00280	BCTR00000000_azotifigens_NBRC_15497_strain_NBRC_15497_03404	BCTY00000000_sanguinis_NBRC_13937_00049	BCTZ00000000_soli_NBRC_100801_00885	BCYU00000000_asaccharolytica_NBRC_15499_01445	BCYW00000000_koreensis_NBRC_16723_01541	BCYX00000000_mali_NBRC_15500_01394	BCYY00000000_pituitosa_NBRC_102491_00134	BCYZ00000000_pruni_NBRC_15498_00109	BDJB00000000_TZW2008_01293	BJXI01000000_aquatilis_NBRC_16722_00071	CABKLS010000001_uncultured_Sphingo_sp._str_MGYG-HGUT-01262_02565	CP000699_wittichii_RW1_04650	CP004036_MM-1_00601	CP006644.1_sanxanigenens_DSM_19645_NX02_02067	CP009571.1_taxi_ATCC_55669_00572	CP010836_WHSC-8_01255
acpP_2		Acyl carrier protein	252	252	1	87	35279				239	251	243	AAQG00000000_SKA58_02146	AFGG00000000_S17_02228	AGFU00000000_elodea_ATCC_31461_03393	AHHA00000000_PAMC_26617_02199	AHIR00000000_echinoides_ATCC_14820_01166	AHIS00000000_PAMC_26605_01776	AIDW00000000_PAMC_26621_01093	ALBQ00000000_ATCC_31555_01225	ALVC00000000_LH128_00279	AORL00000000_PR090111-T3T-6A_00836	AORY00000000_Mn802worker_01357	AQUJ00000000_melonis_C3_01079	AQZT00000000_melonis_DAPP-PG_224_03216	ASTM00000000_YL-JM2C_01401	ATTG00000000_menolis_FR1_02639	ATTI00000000_phyllosphaerae_5.2_02884	ATYK00000000_phyllosphaerae_FA2_00224	BBJS00000000_paucimobilis_NBRC_13935_00419	BBPI00000000_parapaucimobilis_NBRC_15100_01402	BBWU01000000_changbaiensis_NBRC_104936_01748	BCTR00000000_azotifigens_NBRC_15497_strain_NBRC_15497_00967	BCTY00000000_sanguinis_NBRC_13937_01904	BCTZ00000000_soli_NBRC_100801_01121	BCYU00000000_asaccharolytica_NBRC_15499_02899	BCYW00000000_koreensis_NBRC_16723_01761	BCYX00000000_mali_NBRC_15500_00283	BCYY00000000_pituitosa_NBRC_102491_01413	BCYZ00000000_pruni_NBRC_15498_01042	BDJB00000000_TZW2008_03062	BJXI01000000_aquatilis_NBRC_16722_02124	CABKLS010000001_uncultured_Sphingo_sp._str_MGYG-HGUT-01262_00002	CP000699_wittichii_RW1_04501	CP004036_MM-1_00897	CP006644.1_sanxanigenens_DSM_19645_NX02_03484	CP009571.1_taxi_ATCC_55669_01531	CP010836_WHSC-8_01109
argB		Acetylglutamate kinase	252	252	1	87	66768				143	1103	899	AAQG00000000_SKA58_03004	AFGG00000000_S17_03794	AGFU00000000_elodea_ATCC_31461_02381	AHHA00000000_PAMC_26617_01020	AHIR00000000_echinoides_ATCC_14820_01897	AHIS00000000_PAMC_26605_00928	AIDW00000000_PAMC_26621_00204	ALBQ00000000_ATCC_31555_03262	ALVC00000000_LH128_05447	AORL00000000_PR090111-T3T-6A_03283	AORY00000000_Mn802worker_00708	AQUJ00000000_melonis_C3_03210	AQZT00000000_melonis_DAPP-PG_224_00963	ASTM00000000_YL-JM2C_04561	ATTG00000000_menolis_FR1_00597	ATTI00000000_phyllosphaerae_5.2_02545	ATYK00000000_phyllosphaerae_FA2_02000	BBJS00000000_paucimobilis_NBRC_13935_01843	BBPI00000000_parapaucimobilis_NBRC_15100_01659	BBWU01000000_changbaiensis_NBRC_104936_03065	BCTR00000000_azotifigens_NBRC_15497_strain_NBRC_15497_02762	BCTY00000000_sanguinis_NBRC_13937_03747	BCTZ00000000_soli_NBRC_100801_02654	BCYU00000000_asaccharolytica_NBRC_15499_03069	BCYW00000000_koreensis_NBRC_16723_00215	BCYX00000000_mali_NBRC_15500_03771	BCYY00000000_pituitosa_NBRC_102491_03880	BCYZ00000000_pruni_NBRC_15498_01375	BDJB00000000_TZW2008_00630	BJXI01000000_aquatilis_NBRC_16722_01546	CABKLS010000001_uncultured_Sphingo_sp._str_MGYG-HGUT-01262_00302	CP000699_wittichii_RW1_03492	CP004036_MM-1_01672	CP006644.1_sanxanigenens_DSM_19645_NX02_02872	CP009571.1_taxi_ATCC_55669_02459	CP010836_WHSC-8_03397
purB		Adenylosuccinate lyase	252	252	1	87	100176				1292	1349	1310	AAQG00000000_SKA58_01129	AFGG00000000_S17_03394	AGFU00000000_elodea_ATCC_31461_03174	AHHA00000000_PAMC_26617_03632	AHIR00000000_echinoides_ATCC_14820_00620	AHIS00000000_PAMC_26605_02628	AIDW00000000_PAMC_26621_02486	ALBQ00000000_ATCC_31555_02099	ALVC00000000_LH128_05824	AORL00000000_PR090111-T3T-6A_01432	AORY00000000_Mn802worker_01090	AQUJ00000000_melonis_C3_02832	AQZT00000000_melonis_DAPP-PG_224_01290	ASTM00000000_YL-JM2C_02083	ATTG00000000_menolis_FR1_00975	ATTI00000000_phyllosphaerae_5.2_03153	ATYK00000000_phyllosphaerae_FA2_03306	BBJS00000000_paucimobilis_NBRC_13935_00249	BBPI00000000_parapaucimobilis_NBRC_15100_00882	BBWU01000000_changbaiensis_NBRC_104936_00393	BCTR00000000_azotifigens_NBRC_15497_strain_NBRC_15497_03312	BCTY00000000_sanguinis_NBRC_13937_01002	BCTZ00000000_soli_NBRC_100801_02539	BCYU00000000_asaccharolytica_NBRC_15499_01031	BCYW00000000_koreensis_NBRC_16723_00710	BCYX00000000_mali_NBRC_15500_04431	BCYY00000000_pituitosa_NBRC_102491_02202	BCYZ00000000_pruni_NBRC_15498_01290	BDJB00000000_TZW2008_02918	BJXI01000000_aquatilis_NBRC_16722_03172	CABKLS010000001_uncultured_Sphingo_sp._str_MGYG-HGUT-01262_02102	CP000699_wittichii_RW1_05093	CP004036_MM-1_00242	CP006644.1_sanxanigenens_DSM_19645_NX02_00054	CP009571.1_taxi_ATCC_55669_02040	CP010836_WHSC-8_00664
gap		Glyceraldehyde-3-phosphate dehydrogenase	252	252	1	87	5244				431	1241	1006	AAQG00000000_SKA58_01398	AFGG00000000_S17_00837	AGFU00000000_elodea_ATCC_31461_02355	AHHA00000000_PAMC_26617_02889	AHIR00000000_echinoides_ATCC_14820_00207	AHIS00000000_PAMC_26605_03391	AIDW00000000_PAMC_26621_01724	ALBQ00000000_ATCC_31555_02884	ALVC00000000_LH128_01554	AORL00000000_PR090111-T3T-6A_02937	AORY00000000_Mn802worker_01841	AQUJ00000000_melonis_C3_01989	AQZT00000000_melonis_DAPP-PG_224_02083	ASTM00000000_YL-JM2C_05207	ATTG00000000_menolis_FR1_00042	ATTI00000000_phyllosphaerae_5.2_01508	ATYK00000000_phyllosphaerae_FA2_01658	BBJS00000000_paucimobilis_NBRC_13935_03173	BBPI00000000_parapaucimobilis_NBRC_15100_00357	BBWU01000000_changbaiensis_NBRC_104936_01149	BCTR00000000_azotifigens_NBRC_15497_strain_NBRC_15497_04535	BCTY00000000_sanguinis_NBRC_13937_01776	BCTZ00000000_soli_NBRC_100801_00550	BCYU00000000_asaccharolytica_NBRC_15499_00679	BCYW00000000_koreensis_NBRC_16723_01625	BCYX00000000_mali_NBRC_15500_00800	BCYY00000000_pituitosa_NBRC_102491_04091	BCYZ00000000_pruni_NBRC_15498_02495	BDJB00000000_TZW2008_01317	BJXI01000000_aquatilis_NBRC_16722_00174	CABKLS010000001_uncultured_Sphingo_sp._str_MGYG-HGUT-01262_00165	CP000699_wittichii_RW1_03185	CP004036_MM-1_03625	CP006644.1_sanxanigenens_DSM_19645_NX02_04713	CP009571.1_taxi_ATCC_55669_01032	CP010836_WHSC-8_01819
rph		Ribonuclease PH	252	252	1	87	80669				704	728	715	AAQG00000000_SKA58_01930	AFGG00000000_S17_03385	AGFU00000000_elodea_ATCC_31461_01773	AHHA00000000_PAMC_26617_02378	AHIR00000000_echinoides_ATCC_14820_03322	AHIS00000000_PAMC_26605_00478	AIDW00000000_PAMC_26621_01275	ALBQ00000000_ATCC_31555_00135	ALVC00000000_LH128_05281	AORL00000000_PR090111-T3T-6A_01190	AORY00000000_Mn802worker_01141	AQUJ00000000_melonis_C3_02838	AQZT00000000_melonis_DAPP-PG_224_01284	ASTM00000000_YL-JM2C_03214	ATTG00000000_menolis_FR1_00969	ATTI00000000_phyllosphaerae_5.2_03186	ATYK00000000_phyllosphaerae_FA2_02412	BBJS00000000_paucimobilis_NBRC_13935_00240	BBPI00000000_parapaucimobilis_NBRC_15100_00872	BBWU01000000_changbaiensis_NBRC_104936_00311	BCTR00000000_azotifigens_NBRC_15497_strain_NBRC_15497_03541	BCTY00000000_sanguinis_NBRC_13937_01012	BCTZ00000000_soli_NBRC_100801_01568	BCYU00000000_asaccharolytica_NBRC_15499_02271	BCYW00000000_koreensis_NBRC_16723_00005	BCYX00000000_mali_NBRC_15500_04418	BCYY00000000_pituitosa_NBRC_102491_01250	BCYZ00000000_pruni_NBRC_15498_04028	BDJB00000000_TZW2008_01091	BJXI01000000_aquatilis_NBRC_16722_03649	CABKLS010000001_uncultured_Sphingo_sp._str_MGYG-HGUT-01262_01079	CP000699_wittichii_RW1_01102	CP004036_MM-1_00501	CP006644.1_sanxanigenens_DSM_19645_NX02_02163	CP009571.1_taxi_ATCC_55669_02052	CP010836_WHSC-8_03306
tolQ		Protein TolQ	252	252	1	87	89273				683	734	694	AAQG00000000_SKA58_00182	AFGG00000000_S17_03273	AGFU00000000_elodea_ATCC_31461_00628	AHHA00000000_PAMC_26617_00879	AHIR00000000_echinoides_ATCC_14820_01778	AHIS00000000_PAMC_26605_00801	AIDW00000000_PAMC_26621_00307	ALBQ00000000_ATCC_31555_02376	ALVC00000000_LH128_04309	AORL00000000_PR090111-T3T-6A_03713	AORY00000000_Mn802worker_01907	AQUJ00000000_melonis_C3_03473	AQZT00000000_melonis_DAPP-PG_224_00701	ASTM00000000_YL-JM2C_02681	ATTG00000000_menolis_FR1_00334	ATTI00000000_phyllosphaerae_5.2_00464	ATYK00000000_phyllosphaerae_FA2_03189	BBJS00000000_paucimobilis_NBRC_13935_03538	BBPI00000000_parapaucimobilis_NBRC_15100_01605	BBWU01000000_changbaiensis_NBRC_104936_02161	BCTR00000000_azotifigens_NBRC_15497_strain_NBRC_15497_03046	BCTY00000000_sanguinis_NBRC_13937_03070	BCTZ00000000_soli_NBRC_100801_03043	BCYU00000000_asaccharolytica_NBRC_15499_04330	BCYW00000000_koreensis_NBRC_16723_00697	BCYX00000000_mali_NBRC_15500_04182	BCYY00000000_pituitosa_NBRC_102491_03905	BCYZ00000000_pruni_NBRC_15498_01844	BDJB00000000_TZW2008_00643	BJXI01000000_aquatilis_NBRC_16722_01405	CABKLS010000001_uncultured_Sphingo_sp._str_MGYG-HGUT-01262_03472	CP000699_wittichii_RW1_02700	CP004036_MM-1_02437	CP006644.1_sanxanigenens_DSM_19645_NX02_00070	CP009571.1_taxi_ATCC_55669_03141	CP010836_WHSC-8_03338
group_8211		hypothetical protein	252	252	1	87	45300				500	596	507	AAQG00000000_SKA58_02104	AFGG00000000_S17_01151	AGFU00000000_elodea_ATCC_31461_01679	AHHA00000000_PAMC_26617_02516	AHIR00000000_echinoides_ATCC_14820_03661	AHIS00000000_PAMC_26605_03530	AIDW00000000_PAMC_26621_01419	ALBQ00000000_ATCC_31555_01896	ALVC00000000_LH128_02717	AORL00000000_PR090111-T3T-6A_03528	AORY00000000_Mn802worker_00293	AQUJ00000000_melonis_C3_00745	AQZT00000000_melonis_DAPP-PG_224_03532	ASTM00000000_YL-JM2C_02080	ATTG00000000_menolis_FR1_02304	ATTI00000000_phyllosphaerae_5.2_01515	ATYK00000000_phyllosphaerae_FA2_01651	BBJS00000000_paucimobilis_NBRC_13935_00834	BBPI00000000_parapaucimobilis_NBRC_15100_02025	BBWU01000000_changbaiensis_NBRC_104936_01846	BCTR00000000_azotifigens_NBRC_15497_strain_NBRC_15497_01977	BCTY00000000_sanguinis_NBRC_13937_00287	BCTZ00000000_soli_NBRC_100801_02409	BCYU00000000_asaccharolytica_NBRC_15499_03568	BCYW00000000_koreensis_NBRC_16723_00969	BCYX00000000_mali_NBRC_15500_03981	BCYY00000000_pituitosa_NBRC_102491_02368	BCYZ00000000_pruni_NBRC_15498_01958	BDJB00000000_TZW2008_03113	BJXI01000000_aquatilis_NBRC_16722_00390	CABKLS010000001_uncultured_Sphingo_sp._str_MGYG-HGUT-01262_03054	CP000699_wittichii_RW1_05090	CP004036_MM-1_02931	CP006644.1_sanxanigenens_DSM_19645_NX02_01774	CP009571.1_taxi_ATCC_55669_00388	CP010836_WHSC-8_02536
ruvB		Holliday junction ATP-dependent DNA helicase RuvB	252	252	1	87	89306				347	1208	1023	AAQG00000000_SKA58_00108	AFGG00000000_S17_03845	AGFU00000000_elodea_ATCC_31461_00640	AHHA00000000_PAMC_26617_00481	AHIR00000000_echinoides_ATCC_14820_02675	AHIS00000000_PAMC_26605_02262	AIDW00000000_PAMC_26621_00663	ALBQ00000000_ATCC_31555_03239	ALVC00000000_LH128_00508	AORL00000000_PR090111-T3T-6A_03708	AORY00000000_Mn802worker_03004	AQUJ00000000_melonis_C3_03256	AQZT00000000_melonis_DAPP-PG_224_00915	ASTM00000000_YL-JM2C_02679	ATTG00000000_menolis_FR1_00551	ATTI00000000_phyllosphaerae_5.2_01552	ATYK00000000_phyllosphaerae_FA2_01422	BBJS00000000_paucimobilis_NBRC_13935_03617	BBPI00000000_parapaucimobilis_NBRC_15100_00685	BBWU01000000_changbaiensis_NBRC_104936_02163	BCTR00000000_azotifigens_NBRC_15497_strain_NBRC_15497_03058	BCTY00000000_sanguinis_NBRC_13937_00748	BCTZ00000000_soli_NBRC_100801_03045	BCYU00000000_asaccharolytica_NBRC_15499_04326	BCYW00000000_koreensis_NBRC_16723_01714	BCYX00000000_mali_NBRC_15500_04177	BCYY00000000_pituitosa_NBRC_102491_03893	BCYZ00000000_pruni_NBRC_15498_01850	BDJB00000000_TZW2008_02590	BJXI01000000_aquatilis_NBRC_16722_03705	CABKLS010000001_uncultured_Sphingo_sp._str_MGYG-HGUT-01262_03094	CP000699_wittichii_RW1_02702	CP004036_MM-1_02435	CP006644.1_sanxanigenens_DSM_19645_NX02_05683	CP009571.1_taxi_ATCC_55669_02786	CP010836_WHSC-8_04551
atpB		ATP synthase subunit a	252	252	1	87	99905				746	818	782	AAQG00000000_SKA58_01756	AFGG00000000_S17_03726	AGFU00000000_elodea_ATCC_31461_01825	AHHA00000000_PAMC_26617_03624	AHIR00000000_echinoides_ATCC_14820_00616	AHIS00000000_PAMC_26605_02632	AIDW00000000_PAMC_26621_02478	ALBQ00000000_ATCC_31555_02086	ALVC00000000_LH128_05817	AORL00000000_PR090111-T3T-6A_01439	AORY00000000_Mn802worker_01097	AQUJ00000000_melonis_C3_02817	AQZT00000000_melonis_DAPP-PG_224_01305	ASTM00000000_YL-JM2C_02092	ATTG00000000_menolis_FR1_00990	ATTI00000000_phyllosphaerae_5.2_00594	ATYK00000000_phyllosphaerae_FA2_03395	BBJS00000000_paucimobilis_NBRC_13935_02908	BBPI00000000_parapaucimobilis_NBRC_15100_00780	BBWU01000000_changbaiensis_NBRC_104936_01545	BCTR00000000_azotifigens_NBRC_15497_strain_NBRC_15497_02436	BCTY00000000_sanguinis_NBRC_13937_01788	BCTZ00000000_soli_NBRC_100801_02535	BCYU00000000_asaccharolytica_NBRC_15499_01011	BCYW00000000_koreensis_NBRC_16723_00714	BCYX00000000_mali_NBRC_15500_04538	BCYY00000000_pituitosa_NBRC_102491_01342	BCYZ00000000_pruni_NBRC_15498_01274	BDJB00000000_TZW2008_02911	BJXI01000000_aquatilis_NBRC_16722_03481	CABKLS010000001_uncultured_Sphingo_sp._str_MGYG-HGUT-01262_02154	CP000699_wittichii_RW1_05102	CP004036_MM-1_01232	CP006644.1_sanxanigenens_DSM_19645_NX02_00061	CP009571.1_taxi_ATCC_55669_02033	CP010836_WHSC-8_00671
frr		Ribosome-recycling factor	252	252	1	87	7689				554	563	557	AAQG00000000_SKA58_01965	AFGG00000000_S17_01062	AGFU00000000_elodea_ATCC_31461_02013	AHHA00000000_PAMC_26617_03055	AHIR00000000_echinoides_ATCC_14820_00667	AHIS00000000_PAMC_26605_03066	AIDW00000000_PAMC_26621_01899	ALBQ00000000_ATCC_31555_01846	ALVC00000000_LH128_04342	AORL00000000_PR090111-T3T-6A_02511	AORY00000000_Mn802worker_00010	AQUJ00000000_melonis_C3_01208	AQZT00000000_melonis_DAPP-PG_224_03037	ASTM00000000_YL-JM2C_00603	ATTG00000000_menolis_FR1_02768	ATTI00000000_phyllosphaerae_5.2_01844	ATYK00000000_phyllosphaerae_FA2_01061	BBJS00000000_paucimobilis_NBRC_13935_00745	BBPI00000000_parapaucimobilis_NBRC_15100_01988	BBWU01000000_changbaiensis_NBRC_104936_00667	BCTR00000000_azotifigens_NBRC_15497_strain_NBRC_15497_01189	BCTY00000000_sanguinis_NBRC_13937_01181	BCTZ00000000_soli_NBRC_100801_00802	BCYU00000000_asaccharolytica_NBRC_15499_01163	BCYW00000000_koreensis_NBRC_16723_01308	BCYX00000000_mali_NBRC_15500_01430	BCYY00000000_pituitosa_NBRC_102491_00608	BCYZ00000000_pruni_NBRC_15498_00047	BDJB00000000_TZW2008_01510	BJXI01000000_aquatilis_NBRC_16722_03091	CABKLS010000001_uncultured_Sphingo_sp._str_MGYG-HGUT-01262_03099	CP000699_wittichii_RW1_00989	CP004036_MM-1_00862	CP006644.1_sanxanigenens_DSM_19645_NX02_02809	CP009571.1_taxi_ATCC_55669_00839	CP010836_WHSC-8_01458
[truncated: 115,585 more rows]
[truncated: 217 more columns]
