# Supplementary material for: Variation in Sphingomonas traits across habitats and phylogenetic clades
Source: Front Microbiol. 2023 Apr 17;14:1146165. doi: 10.3389/fmicb.2023.1146165 (PMC10150699; doi:10.3389/fmicb.2023.1146165)
Supplement: Supplementary Data Sheet 3 — Sphingomonas clades, habitat classification, genome length, Y-A-S trait frequencies, and natural log trait frequencies. [file Data_Sheet_3.CSV]

GenBank Accessions	Genome Name	Total_length	Classification	Broader_Classifications	Clade	Trait_Freq	Trait	YAS	log_Trait_Freq
AAQG00000000	Sphingomonas sp. SKA58	3887535	Water	Water	10_clade	304	CAZymes	Resource Acquisition (A)	5.717027701
AFGG00000000	Sphingomonas sp. S17	4268406	Water	Water	3_clade	465	CAZymes	Resource Acquisition (A)	6.142037406
AGFU00000000	Sphingomonas elodea ATCC 31461	4124388	Plant	Plant	6_clade	436	CAZymes	Resource Acquisition (A)	6.077642243
AHHA00000000	Sphingomonas sp. PAMC 26617	4663101	Lichen	Other	5_clade	358	CAZymes	Resource Acquisition (A)	5.880532986
AHIR00000000	Sphingomonas echinoides ATCC 14820	4180007	Clinical	Clinical	5_clade	269	CAZymes	Resource Acquisition (A)	5.59471138
AHIS00000000	Sphingomonas sp. PAMC 26605	4662119	Lichen	Other	5_clade	362	CAZymes	Resource Acquisition (A)	5.891644212
AIDW00000000	Sphingomonas sp. PAMC 26621	4769930	Lichen	Other	5_clade	340	CAZymes	Resource Acquisition (A)	5.828945618
ALBQ00000000	Sphingomonas sp. ATCC 31555	4046117	Water	Water	6_clade	449	CAZymes	Resource Acquisition (A)	6.107022888
ALVC00000000	Sphingomonas sp. LH128	6433256	Contaminated site	Contaminated site	10_clade	420	CAZymes	Resource Acquisition (A)	6.040254711
AORL00000000	Sphingomonas sp. PR090111-T3T-6A	3910956	Animal	Animal	12_clade	353	CAZymes	Resource Acquisition (A)	5.866468057
AORY00000000	Sphingomonas sp. Mn802worker	3184625	Animal	Animal	4_clade	199	CAZymes	Resource Acquisition (A)	5.293304825
AQUJ00000000	Sphingomonas melonis C3	3929644	Soil	Environment	2_clade	348	CAZymes	Resource Acquisition (A)	5.85220248
AQZT00000000	Sphingomonas melonis DAPP-PG 224	4096005	Soil	Environment	2_clade	329	CAZymes	Resource Acquisition (A)	5.796057751
ASTM00000000	Sphingomonas sp. YL-JM2C	5916233	Wastewater	Industrial	12_clade	192	CAZymes	Resource Acquisition (A)	5.257495372
ATTG00000000	Sphingomonas melonis FR1	4047966	Soil	Environment	2_clade	350	CAZymes	Resource Acquisition (A)	5.857933154
ATTI00000000	Sphingomonas phyllosphaerae 5.2	3920967	Soil	Environment	4_clade	410	CAZymes	Resource Acquisition (A)	6.01615716
ATYK00000000	Sphingomonas phyllosphaerae FA2	3920099	Soil	Environment	4_clade	442	CAZymes	Resource Acquisition (A)	6.091309882
BBJS00000000	Sphingomonas paucimobilis NBRC 13935	4327402	Clinical	Clinical	3_clade	471	CAZymes	Resource Acquisition (A)	6.154858094
BBPI00000000	Sphingomonas parapaucimobilis NBRC 15100	3993628	Clinical	Clinical	3_clade	412	CAZymes	Resource Acquisition (A)	6.021023349
BBWU01000000	Sphingomonas changbaiensis NBRC 104936	3217375	Environment	Environment	11_clade	105	CAZymes	Resource Acquisition (A)	4.65396035
BCTR00000000	Sphingomonas azotifigens NBRC 15497 strain NBRC 15497	5145744	Root	Plant	6_clade	412	CAZymes	Resource Acquisition (A)	6.021023349
BCTY00000000	Sphingomonas sanguinis NBRC 13937	4053092	Clinical	Clinical	3_clade	429	CAZymes	Resource Acquisition (A)	6.061456919
BCTZ00000000	Sphingomonas soli NBRC 100801	3514102	Environment	Environment	6_clade	212	CAZymes	Resource Acquisition (A)	5.356586275
BCYU00000000	Sphingomonas asaccharolytica NBRC 15499	4608803	Root	Plant	5_clade	352	CAZymes	Resource Acquisition (A)	5.863631176
BCYW00000000	Sphingomonas koreensis NBRC 16723	4331861	Water	Water	7_clade	297	CAZymes	Resource Acquisition (A)	5.693732139
BCYX00000000	Sphingomonas mali NBRC 15500	5228377	Root	Plant	5_clade	512	CAZymes	Resource Acquisition (A)	6.238324625
BCYY00000000	Sphingomonas pituitosa NBRC 102491	4743156	Water	Water	6_clade	453	CAZymes	Resource Acquisition (A)	6.115892125
BCYZ00000000	Sphingomonas pruni NBRC 15498	4482342	Root	Plant	5_clade	351	CAZymes	Resource Acquisition (A)	5.860786223
BDJB00000000	Sphingomonas sp. TZW2008 strain TZW2008	3502668	Protist	Other	4_clade	203	CAZymes	Resource Acquisition (A)	5.313205979
BJXI01000000	Sphingomonas aquatilis NBRC 16722	3932334	Water	Water	2_clade	333	CAZymes	Resource Acquisition (A)	5.80814249
CABKLS010000001	uncultured Sphingomonas sp. strain MGYG-HGUT-01262	3667136	Clinical	Clinical	4_clade	233	CAZymes	Resource Acquisition (A)	5.451038454
CP000699	Sphingomonas wittichii RW1	5915246	Water	Water	12_clade	201	CAZymes	Resource Acquisition (A)	5.303304908
CP004036	Sphingomonas sp. MM-1	4633613	Contaminated site	Contaminated site	12_clade	206	CAZymes	Resource Acquisition (A)	5.327876169
CP006644.1	Sphingomonas sanxanigenens DSM 19645 = NX02	6205897	Soil	Environment	11_clade	462	CAZymes	Resource Acquisition (A)	6.135564891
CP009571.1	Sphingomonas taxi ATCC 55669	4061902	Plant	Plant	2_clade	497	CAZymes	Resource Acquisition (A)	6.208590026
CP010836	Sphingomonas sp. WHSC-8	5228389	Soil	Environment	6_clade	469	CAZymes	Resource Acquisition (A)	6.150602768
CP013916	Sphingomonas sp. LK11 strain LK11	3938206	Leaf	Plant	3_clade	427	CAZymes	Resource Acquisition (A)	6.056784013
CP014168	Sphingomonas panacis strain DCY99	5322941	Root	Plant	5_clade	529	CAZymes	Resource Acquisition (A)	6.270988432
CP016306	Sphingomonas sp. KC8 strain KC8	4123013	Wastewater	Industrial	12_clade	173	CAZymes	Resource Acquisition (A)	5.153291594
CP017578	Sphingomonas melonis TY	4196755	Other	Other	2_clade	362	CAZymes	Resource Acquisition (A)	5.891644212
CP018820	Sphingomonas sp. ABOJV	4819238	Environment	Environment	7_clade	327	CAZymes	Resource Acquisition (A)	5.789960171
CP019511	Sphingomonas sp. LM7 strain LM7	4155514	Water	Water	6_clade	400	CAZymes	Resource Acquisition (A)	5.991464547
CP023705	Sphingomonas melonis strain ZJ26	3653375	Seed	Plant	2_clade	326	CAZymes	Resource Acquisition (A)	5.786897381
CP029761	Sphingomonas sp. IC081	5524971	Wastewater	Industrial	10_clade	375	CAZymes	Resource Acquisition (A)	5.926926026
CP029985	Sphingomonas sp. FARSPH	3761538	Other	Other	2_clade	302	CAZymes	Resource Acquisition (A)	5.710427017
CP034357	Sphingomonas sp. C8-2	5758785	Soil	Environment	12_clade	199	CAZymes	Resource Acquisition (A)	5.293304825
CP037913	Sphingomonas sp. AAP5	4382271	Water	Water	5_clade	340	CAZymes	Resource Acquisition (A)	5.828945618
CP039249	Sphingomonas sp. PAMC26645	4283956	Environment	Environment	1_clade	433	CAZymes	Resource Acquisition (A)	6.070737728
CP042239	Sphingomonas sp. XS-10	4154291	Soil	Environment	7_clade	310	CAZymes	Resource Acquisition (A)	5.736572297
CP042306	Sphingomonas sp. HKS19	3403025	Soil	Environment	5_clade	192	CAZymes	Resource Acquisition (A)	5.257495372
CP046535	Sphingomonas sp. LMO-1	4538634	Sediment	Water	12_clade	199	CAZymes	Resource Acquisition (A)	5.293304825
CP048422	Sphingomonas insulae strain KCTC 12872	3742477	Soil	Environment	2_clade	380	CAZymes	Resource Acquisition (A)	5.940171253
CP053015	Sphingomonas sp. CSW-10	2977834	Water	Water	10_clade	107	CAZymes	Resource Acquisition (A)	4.672828834
DBBS00000000	Sphingomonas sp. UBA978	3618807	Water	Water	2_clade	404	CAZymes	Resource Acquisition (A)	6.001414878
FMWX01000000	Sphingomonas sp. NFR15	4398675	Root	Plant	5_clade	504	CAZymes	Resource Acquisition (A)	6.222576268
FMZJ00000000	Sphingomonas sp. YR710	4361255	Root	Plant	12_clade	200	CAZymes	Resource Acquisition (A)	5.298317367
FNBI01000000	Sphingomonas sp. S7-754	4044312	Plant	Plant	3_clade	473	CAZymes	Resource Acquisition (A)	6.159095388
FNZB00000000	Sphingomonas sp. OV641	4440765	Root	Plant	4_clade	263	CAZymes	Resource Acquisition (A)	5.572154032
FNZZ00000000	Sphingomonas sp. JS21-1	3272897	Leaf	Plant	4_clade	211	CAZymes	Resource Acquisition (A)	5.351858133
FOCF00000000	Sphingomonas sp. S6-262	3847972	Plant	Plant	3_clade	410	CAZymes	Resource Acquisition (A)	6.01615716
FORV01000000	Sphingomonas sp. NFR04	4772316	Root	Plant	6_clade	445	CAZymes	Resource Acquisition (A)	6.098074282
FOVZ00000000	Sphingomonas sp. OK281	5050724	Root	Plant	1_clade	484	CAZymes	Resource Acquisition (A)	6.182084907
FOXP00000000	Sphingomonas rubra strain CGMCC 1.9113	3200202	Bioreactor	Industrial	3_clade	219	CAZymes	Resource Acquisition (A)	5.38907173
FOZG00000000	Sphingomonas sp. S5-249	4060565	Plant	Plant	12_clade	145	CAZymes	Resource Acquisition (A)	4.976733742
FUYM00000000	Sphingomonas histidinilytica strain UM2	5473339	Contaminated site	Contaminated site	12_clade	191	CAZymes	Resource Acquisition (A)	5.252273428
FZOS00000000	Sphingomonas laterariae strain LNB2	4419388	Contaminated site	Contaminated site	12_clade	160	CAZymes	Resource Acquisition (A)	5.075173815
JAAOZC010000001	Sphingomonas vulcanisoli strain CECT 8804	3267440	Environment	Environment	12_clade	144	CAZymes	Resource Acquisition (A)	4.9698133
JAASQK010000001	Sphingomonas oligoaromativorans strain DSM 102246	3867692	Soil	Environment	12_clade	373	CAZymes	Resource Acquisition (A)	5.92157842
JAASQM010000001	Sphingomonas naasensis strain DSM 100060	4335120	Soil	Environment	6_clade	497	CAZymes	Resource Acquisition (A)	6.208590026
JAASQP010000001	Sphingomonas japonica strain DSM 22753	2862547	Animal	Animal	8_clade	207	CAZymes	Resource Acquisition (A)	5.332718793
JAASQQ010000001	Sphingomonas insulae strain DSM 21792	3735779	Soil	Environment	2_clade	383	CAZymes	Resource Acquisition (A)	5.948034989
JAASQV010000001	Sphingomonas leidyi strain DSM 4733	4787838	Animal	Animal	6_clade	321	CAZymes	Resource Acquisition (A)	5.771441123
JAATJB010000001	Sphingomonas trueperi strain DSM 7225	4619810	Soil	Environment	6_clade	388	CAZymes	Resource Acquisition (A)	5.96100534
JAATJE010000001	Sphingomonas jejuensis strain DSM 27651	2962167	Animal	Animal	11_clade	193	CAZymes	Resource Acquisition (A)	5.262690189
JABEPR010000001	Sphingomonas sp. ID1715	3643810	other	Other	11_clade	113	CAZymes	Resource Acquisition (A)	4.727387819
JFYV00000000	Sphingomonas sp. RIT328	4343511	Plant	Plant	2_clade	487	CAZymes	Resource Acquisition (A)	6.188264123
JFYY00000000	Sphingomonas paucimobilis strain EPA505	4872804	Contaminated site	Contaminated site	10_clade	298	CAZymes	Resource Acquisition (A)	5.697093487
JOOE00000000	Sphingomonas sp. UNC305MFCol5.2	4239980	Plant	Plant	6_clade	481	CAZymes	Resource Acquisition (A)	6.17586727
JQMC00000000	Sphingomonas wittichii strain YR128	4895574	Root	Plant	12_clade	219	CAZymes	Resource Acquisition (A)	5.38907173
JROG00000000	Sphingomonas sp. 35-24ZXX 35-24zxx	4088230	Water	Water	10_clade	143	CAZymes	Resource Acquisition (A)	4.96284463
JROH00000000	Sphingomonas sp. 37zxx	3689338	Water	Water	8_clade	286	CAZymes	Resource Acquisition (A)	5.655991811
JSXI00000000	Sphingomonas sp. ERG5	5738763	Sediment	Water	5_clade	240	CAZymes	Resource Acquisition (A)	5.480638923
LARW01000000	Sphingomonas sp. SRS2	4627261	Contaminated site	Contaminated site	12_clade	196	CAZymes	Resource Acquisition (A)	5.278114659
LAZX01000000	Sphingomonas sp. Ag1	3933945	Animal	Animal	4_clade	206	CAZymes	Resource Acquisition (A)	5.327876169
LDES01000000	Sphingomonas sp. Y57	5586357	Soil	Environment	12_clade	183	CAZymes	Resource Acquisition (A)	5.209486153
LDTB01000000	Sphingomonas endophytica strain NS334	3641166	Seed	Plant	4_clade	360	CAZymes	Resource Acquisition (A)	5.886104031
LDTC01000000	Sphingomonas sanguinis strain NS258	3868185	Seed	Plant	3_clade	376	CAZymes	Resource Acquisition (A)	5.929589143
LDTD01000000	Sphingomonas sanguinis strain NS319	4168320	Seed	Plant	3_clade	392	CAZymes	Resource Acquisition (A)	5.97126184
LDTE01000000	Sphingomonas sanguinis strain SB4	4019493	Seed	Plant	3_clade	386	CAZymes	Resource Acquisition (A)	5.955837369
LDTF01000000	Sphingomonas yabuuchiae strain NS355	3909164	Plant	Plant	3_clade	442	CAZymes	Resource Acquisition (A)	6.091309882
LDUA01000000	Sphingomonas paucimobilis strain LCT-SP1	4293554	Water	Water	3_clade	464	CAZymes	Resource Acquisition (A)	6.139884552
LECE01000000	Sphingomonas sp. MEA3-1	6851265	Soil	Environment	10_clade	391	CAZymes	Resource Acquisition (A)	5.96870756
LGVA01000000	Sphingomonas sp. Ndbn-20	5351429	Environment	Environment	12_clade	200	CAZymes	Resource Acquisition (A)	5.298317367
LMEJ01000000	Sphingomonas sp. Root1294	5496681	Root	Plant	12_clade	222	CAZymes	Resource Acquisition (A)	5.402677382
LMFM01000000	Sphingomonas sp. Root50	5498788	Root	Plant	12_clade	227	CAZymes	Resource Acquisition (A)	5.424950017
LMIB01000000	Sphingomonas sp. Root710	4772303	Root	Plant	12_clade	202	CAZymes	Resource Acquisition (A)	5.308267697
LMID01000000	Sphingomonas sp. Root720	5588032	Root	Plant	12_clade	222	CAZymes	Resource Acquisition (A)	5.402677382
LMIV01000000	Sphingomonas sp. Root241	4212502	Root	Plant	6_clade	505	CAZymes	Resource Acquisition (A)	6.224558429
LMJZ01000000	Sphingomonas sp. Leaf5	4001394	Leaf	Plant	9_clade	462	CAZymes	Resource Acquisition (A)	6.135564891
LMKC01000000	Sphingomonas sp. Leaf9	3765909	Leaf	Plant	9_clade	372	CAZymes	Resource Acquisition (A)	5.918893854
LMKE01000000	Sphingomonas sp. Leaf10	4135713	Leaf	Plant	9_clade	514	CAZymes	Resource Acquisition (A)	6.242223265
LMKG01000000	Sphingomonas sp. Leaf11	3765831	Leaf	Plant	9_clade	372	CAZymes	Resource Acquisition (A)	5.918893854
LMKH01000000	Sphingomonas sp. Leaf208	4703275	Leaf	Plant	1_clade	482	CAZymes	Resource Acquisition (A)	6.177944114
LMKJ01000000	Sphingomonas sp. Leaf16	3945932	Leaf	Plant	9_clade	400	CAZymes	Resource Acquisition (A)	5.991464547
LMKL01000000	Sphingomonas sp. Leaf17	3204003	Leaf	Plant	1_clade	359	CAZymes	Resource Acquisition (A)	5.883322388
LMKN01000000	Sphingomonas sp. Leaf20	4313322	Leaf	Plant	1_clade	368	CAZymes	Resource Acquisition (A)	5.908082938
LMKR01000000	Sphingomonas sp. Leaf23	3804425	Leaf	Plant	9_clade	381	CAZymes	Resource Acquisition (A)	5.942799375
LMKS01000000	Sphingomonas sp. Leaf24	4001919	Leaf	Plant	9_clade	462	CAZymes	Resource Acquisition (A)	6.135564891
LMKT01000000	Sphingomonas sp. Leaf226	4271556	Leaf	Plant	1_clade	415	CAZymes	Resource Acquisition (A)	6.02827852
LMKU01000000	Sphingomonas sp. Leaf25	4000316	Leaf	Plant	9_clade	449	CAZymes	Resource Acquisition (A)	6.107022888
LMKW01000000	Sphingomonas sp. Leaf230	4143790	Leaf	Plant	1_clade	446	CAZymes	Resource Acquisition (A)	6.100318952
LMKX01000000	Sphingomonas sp. Leaf28	4454691	Leaf	Plant	1_clade	361	CAZymes	Resource Acquisition (A)	5.888877958
LMKZ01000000	Sphingomonas sp. Leaf30	4403081	Leaf	Plant	1_clade	403	CAZymes	Resource Acquisition (A)	5.998936562
LMLA01000000	Sphingomonas sp. Leaf32	3946283	Leaf	Plant	9_clade	399	CAZymes	Resource Acquisition (A)	5.988961417
LMLB01000000	Sphingomonas sp. Leaf33	3231312	Leaf	Plant	9_clade	236	CAZymes	Resource Acquisition (A)	5.463831805
LMLC01000000	Sphingomonas sp. Leaf34	3943835	Leaf	Plant	1_clade	389	CAZymes	Resource Acquisition (A)	5.963579344
LMLD01000000	Sphingomonas sp. Leaf38	3994960	Leaf	Plant	1_clade	372	CAZymes	Resource Acquisition (A)	5.918893854
LMLF01000000	Sphingomonas sp. Leaf42	3783593	Leaf	Plant	9_clade	445	CAZymes	Resource Acquisition (A)	6.098074282
LMLN01000000	Sphingomonas sp. Leaf62	4142413	Leaf	Plant	9_clade	511	CAZymes	Resource Acquisition (A)	6.23636959
LMLP01000000	Sphingomonas sp. Leaf67	4192908	Leaf	Plant	9_clade	540	CAZymes	Resource Acquisition (A)	6.29156914
LMLS01000000	Sphingomonas sp. Leaf231	3733197	Leaf	Plant	4_clade	351	CAZymes	Resource Acquisition (A)	5.860786223
LMLW01000000	Sphingomonas sp. Leaf242	4300070	Leaf	Plant	1_clade	439	CAZymes	Resource Acquisition (A)	6.084499413
LMMH01000000	Sphingomonas sp. Leaf257	4414563	Leaf	Plant	3_clade	444	CAZymes	Resource Acquisition (A)	6.095824562
LMPG01000000	Sphingomonas sp. Leaf343	3600029	Leaf	Plant	3_clade	392	CAZymes	Resource Acquisition (A)	5.97126184
LMPX01000000	Sphingomonas sp. Leaf198	4201813	Leaf	Plant	1_clade	437	CAZymes	Resource Acquisition (A)	6.079933195
LMQO01000000	Sphingomonas sp. Leaf407	3784018	Leaf	Plant	9_clade	445	CAZymes	Resource Acquisition (A)	6.098074282
LMQP01000000	Sphingomonas sp. Leaf412	3462693	Leaf	Plant	4_clade	275	CAZymes	Resource Acquisition (A)	5.616771098
LMRS01000000	Sphingomonas sp. Leaf339	3902651	Leaf	Plant	3_clade	479	CAZymes	Resource Acquisition (A)	6.171700597
LNOS01000000	Sphingomonas sp. WG	4035104	Water	Water	6_clade	449	CAZymes	Resource Acquisition (A)	6.107022888
LQCK00000000	Sphingomonas sp. TY	4096203	Other	Other	2_clade	365	CAZymes	Resource Acquisition (A)	5.899897354
LQQO00000000	Sphingomonas hankookensis strain CN3	3810603	Water	Water	9_clade	319	CAZymes	Resource Acquisition (A)	5.765191103
LR701490	Sphingomonas sp. EC-HK361 strain SPHINGO361	3278119	Protist	Other	4_clade	262	CAZymes	Resource Acquisition (A)	5.568344504
LR701508	Sphingomonas sp. EC-SD391 strain SPHINGO391	4601616	Protist	Other	1_clade	375	CAZymes	Resource Acquisition (A)	5.926926026
LR733845	Sphingomonas sp. 8AM	3772716	Protist	Other	4_clade	412	CAZymes	Resource Acquisition (A)	6.021023349
LR733893	Sphingomonas sp. T1	4534579	Protist	Other	1_clade	446	CAZymes	Resource Acquisition (A)	6.100318952
LR733979	Sphingomonas sp. AX6	3016405	Protist	Other	8_clade	221	CAZymes	Resource Acquisition (A)	5.398162702
LSHQ00000000	Sphingomonas sp. CCH5-A5	3516524	Clinical	Clinical	8_clade	184	CAZymes	Resource Acquisition (A)	5.214935758
LSHT00000000	Sphingomonas sp. CCH18-B1	3976549	Clinical	Clinical	10_clade	119	CAZymes	Resource Acquisition (A)	4.779123493
LSHX00000000	Sphingomonas sp. CCH21-G11	3606750	Clinical	Clinical	8_clade	190	CAZymes	Resource Acquisition (A)	5.247024072
LSIE00000000	Sphingomonas sp. CCH16-B10	3565304	Clinical	Clinical	8_clade	192	CAZymes	Resource Acquisition (A)	5.257495372
LSIJ00000000	Sphingomonas sp. CCH10-B3	3636403	Clinical	Clinical	5_clade	162	CAZymes	Resource Acquisition (A)	5.087596335
LSJC00000000	Sphingomonas sp. CCH20-B6	4051458	Clinical	Clinical	8_clade	198	CAZymes	Resource Acquisition (A)	5.288267031
LSKH00000000	Sphingomonas sp. CCH5-D11	4382999	Clinical	Clinical	4_clade	271	CAZymes	Resource Acquisition (A)	5.602118821
LSKP00000000	Sphingomonas sp. CCH13-B11	3655968	Clinical	Clinical	8_clade	198	CAZymes	Resource Acquisition (A)	5.288267031
LXVY00000000	Sphingomonas sp. TDK1	5414866	Sediment	Water	6_clade	442	CAZymes	Resource Acquisition (A)	6.091309882
LYMJ00000000	Sphingomonas paucimobilis strain 20006FA	5393996	Contaminated site	Contaminated site	10_clade	388	CAZymes	Resource Acquisition (A)	5.96100534
MDDS00000000	Sphingomonas sp. MCT13	4096224	Water	Water	7_clade	217	CAZymes	Resource Acquisition (A)	5.379897354
MEFG00000000	Sphingomonas sp. SCN 67-18	3220613	Bioreactor	Industrial	11_clade	92	CAZymes	Resource Acquisition (A)	4.521788577
MIPT00000000	Sphingomonas haloaromaticamans strain P3	4923741	Contaminated site	Contaminated site	12_clade	204	CAZymes	Resource Acquisition (A)	5.318119994
MKSU00000000	Sphingomonas sp. 67-36	4000194	Bioreactor	Industrial	4_clade	147	CAZymes	Resource Acquisition (A)	4.990432587
MKWJ00000000	Sphingomonas sp. 67-41	4993633	Bioreactor	Industrial	6_clade	333	CAZymes	Resource Acquisition (A)	5.80814249
MOLY00000000KV887133	Sphingomonas sp. W16RD strain W16RD	3722743	Soil	Environment	12_clade	311	CAZymes	Resource Acquisition (A)	5.739792912
MPSB00000000	Sphingomonas sp. G39 strain G39	3117315	Soil	Environment	4_clade	194	CAZymes	Resource Acquisition (A)	5.267858159
MQUI00000000	Sphingomonas sp. sph1 strain sph1	4050221	Contaminated site	Contaminated site	3_clade	417	CAZymes	Resource Acquisition (A)	6.033086222
NBBI00000000	Sphingomonas dokdonensis strain DSM 21029	3452664	Soil	Environment	4_clade	194	CAZymes	Resource Acquisition (A)	5.267858159
NBBJ00000000	Sphingomonas mucosissima strain DSM 17494	3584790	Soil	Environment	4_clade	219	CAZymes	Resource Acquisition (A)	5.38907173
NCGB00000000	Sphingomonas sp. 28-62-11	2896786	Mine	Industrial	5_clade	103	CAZymes	Resource Acquisition (A)	4.634728988
NCGH00000000	Sphingomonas sp. 28-62-20	4052217	Mine	Industrial	5_clade	180	CAZymes	Resource Acquisition (A)	5.192956851
NFUR00000000	Sphingomonas sp. IBVSS2 strain IBVSS2	4293819	Water	Water	6_clade	298	CAZymes	Resource Acquisition (A)	5.697093487
NHRH00000000	Sphingomonas sp. CDS-1 strain CDS-1	5357395	Soil	Environment	10_clade	217	CAZymes	Resource Acquisition (A)	5.379897354
NSLI00000000	Sphingomonas sp. 1PNM-20	3757425	Mine	Industrial	3_clade	256	CAZymes	Resource Acquisition (A)	5.545177444
NWBU01000000	Sphingomonas sp. FW-11	3873878	Contaminated site	Contaminated site	12_clade	258	CAZymes	Resource Acquisition (A)	5.552959585
NWMW01000000	Sphingomonas spermidinifaciens strain 9NM-10	3635691	Mine	Industrial	8_clade	293	CAZymes	Resource Acquisition (A)	5.680172609
NWVC01000000	Sphingomonas adhaesiva strain DSM 7418	3760237	Water	Water	4_clade	262	CAZymes	Resource Acquisition (A)	5.568344504
NWVD01000000	Sphingomonas ginsenosidimutans strain KACC 14949	3900947	Soil	Environment	4_clade	233	CAZymes	Resource Acquisition (A)	5.451038454
OBMI01000000	Sphingomonas guangdongensis strain CGMCC 1.12672	3544824	Mine	Industrial	9_clade	210	CAZymes	Resource Acquisition (A)	5.347107531
PGEN01000000	Sphingomonas koreensis strain JSS26	4398689	Water	Water	7_clade	297	CAZymes	Resource Acquisition (A)	5.693732139
PGFU01000000	Sphingomonas sp. B093034	3752735	Environment	Environment	3_clade	472	CAZymes	Resource Acquisition (A)	6.156978986
PHHF01000000	Sphingomonas fennica strain K101	4494276	Contaminated site	Contaminated site	12_clade	204	CAZymes	Resource Acquisition (A)	5.318119994
PZZN01000000	Sphingomonas aerolata strain NW12	3827482	Other	Other	1_clade	387	CAZymes	Resource Acquisition (A)	5.958424693
QAOF01000000	Sphingomonas sp. PP-CE-3G-477	4090908	Environment	Environment	1_clade	334	CAZymes	Resource Acquisition (A)	5.811140993
QAOG01000000	Sphingomonas aurantiaca strain MA101b	4411230	Dust	Other	1_clade	374	CAZymes	Resource Acquisition (A)	5.924255797
QAYE01000000	Sphingomonas faeni strain MA-olki	4383558	Dust	Other	1_clade	445	CAZymes	Resource Acquisition (A)	6.098074282
QDFS01000000	Sphingomonas melonis strain TPD3008	3907412	Bioreactor	Industrial	2_clade	342	CAZymes	Resource Acquisition (A)	5.834810737
QENQ01000000	Sphingomonas sp. L3B27	4221798	Root	Plant	6_clade	342	CAZymes	Resource Acquisition (A)	5.834810737
QEOD01000000	Sphingomonas sp. CF311	4528757	Root	Plant	6_clade	405	CAZymes	Resource Acquisition (A)	6.003887067
QFNF01000000	Sphingomonas hengshuiensis strain S2_018_000_R3_110	3219969	Clinical	Clinical	9_clade	295	CAZymes	Resource Acquisition (A)	5.686975356
QFNL01000000	Sphingomonas sp. strain S2_018_000_R2_103	3841663	Clinical	Clinical	9_clade	322	CAZymes	Resource Acquisition (A)	5.774551546
QFOB01000000	Sphingomonas sp. strain S2_012_000_R2_83	4568834	Clinical	Clinical	12_clade	292	CAZymes	Resource Acquisition (A)	5.676753802
QFQI01000000	Sphingomonas taxi strain S2_005_001_R1_22	3311316	Clinical	Clinical	4_clade	301	CAZymes	Resource Acquisition (A)	5.707110265
QLJC01000000	Sphingomonas koreensis strain SK-NIH.Env8_1116	5019965	Clinical	Clinical	7_clade	322	CAZymes	Resource Acquisition (A)	5.774551546
QLJD01000000	Sphingomonas koreensis strain SK-NIH.Env4_1116	4882389	Clinical	Clinical	7_clade	321	CAZymes	Resource Acquisition (A)	5.771441123
QLJE01000000	Sphingomonas koreensis strain SK-NIH.Env3_1116	4785774	Clinical	Clinical	7_clade	327	CAZymes	Resource Acquisition (A)	5.789960171
QLJF01000000	Sphingomonas koreensis strain SK-NIH.Env2_1116	4916777	Clinical	Clinical	7_clade	330	CAZymes	Resource Acquisition (A)	5.799092654
QLJG01000000	Sphingomonas koreensis strain SK-NIH.Pt6_1016	5047632	Clinical	Clinical	7_clade	332	CAZymes	Resource Acquisition (A)	5.805134969
QLJH01000000	Sphingomonas sp. S-NIH.Pt15_0812	4204415	Clinical	Clinical	3_clade	424	CAZymes	Resource Acquisition (A)	6.049733455
QLJI01000000	Sphingomonas koreensis strain SK-NIH.Pt4_0816	4904325	Animal	Animal	7_clade	329	CAZymes	Resource Acquisition (A)	5.796057751
QLJJ01000000	Sphingomonas koreensis strain SK-NIH.Pt2_0716	4786800	Clinical	Clinical	7_clade	327	CAZymes	Resource Acquisition (A)	5.789960171
QLJK01000000	Sphingomonas sp. S-NIH.Pt3_0716	5460032	Clinical	Clinical	10_clade	434	CAZymes	Resource Acquisition (A)	6.073044534
QLJL01000000	Sphingomonas sp. S-NIH.Pt1_0416	4568209	Clinical	Clinical	3_clade	468	CAZymes	Resource Acquisition (A)	6.148468296
QOBC01000000	Sphingomonas paucimobilis strain AIMST S2	4229034	Contaminated site	Contaminated site	3_clade	463	CAZymes	Resource Acquisition (A)	6.137727054
QQNB01000000	Sphingomonas sp. WZY 27	3642396	Soil	Environment	5_clade	304	CAZymes	Resource Acquisition (A)	5.717027701
QQWO01000000	Sphingomonas koreensis strain SK-NIH.Env10_0317	4787690	Clinical	Clinical	7_clade	327	CAZymes	Resource Acquisition (A)	5.789960171
QQWP01000000	Sphingomonas koreensis strain SK-NY1_0417	4823432	Clinical	Clinical	7_clade	319	CAZymes	Resource Acquisition (A)	5.765191103
QQWQ01000000	Sphingomonas koreensis strain SK-NIH.Env9_0217	4965399	Clinical	Clinical	7_clade	329	CAZymes	Resource Acquisition (A)	5.796057751
QQWR01000000	Sphingomonas koreensis strain SK-NIH.Pt10_0210	4764269	Clinical	Clinical	7_clade	319	CAZymes	Resource Acquisition (A)	5.765191103
QQWS01000000	Sphingomonas koreensis strain SK-NIH.Pt9_0208	4744211	Clinical	Clinical	7_clade	317	CAZymes	Resource Acquisition (A)	5.758901774
QQWV01000000	Sphingomonas sp. ABOLH strain S-NIH.Pt17_1112	4105473	Clinical	Clinical	9_clade	308	CAZymes	Resource Acquisition (A)	5.730099783
QQWW01000000	Sphingomonas sp. ABOLG strain S-NIH.Pt13_0512	3860080	Clinical	Clinical	4_clade	215	CAZymes	Resource Acquisition (A)	5.370638028
QQWX01000000	Sphingomonas sp. ABOLF strain S-NIH.Pt19_1214	4047358	Clinical	Clinical	9_clade	397	CAZymes	Resource Acquisition (A)	5.983936281
QQWY01000000	Sphingomonas sp. ABOLE strain S-NIH.Pt18_1212	5094757	Clinical	Clinical	6_clade	416	CAZymes	Resource Acquisition (A)	6.03068526
QQWZ01000000	Sphingomonas sp. ABOLD strain S-NIH.Pt20_1215	4944567	Clinical	Clinical	6_clade	424	CAZymes	Resource Acquisition (A)	6.049733455
QQXA01000000	Sphingomonas koreensis strain SK-NIH.Pt14_0612	4789666	Clinical	Clinical	7_clade	327	CAZymes	Resource Acquisition (A)	5.789960171
QQXB01000000	Sphingomonas koreensis strain SK-NIH.Pt16_1112	5060159	Clinical	Clinical	7_clade	346	CAZymes	Resource Acquisition (A)	5.846438775
QQXC01000000	Sphingomonas koreensis strain SK-NIH.Pt11_0411	4787864	Clinical	Clinical	7_clade	327	CAZymes	Resource Acquisition (A)	5.789960171
QQXD01000000	Sphingomonas koreensis strain SK-NIH.Pt12_0112	5002229	Clinical	Clinical	7_clade	336	CAZymes	Resource Acquisition (A)	5.81711116
QQXE01000000	Sphingomonas koreensis strain SK-NIH.Env5_1116	4793818	Clinical	Clinical	7_clade	327	CAZymes	Resource Acquisition (A)	5.789960171
QQXF01000000	Sphingomonas koreensis strain SK-NIH.Env7_1116	4912538	Clinical	Clinical	7_clade	325	CAZymes	Resource Acquisition (A)	5.783825182
QQXG01000000	Sphingomonas koreensis strain SK-NIH.Env1_1016	5133809	Clinical	Clinical	7_clade	346	CAZymes	Resource Acquisition (A)	5.846438775
QTJP01000000	Sphingomonas crusticola strain MIMD3	3367145	Environment	Environment	12_clade	316	CAZymes	Resource Acquisition (A)	5.755742214
QWLV01000000	Sphingomonas sp. ZDH117	3541169	Soil	Environment	NA	348	CAZymes	Resource Acquisition (A)	5.85220248
QYUM01000000	Sphingomonas sp. K2R01-6	4244097	Environment	Environment	11_clade	164	CAZymes	Resource Acquisition (A)	5.099866428
RAPZ01000000	Sphingomonas sp. PP-CC-1A-547	4041245	Environment	Environment	1_clade	432	CAZymes	Resource Acquisition (A)	6.068425588
RBIU01000000	Sphingomonas elodea strain 18a	4653764	Plant	Plant	6_clade	489	CAZymes	Resource Acquisition (A)	6.192362489
RCWT01000000	Sphingomonas sp. PP-F2F-G114-C0414	4105809	Environment	Environment	1_clade	420	CAZymes	Resource Acquisition (A)	6.040254711
RCWY01000000	Sphingomonas sp. PP-CE-3A-406	3977969	Environment	Environment	1_clade	384	CAZymes	Resource Acquisition (A)	5.950642553
RCZC01000000	Sphingomonas glacialis strain E6.1	5126166	Water	Water	5_clade	431	CAZymes	Resource Acquisition (A)	6.06610809
RCZK01000000	Sphingomonas oligophenolica strain S5.1	3089412	Water	Water	2_clade	121	CAZymes	Resource Acquisition (A)	4.795790546
RWKS01000000	Sphingomonas sp. TF3	4378946	Seed	Plant	5_clade	284	CAZymes	Resource Acquisition (A)	5.648974238
SACN01000000	Sphingomonas sp. CCP-7	4883533	Water	Water	12_clade	239	CAZymes	Resource Acquisition (A)	5.476463552
SCIN01000000	Sphingomonas sp. UV9	4250020	Water	Water	1_clade	406	CAZymes	Resource Acquisition (A)	6.00635316
SCMK01000000	Sphingomonas sp. 1F27F7B	5004185	Water	Water	6_clade	334	CAZymes	Resource Acquisition (A)	5.811140993
SCMZ01000000	Sphingomonas sp. 2SG	4263298	Water	Water	2_clade	499	CAZymes	Resource Acquisition (A)	6.212606096
SCNF01000000	Sphingomonas sp. 3F27E9-B	5000606	Water	Water	6_clade	330	CAZymes	Resource Acquisition (A)	5.799092654
SCNH01000000	Sphingomonas sp. 3F27F9	4572108	Water	Water	5_clade	312	CAZymes	Resource Acquisition (A)	5.743003188
SCNL01000000	Sphingomonas sp. 3P27F8	4066689	Water	Water	4_clade	129	CAZymes	Resource Acquisition (A)	4.859812404
SDPT01000000	Sphingomonas desiccabilis strain CP1D	3607011	Environment	Environment	9_clade	399	CAZymes	Resource Acquisition (A)	5.988961417
SGIS01000000	Sphingomonas sp. 3-7	5204106	Plant	Plant	5_clade	524	CAZymes	Resource Acquisition (A)	6.261491684
SGXR01000000	Sphingomonas sp. BK036	4219109	Plant	Plant	1_clade	372	CAZymes	Resource Acquisition (A)	5.918893854
SLUY01000000	Sphingomonas sp. PP-CC-3G-468	4648014	Environment	Environment	1_clade	459	CAZymes	Resource Acquisition (A)	6.12905021
SLXN01000000	Sphingomonas sp. BK235	4906968	Plant	Plant	4_clade	450	CAZymes	Resource Acquisition (A)	6.109247583
SLXW01000000	Sphingomonas sp. PP-CE-1G-424	4771401	Environment	Environment	1_clade	455	CAZymes	Resource Acquisition (A)	6.120297419
SLYA01000000	Sphingomonas sp. PP-CE-1A-559	4385209	Environment	Environment	1_clade	522	CAZymes	Resource Acquisition (A)	6.257667588
SLYD01000000	Sphingomonas sp. PP-F2F-A104-K0414	4553372	Environment	Environment	1_clade	431	CAZymes	Resource Acquisition (A)	6.06610809
SLYF01000000	Sphingomonas sp. PP-CC-3A-396	4451294	Environment	Environment	1_clade	452	CAZymes	Resource Acquisition (A)	6.11368218
SLYP01000000	Sphingomonas sp. JUb134	3879424	Animal	Animal	9_clade	382	CAZymes	Resource Acquisition (A)	5.945420609
SPDV01000000	Sphingomonas sp. 17J27-24	4485310	Soil	Environment	NA	389	CAZymes	Resource Acquisition (A)	5.963579344
SPHY01000000	Sphingomonas sp. ZLT-5	3071096	Soil	Environment	11_clade	117	CAZymes	Resource Acquisition (A)	4.762173935
SRXT01000000	Sphingomonas gei strain ZFGT-11	4661578	Soil	Environment	6_clade	457	CAZymes	Resource Acquisition (A)	6.124683391
SRXU01000000	Sphingomonas naasensis strain KIS18-15	4339567	Soil	Environment	6_clade	497	CAZymes	Resource Acquisition (A)	6.208590026
SSMY01000000	Sphingomonas sp. strain LY.26	3033329	Soil	Environment	5_clade	147	CAZymes	Resource Acquisition (A)	4.990432587
SSTI01000000	Sphingomonas olei strain NM83_B4-11	3496536	Animal	Animal	4_clade	185	CAZymes	Resource Acquisition (A)	5.220355825
SWKR01000000	Sphingomonas sp. L-1-4w-11	3268803	Water	Water	8_clade	159	CAZymes	Resource Acquisition (A)	5.068904202
VDYR01000000	Sphingomonas japonica strain KC 7T	2861323	Animal	Animal	8_clade	207	CAZymes	Resource Acquisition (A)	5.332718793
VFPZ01000000	Sphingomonas trueperi strain 1152a	4748179	Soil	Environment	6_clade	483	CAZymes	Resource Acquisition (A)	6.180016654
VNIM01000000	Sphingomonas sp. R4DWN	4442331	Dust	Other	12_clade	209	CAZymes	Resource Acquisition (A)	5.342334252
VOQR01000000	Sphingomonas ginsenosidivorax strain KHI67	4135604	Sediment	Water	1_clade	377	CAZymes	Resource Acquisition (A)	5.932245187
VTOU01000000	Sphingomonas sp. ZX	4115974	Environment	Environment	12_clade	163	CAZymes	Resource Acquisition (A)	5.093750201
WQMS01000000	Sphingomonas sp. MAH-20	3350026	Environment	Environment	11_clade	102	CAZymes	Resource Acquisition (A)	4.624972813
WRPJ01000000	Sphingomonas prati strain W18RD	3831002	Soil	Environment	12_clade	363	CAZymes	Resource Acquisition (A)	5.894402834
WRPK01000000	Sphingomonas formosensis strain CC-Nfb-2	6899075	Contaminated site	Contaminated site	12_clade	255	CAZymes	Resource Acquisition (A)	5.541263545
WSFN01000000	Sphingomonas sp. MAH-6	4370740	Soil	Environment	12_clade	223	CAZymes	Resource Acquisition (A)	5.407171771
AAQG00000000	Sphingomonas sp. SKA58	3887535	Water	Water	10_clade	39	Amino Acid Related Enzymes	Growth (Y)	3.663561646
AAQG00000000	Sphingomonas sp. SKA58	3887535	Water	Water	10_clade	22	Lipid Biosynthesis Protein	Growth (Y)	3.091042453
AAQG00000000	Sphingomonas sp. SKA58	3887535	Water	Water	10_clade	1	Polyketide Biosynthesis Proteins	Growth (Y)	0
AAQG00000000	Sphingomonas sp. SKA58	3887535	Water	Water	10_clade	42	Lipopolysaccharide Biosynthesis Proteins	Growth (Y)	3.737669618
AFGG00000000	Sphingomonas sp. S17	4268406	Water	Water	3_clade	34	Amino Acid Related Enzymes	Growth (Y)	3.526360525
AFGG00000000	Sphingomonas sp. S17	4268406	Water	Water	3_clade	24	Lipid Biosynthesis Protein	Growth (Y)	3.17805383
AFGG00000000	Sphingomonas sp. S17	4268406	Water	Water	3_clade	35	Lipopolysaccharide Biosynthesis Proteins	Growth (Y)	3.555348061
AGFU00000000	Sphingomonas elodea ATCC 31461	4124388	Plant	Plant	6_clade	36	Amino Acid Related Enzymes	Growth (Y)	3.583518938
AGFU00000000	Sphingomonas elodea ATCC 31461	4124388	Plant	Plant	6_clade	23	Lipid Biosynthesis Protein	Growth (Y)	3.135494216
AGFU00000000	Sphingomonas elodea ATCC 31461	4124388	Plant	Plant	6_clade	41	Lipopolysaccharide Biosynthesis Proteins	Growth (Y)	3.713572067
AHHA00000000	Sphingomonas sp. PAMC 26617	4663101	Lichen	Other	5_clade	38	Amino Acid Related Enzymes	Growth (Y)	3.63758616
AHHA00000000	Sphingomonas sp. PAMC 26617	4663101	Lichen	Other	5_clade	29	Lipid Biosynthesis Protein	Growth (Y)	3.36729583
AHHA00000000	Sphingomonas sp. PAMC 26617	4663101	Lichen	Other	5_clade	1	Polyketide Biosynthesis Proteins	Growth (Y)	0
AHHA00000000	Sphingomonas sp. PAMC 26617	4663101	Lichen	Other	5_clade	46	Lipopolysaccharide Biosynthesis Proteins	Growth (Y)	3.828641396
AHIR00000000	Sphingomonas echinoides ATCC 14820	4180007	Clinical	Clinical	5_clade	37	Amino Acid Related Enzymes	Growth (Y)	3.610917913
AHIR00000000	Sphingomonas echinoides ATCC 14820	4180007	Clinical	Clinical	5_clade	31	Lipid Biosynthesis Protein	Growth (Y)	3.433987204
AHIR00000000	Sphingomonas echinoides ATCC 14820	4180007	Clinical	Clinical	5_clade	39	Lipopolysaccharide Biosynthesis Proteins	Growth (Y)	3.663561646
AHIS00000000	Sphingomonas sp. PAMC 26605	4662119	Lichen	Other	5_clade	39	Amino Acid Related Enzymes	Growth (Y)	3.663561646
AHIS00000000	Sphingomonas sp. PAMC 26605	4662119	Lichen	Other	5_clade	30	Lipid Biosynthesis Protein	Growth (Y)	3.401197382
AHIS00000000	Sphingomonas sp. PAMC 26605	4662119	Lichen	Other	5_clade	43	Lipopolysaccharide Biosynthesis Proteins	Growth (Y)	3.761200116
AIDW00000000	Sphingomonas sp. PAMC 26621	4769930	Lichen	Other	5_clade	37	Amino Acid Related Enzymes	Growth (Y)	3.610917913
AIDW00000000	Sphingomonas sp. PAMC 26621	4769930	Lichen	Other	5_clade	28	Lipid Biosynthesis Protein	Growth (Y)	3.33220451
AIDW00000000	Sphingomonas sp. PAMC 26621	4769930	Lichen	Other	5_clade	3	Polyketide Biosynthesis Proteins	Growth (Y)	1.098612289
AIDW00000000	Sphingomonas sp. PAMC 26621	4769930	Lichen	Other	5_clade	46	Lipopolysaccharide Biosynthesis Proteins	Growth (Y)	3.828641396
ALBQ00000000	Sphingomonas sp. ATCC 31555	4046117	Water	Water	6_clade	35	Amino Acid Related Enzymes	Growth (Y)	3.555348061
ALBQ00000000	Sphingomonas sp. ATCC 31555	4046117	Water	Water	6_clade	23	Lipid Biosynthesis Protein	Growth (Y)	3.135494216
ALBQ00000000	Sphingomonas sp. ATCC 31555	4046117	Water	Water	6_clade	3	Polyketide Biosynthesis Proteins	Growth (Y)	1.098612289
ALBQ00000000	Sphingomonas sp. ATCC 31555	4046117	Water	Water	6_clade	42	Lipopolysaccharide Biosynthesis Proteins	Growth (Y)	3.737669618
ALVC00000000	Sphingomonas sp. LH128	6433256	Contaminated site	Contaminated site	10_clade	44	Amino Acid Related Enzymes	Growth (Y)	3.784189634
ALVC00000000	Sphingomonas sp. LH128	6433256	Contaminated site	Contaminated site	10_clade	40	Lipid Biosynthesis Protein	Growth (Y)	3.688879454
ALVC00000000	Sphingomonas sp. LH128	6433256	Contaminated site	Contaminated site	10_clade	1	Polyketide Biosynthesis Proteins	Growth (Y)	0
ALVC00000000	Sphingomonas sp. LH128	6433256	Contaminated site	Contaminated site	10_clade	45	Lipopolysaccharide Biosynthesis Proteins	Growth (Y)	3.80666249
AORL00000000	Sphingomonas sp. PR090111-T3T-6A	3910956	Animal	Animal	12_clade	36	Amino Acid Related Enzymes	Growth (Y)	3.583518938
AORL00000000	Sphingomonas sp. PR090111-T3T-6A	3910956	Animal	Animal	12_clade	28	Lipid Biosynthesis Protein	Growth (Y)	3.33220451
AORL00000000	Sphingomonas sp. PR090111-T3T-6A	3910956	Animal	Animal	12_clade	1	Polyketide Biosynthesis Proteins	Growth (Y)	0
AORL00000000	Sphingomonas sp. PR090111-T3T-6A	3910956	Animal	Animal	12_clade	44	Lipopolysaccharide Biosynthesis Proteins	Growth (Y)	3.784189634
AORY00000000	Sphingomonas sp. Mn802worker	3184625	Animal	Animal	4_clade	31	Amino Acid Related Enzymes	Growth (Y)	3.433987204
AORY00000000	Sphingomonas sp. Mn802worker	3184625	Animal	Animal	4_clade	25	Lipid Biosynthesis Protein	Growth (Y)	3.218875825
AORY00000000	Sphingomonas sp. Mn802worker	3184625	Animal	Animal	4_clade	33	Lipopolysaccharide Biosynthesis Proteins	Growth (Y)	3.496507561
AQUJ00000000	Sphingomonas melonis C3	3929644	Soil	Environment	2_clade	33	Amino Acid Related Enzymes	Growth (Y)	3.496507561
AQUJ00000000	Sphingomonas melonis C3	3929644	Soil	Environment	2_clade	23	Lipid Biosynthesis Protein	Growth (Y)	3.135494216
AQUJ00000000	Sphingomonas melonis C3	3929644	Soil	Environment	2_clade	34	Lipopolysaccharide Biosynthesis Proteins	Growth (Y)	3.526360525
AQZT00000000	Sphingomonas melonis DAPP-PG 224	4096005	Soil	Environment	2_clade	33	Amino Acid Related Enzymes	Growth (Y)	3.496507561
AQZT00000000	Sphingomonas melonis DAPP-PG 224	4096005	Soil	Environment	2_clade	23	Lipid Biosynthesis Protein	Growth (Y)	3.135494216
AQZT00000000	Sphingomonas melonis DAPP-PG 224	4096005	Soil	Environment	2_clade	35	Lipopolysaccharide Biosynthesis Proteins	Growth (Y)	3.555348061
ASTM00000000	Sphingomonas sp. YL-JM2C	5916233	Wastewater	Industrial	12_clade	44	Amino Acid Related Enzymes	Growth (Y)	3.784189634
ASTM00000000	Sphingomonas sp. YL-JM2C	5916233	Wastewater	Industrial	12_clade	57	Lipid Biosynthesis Protein	Growth (Y)	4.043051268
ASTM00000000	Sphingomonas sp. YL-JM2C	5916233	Wastewater	Industrial	12_clade	1	Polyketide Biosynthesis Proteins	Growth (Y)	0
ASTM00000000	Sphingomonas sp. YL-JM2C	5916233	Wastewater	Industrial	12_clade	49	Lipopolysaccharide Biosynthesis Proteins	Growth (Y)	3.891820298
ATTG00000000	Sphingomonas melonis FR1	4047966	Soil	Environment	2_clade	33	Amino Acid Related Enzymes	Growth (Y)	3.496507561
ATTG00000000	Sphingomonas melonis FR1	4047966	Soil	Environment	2_clade	23	Lipid Biosynthesis Protein	Growth (Y)	3.135494216
ATTG00000000	Sphingomonas melonis FR1	4047966	Soil	Environment	2_clade	34	Lipopolysaccharide Biosynthesis Proteins	Growth (Y)	3.526360525
ATTI00000000	Sphingomonas phyllosphaerae 5.2	3920967	Soil	Environment	4_clade	35	Amino Acid Related Enzymes	Growth (Y)	3.555348061
ATTI00000000	Sphingomonas phyllosphaerae 5.2	3920967	Soil	Environment	4_clade	24	Lipid Biosynthesis Protein	Growth (Y)	3.17805383
ATTI00000000	Sphingomonas phyllosphaerae 5.2	3920967	Soil	Environment	4_clade	36	Lipopolysaccharide Biosynthesis Proteins	Growth (Y)	3.583518938
ATYK00000000	Sphingomonas phyllosphaerae FA2	3920099	Soil	Environment	4_clade	34	Amino Acid Related Enzymes	Growth (Y)	3.526360525
ATYK00000000	Sphingomonas phyllosphaerae FA2	3920099	Soil	Environment	4_clade	27	Lipid Biosynthesis Protein	Growth (Y)	3.295836866
ATYK00000000	Sphingomonas phyllosphaerae FA2	3920099	Soil	Environment	4_clade	36	Lipopolysaccharide Biosynthesis Proteins	Growth (Y)	3.583518938
BBJS00000000	Sphingomonas paucimobilis NBRC 13935	4327402	Clinical	Clinical	3_clade	36	Amino Acid Related Enzymes	Growth (Y)	3.583518938
BBJS00000000	Sphingomonas paucimobilis NBRC 13935	4327402	Clinical	Clinical	3_clade	22	Lipid Biosynthesis Protein	Growth (Y)	3.091042453
BBJS00000000	Sphingomonas paucimobilis NBRC 13935	4327402	Clinical	Clinical	3_clade	37	Lipopolysaccharide Biosynthesis Proteins	Growth (Y)	3.610917913
BBPI00000000	Sphingomonas parapaucimobilis NBRC 15100	3993628	Clinical	Clinical	3_clade	35	Amino Acid Related Enzymes	Growth (Y)	3.555348061
BBPI00000000	Sphingomonas parapaucimobilis NBRC 15100	3993628	Clinical	Clinical	3_clade	20	Lipid Biosynthesis Protein	Growth (Y)	2.995732274
BBPI00000000	Sphingomonas parapaucimobilis NBRC 15100	3993628	Clinical	Clinical	3_clade	2	Polyketide Biosynthesis Proteins	Growth (Y)	0.693147181
BBPI00000000	Sphingomonas parapaucimobilis NBRC 15100	3993628	Clinical	Clinical	3_clade	36	Lipopolysaccharide Biosynthesis Proteins	Growth (Y)	3.583518938
BBWU01000000	Sphingomonas changbaiensis NBRC 104936	3217375	Environment	Environment	11_clade	38	Amino Acid Related Enzymes	Growth (Y)	3.63758616
BBWU01000000	Sphingomonas changbaiensis NBRC 104936	3217375	Environment	Environment	11_clade	20	Lipid Biosynthesis Protein	Growth (Y)	2.995732274
BBWU01000000	Sphingomonas changbaiensis NBRC 104936	3217375	Environment	Environment	11_clade	39	Lipopolysaccharide Biosynthesis Proteins	Growth (Y)	3.663561646
BCTR00000000	Sphingomonas azotifigens NBRC 15497 strain NBRC 15497	5145744	Root	Plant	6_clade	38	Amino Acid Related Enzymes	Growth (Y)	3.63758616
BCTR00000000	Sphingomonas azotifigens NBRC 15497 strain NBRC 15497	5145744	Root	Plant	6_clade	30	Lipid Biosynthesis Protein	Growth (Y)	3.401197382
BCTR00000000	Sphingomonas azotifigens NBRC 15497 strain NBRC 15497	5145744	Root	Plant	6_clade	1	Polyketide Biosynthesis Proteins	Growth (Y)	0
BCTR00000000	Sphingomonas azotifigens NBRC 15497 strain NBRC 15497	5145744	Root	Plant	6_clade	43	Lipopolysaccharide Biosynthesis Proteins	Growth (Y)	3.761200116
BCTY00000000	Sphingomonas sanguinis NBRC 13937	4053092	Clinical	Clinical	3_clade	36	Amino Acid Related Enzymes	Growth (Y)	3.583518938
BCTY00000000	Sphingomonas sanguinis NBRC 13937	4053092	Clinical	Clinical	3_clade	19	Lipid Biosynthesis Protein	Growth (Y)	2.944438979
BCTY00000000	Sphingomonas sanguinis NBRC 13937	4053092	Clinical	Clinical	3_clade	3	Polyketide Biosynthesis Proteins	Growth (Y)	1.098612289
BCTY00000000	Sphingomonas sanguinis NBRC 13937	4053092	Clinical	Clinical	3_clade	37	Lipopolysaccharide Biosynthesis Proteins	Growth (Y)	3.610917913
BCTZ00000000	Sphingomonas soli NBRC 100801	3514102	Environment	Environment	6_clade	37	Amino Acid Related Enzymes	Growth (Y)	3.610917913
BCTZ00000000	Sphingomonas soli NBRC 100801	3514102	Environment	Environment	6_clade	24	Lipid Biosynthesis Protein	Growth (Y)	3.17805383
BCTZ00000000	Sphingomonas soli NBRC 100801	3514102	Environment	Environment	6_clade	40	Lipopolysaccharide Biosynthesis Proteins	Growth (Y)	3.688879454
BCYU00000000	Sphingomonas asaccharolytica NBRC 15499	4608803	Root	Plant	5_clade	36	Amino Acid Related Enzymes	Growth (Y)	3.583518938
BCYU00000000	Sphingomonas asaccharolytica NBRC 15499	4608803	Root	Plant	5_clade	30	Lipid Biosynthesis Protein	Growth (Y)	3.401197382
BCYU00000000	Sphingomonas asaccharolytica NBRC 15499	4608803	Root	Plant	5_clade	41	Lipopolysaccharide Biosynthesis Proteins	Growth (Y)	3.713572067
BCYW00000000	Sphingomonas koreensis NBRC 16723	4331861	Water	Water	7_clade	38	Amino Acid Related Enzymes	Growth (Y)	3.63758616
BCYW00000000	Sphingomonas koreensis NBRC 16723	4331861	Water	Water	7_clade	33	Lipid Biosynthesis Protein	Growth (Y)	3.496507561
BCYW00000000	Sphingomonas koreensis NBRC 16723	4331861	Water	Water	7_clade	41	Lipopolysaccharide Biosynthesis Proteins	Growth (Y)	3.713572067
BCYX00000000	Sphingomonas mali NBRC 15500	5228377	Root	Plant	5_clade	37	Amino Acid Related Enzymes	Growth (Y)	3.610917913
BCYX00000000	Sphingomonas mali NBRC 15500	5228377	Root	Plant	5_clade	35	Lipid Biosynthesis Protein	Growth (Y)	3.555348061
BCYX00000000	Sphingomonas mali NBRC 15500	5228377	Root	Plant	5_clade	42	Lipopolysaccharide Biosynthesis Proteins	Growth (Y)	3.737669618
BCYY00000000	Sphingomonas pituitosa NBRC 102491	4743156	Water	Water	6_clade	36	Amino Acid Related Enzymes	Growth (Y)	3.583518938
BCYY00000000	Sphingomonas pituitosa NBRC 102491	4743156	Water	Water	6_clade	22	Lipid Biosynthesis Protein	Growth (Y)	3.091042453
BCYY00000000	Sphingomonas pituitosa NBRC 102491	4743156	Water	Water	6_clade	43	Lipopolysaccharide Biosynthesis Proteins	Growth (Y)	3.761200116
BCYZ00000000	Sphingomonas pruni NBRC 15498	4482342	Root	Plant	5_clade	40	Amino Acid Related Enzymes	Growth (Y)	3.688879454
BCYZ00000000	Sphingomonas pruni NBRC 15498	4482342	Root	Plant	5_clade	32	Lipid Biosynthesis Protein	Growth (Y)	3.465735903
BCYZ00000000	Sphingomonas pruni NBRC 15498	4482342	Root	Plant	5_clade	45	Lipopolysaccharide Biosynthesis Proteins	Growth (Y)	3.80666249
BDJB00000000	Sphingomonas sp. TZW2008 strain TZW2008	3502668	Protist	Other	4_clade	33	Amino Acid Related Enzymes	Growth (Y)	3.496507561
BDJB00000000	Sphingomonas sp. TZW2008 strain TZW2008	3502668	Protist	Other	4_clade	31	Lipid Biosynthesis Protein	Growth (Y)	3.433987204
BDJB00000000	Sphingomonas sp. TZW2008 strain TZW2008	3502668	Protist	Other	4_clade	36	Lipopolysaccharide Biosynthesis Proteins	Growth (Y)	3.583518938
BJXI01000000	Sphingomonas aquatilis NBRC 16722	3932334	Water	Water	2_clade	34	Amino Acid Related Enzymes	Growth (Y)	3.526360525
BJXI01000000	Sphingomonas aquatilis NBRC 16722	3932334	Water	Water	2_clade	24	Lipid Biosynthesis Protein	Growth (Y)	3.17805383
BJXI01000000	Sphingomonas aquatilis NBRC 16722	3932334	Water	Water	2_clade	35	Lipopolysaccharide Biosynthesis Proteins	Growth (Y)	3.555348061
CABKLS010000001	uncultured Sphingomonas sp. strain MGYG-HGUT-01262	3667136	Clinical	Clinical	4_clade	36	Amino Acid Related Enzymes	Growth (Y)	3.583518938
CABKLS010000001	uncultured Sphingomonas sp. strain MGYG-HGUT-01262	3667136	Clinical	Clinical	4_clade	30	Lipid Biosynthesis Protein	Growth (Y)	3.401197382
CABKLS010000001	uncultured Sphingomonas sp. strain MGYG-HGUT-01262	3667136	Clinical	Clinical	4_clade	39	Lipopolysaccharide Biosynthesis Proteins	Growth (Y)	3.663561646
CP000699	Sphingomonas wittichii RW1	5915246	Water	Water	12_clade	44	Amino Acid Related Enzymes	Growth (Y)	3.784189634
CP000699	Sphingomonas wittichii RW1	5915246	Water	Water	12_clade	51	Lipid Biosynthesis Protein	Growth (Y)	3.931825633
CP000699	Sphingomonas wittichii RW1	5915246	Water	Water	12_clade	1	Polyketide Biosynthesis Proteins	Growth (Y)	0
CP000699	Sphingomonas wittichii RW1	5915246	Water	Water	12_clade	49	Lipopolysaccharide Biosynthesis Proteins	Growth (Y)	3.891820298
CP004036	Sphingomonas sp. MM-1	4633613	Contaminated site	Contaminated site	12_clade	36	Amino Acid Related Enzymes	Growth (Y)	3.583518938
CP004036	Sphingomonas sp. MM-1	4633613	Contaminated site	Contaminated site	12_clade	30	Lipid Biosynthesis Protein	Growth (Y)	3.401197382
CP004036	Sphingomonas sp. MM-1	4633613	Contaminated site	Contaminated site	12_clade	41	Lipopolysaccharide Biosynthesis Proteins	Growth (Y)	3.713572067
CP006644.1	Sphingomonas sanxanigenens DSM 19645 = NX02	6205897	Soil	Environment	11_clade	40	Amino Acid Related Enzymes	Growth (Y)	3.688879454
CP006644.1	Sphingomonas sanxanigenens DSM 19645 = NX02	6205897	Soil	Environment	11_clade	41	Lipid Biosynthesis Protein	Growth (Y)	3.713572067
CP006644.1	Sphingomonas sanxanigenens DSM 19645 = NX02	6205897	Soil	Environment	11_clade	2	Polyketide Biosynthesis Proteins	Growth (Y)	0.693147181
CP006644.1	Sphingomonas sanxanigenens DSM 19645 = NX02	6205897	Soil	Environment	11_clade	44	Lipopolysaccharide Biosynthesis Proteins	Growth (Y)	3.784189634
CP009571.1	Sphingomonas taxi ATCC 55669	4061902	Plant	Plant	2_clade	33	Amino Acid Related Enzymes	Growth (Y)	3.496507561
CP009571.1	Sphingomonas taxi ATCC 55669	4061902	Plant	Plant	2_clade	25	Lipid Biosynthesis Protein	Growth (Y)	3.218875825
CP009571.1	Sphingomonas taxi ATCC 55669	4061902	Plant	Plant	2_clade	35	Lipopolysaccharide Biosynthesis Proteins	Growth (Y)	3.555348061
CP010836	Sphingomonas sp. WHSC-8	5228389	Soil	Environment	6_clade	44	Amino Acid Related Enzymes	Growth (Y)	3.784189634
CP010836	Sphingomonas sp. WHSC-8	5228389	Soil	Environment	6_clade	24	Lipid Biosynthesis Protein	Growth (Y)	3.17805383
CP010836	Sphingomonas sp. WHSC-8	5228389	Soil	Environment	6_clade	51	Lipopolysaccharide Biosynthesis Proteins	Growth (Y)	3.931825633
CP013916	Sphingomonas sp. LK11 strain LK11	3938206	Leaf	Plant	3_clade	36	Amino Acid Related Enzymes	Growth (Y)	3.583518938
CP013916	Sphingomonas sp. LK11 strain LK11	3938206	Leaf	Plant	3_clade	20	Lipid Biosynthesis Protein	Growth (Y)	2.995732274
CP013916	Sphingomonas sp. LK11 strain LK11	3938206	Leaf	Plant	3_clade	3	Polyketide Biosynthesis Proteins	Growth (Y)	1.098612289
CP013916	Sphingomonas sp. LK11 strain LK11	3938206	Leaf	Plant	3_clade	37	Lipopolysaccharide Biosynthesis Proteins	Growth (Y)	3.610917913
CP014168	Sphingomonas panacis strain DCY99	5322941	Root	Plant	5_clade	40	Amino Acid Related Enzymes	Growth (Y)	3.688879454
CP014168	Sphingomonas panacis strain DCY99	5322941	Root	Plant	5_clade	30	Lipid Biosynthesis Protein	Growth (Y)	3.401197382
CP014168	Sphingomonas panacis strain DCY99	5322941	Root	Plant	5_clade	3	Polyketide Biosynthesis Proteins	Growth (Y)	1.098612289
CP014168	Sphingomonas panacis strain DCY99	5322941	Root	Plant	5_clade	44	Lipopolysaccharide Biosynthesis Proteins	Growth (Y)	3.784189634
CP016306	Sphingomonas sp. KC8 strain KC8	4123013	Wastewater	Industrial	12_clade	36	Amino Acid Related Enzymes	Growth (Y)	3.583518938
CP016306	Sphingomonas sp. KC8 strain KC8	4123013	Wastewater	Industrial	12_clade	31	Lipid Biosynthesis Protein	Growth (Y)	3.433987204
CP016306	Sphingomonas sp. KC8 strain KC8	4123013	Wastewater	Industrial	12_clade	1	Polyketide Biosynthesis Proteins	Growth (Y)	0
CP016306	Sphingomonas sp. KC8 strain KC8	4123013	Wastewater	Industrial	12_clade	41	Lipopolysaccharide Biosynthesis Proteins	Growth (Y)	3.713572067
CP017578	Sphingomonas melonis TY	4196755	Other	Other	2_clade	38	Amino Acid Related Enzymes	Growth (Y)	3.63758616
CP017578	Sphingomonas melonis TY	4196755	Other	Other	2_clade	24	Lipid Biosynthesis Protein	Growth (Y)	3.17805383
CP017578	Sphingomonas melonis TY	4196755	Other	Other	2_clade	46	Lipopolysaccharide Biosynthesis Proteins	Growth (Y)	3.828641396
CP018820	Sphingomonas sp. ABOJV	4819238	Environment	Environment	7_clade	37	Amino Acid Related Enzymes	Growth (Y)	3.610917913
CP018820	Sphingomonas sp. ABOJV	4819238	Environment	Environment	7_clade	33	Lipid Biosynthesis Protein	Growth (Y)	3.496507561
CP018820	Sphingomonas sp. ABOJV	4819238	Environment	Environment	7_clade	40	Lipopolysaccharide Biosynthesis Proteins	Growth (Y)	3.688879454
CP019511	Sphingomonas sp. LM7 strain LM7	4155514	Water	Water	6_clade	35	Amino Acid Related Enzymes	Growth (Y)	3.555348061
CP019511	Sphingomonas sp. LM7 strain LM7	4155514	Water	Water	6_clade	22	Lipid Biosynthesis Protein	Growth (Y)	3.091042453
CP019511	Sphingomonas sp. LM7 strain LM7	4155514	Water	Water	6_clade	1	Polyketide Biosynthesis Proteins	Growth (Y)	0
CP019511	Sphingomonas sp. LM7 strain LM7	4155514	Water	Water	6_clade	37	Lipopolysaccharide Biosynthesis Proteins	Growth (Y)	3.610917913
CP023705	Sphingomonas melonis strain ZJ26	3653375	Seed	Plant	2_clade	33	Amino Acid Related Enzymes	Growth (Y)	3.496507561
CP023705	Sphingomonas melonis strain ZJ26	3653375	Seed	Plant	2_clade	23	Lipid Biosynthesis Protein	Growth (Y)	3.135494216
CP023705	Sphingomonas melonis strain ZJ26	3653375	Seed	Plant	2_clade	34	Lipopolysaccharide Biosynthesis Proteins	Growth (Y)	3.526360525
CP029761	Sphingomonas sp. IC081	5524971	Wastewater	Industrial	10_clade	39	Amino Acid Related Enzymes	Growth (Y)	3.663561646
CP029761	Sphingomonas sp. IC081	5524971	Wastewater	Industrial	10_clade	26	Lipid Biosynthesis Protein	Growth (Y)	3.258096538
CP029761	Sphingomonas sp. IC081	5524971	Wastewater	Industrial	10_clade	1	Polyketide Biosynthesis Proteins	Growth (Y)	0
CP029761	Sphingomonas sp. IC081	5524971	Wastewater	Industrial	10_clade	43	Lipopolysaccharide Biosynthesis Proteins	Growth (Y)	3.761200116
CP029985	Sphingomonas sp. FARSPH	3761538	Other	Other	2_clade	34	Amino Acid Related Enzymes	Growth (Y)	3.526360525
CP029985	Sphingomonas sp. FARSPH	3761538	Other	Other	2_clade	21	Lipid Biosynthesis Protein	Growth (Y)	3.044522438
CP029985	Sphingomonas sp. FARSPH	3761538	Other	Other	2_clade	35	Lipopolysaccharide Biosynthesis Proteins	Growth (Y)	3.555348061
CP034357	Sphingomonas sp. C8-2	5758785	Soil	Environment	12_clade	42	Amino Acid Related Enzymes	Growth (Y)	3.737669618
CP034357	Sphingomonas sp. C8-2	5758785	Soil	Environment	12_clade	49	Lipid Biosynthesis Protein	Growth (Y)	3.891820298
CP034357	Sphingomonas sp. C8-2	5758785	Soil	Environment	12_clade	1	Polyketide Biosynthesis Proteins	Growth (Y)	0
CP034357	Sphingomonas sp. C8-2	5758785	Soil	Environment	12_clade	47	Lipopolysaccharide Biosynthesis Proteins	Growth (Y)	3.850147602
CP037913	Sphingomonas sp. AAP5	4382271	Water	Water	5_clade	37	Amino Acid Related Enzymes	Growth (Y)	3.610917913
CP037913	Sphingomonas sp. AAP5	4382271	Water	Water	5_clade	29	Lipid Biosynthesis Protein	Growth (Y)	3.36729583
CP037913	Sphingomonas sp. AAP5	4382271	Water	Water	5_clade	1	Polyketide Biosynthesis Proteins	Growth (Y)	0
CP037913	Sphingomonas sp. AAP5	4382271	Water	Water	5_clade	45	Lipopolysaccharide Biosynthesis Proteins	Growth (Y)	3.80666249
CP039249	Sphingomonas sp. PAMC26645	4283956	Environment	Environment	1_clade	33	Amino Acid Related Enzymes	Growth (Y)	3.496507561
CP039249	Sphingomonas sp. PAMC26645	4283956	Environment	Environment	1_clade	26	Lipid Biosynthesis Protein	Growth (Y)	3.258096538
CP039249	Sphingomonas sp. PAMC26645	4283956	Environment	Environment	1_clade	34	Lipopolysaccharide Biosynthesis Proteins	Growth (Y)	3.526360525
CP042239	Sphingomonas sp. XS-10	4154291	Soil	Environment	7_clade	34	Amino Acid Related Enzymes	Growth (Y)	3.526360525
CP042239	Sphingomonas sp. XS-10	4154291	Soil	Environment	7_clade	29	Lipid Biosynthesis Protein	Growth (Y)	3.36729583
CP042239	Sphingomonas sp. XS-10	4154291	Soil	Environment	7_clade	38	Lipopolysaccharide Biosynthesis Proteins	Growth (Y)	3.63758616
CP042306	Sphingomonas sp. HKS19	3403025	Soil	Environment	5_clade	32	Amino Acid Related Enzymes	Growth (Y)	3.465735903
CP042306	Sphingomonas sp. HKS19	3403025	Soil	Environment	5_clade	23	Lipid Biosynthesis Protein	Growth (Y)	3.135494216
CP042306	Sphingomonas sp. HKS19	3403025	Soil	Environment	5_clade	33	Lipopolysaccharide Biosynthesis Proteins	Growth (Y)	3.496507561
CP046535	Sphingomonas sp. LMO-1	4538634	Sediment	Water	12_clade	34	Amino Acid Related Enzymes	Growth (Y)	3.526360525
CP046535	Sphingomonas sp. LMO-1	4538634	Sediment	Water	12_clade	30	Lipid Biosynthesis Protein	Growth (Y)	3.401197382
CP046535	Sphingomonas sp. LMO-1	4538634	Sediment	Water	12_clade	1	Polyketide Biosynthesis Proteins	Growth (Y)	0
CP046535	Sphingomonas sp. LMO-1	4538634	Sediment	Water	12_clade	40	Lipopolysaccharide Biosynthesis Proteins	Growth (Y)	3.688879454
CP048422	Sphingomonas insulae strain KCTC 12872	3742477	Soil	Environment	2_clade	33	Amino Acid Related Enzymes	Growth (Y)	3.496507561
CP048422	Sphingomonas insulae strain KCTC 12872	3742477	Soil	Environment	2_clade	22	Lipid Biosynthesis Protein	Growth (Y)	3.091042453
CP048422	Sphingomonas insulae strain KCTC 12872	3742477	Soil	Environment	2_clade	34	Lipopolysaccharide Biosynthesis Proteins	Growth (Y)	3.526360525
CP053015	Sphingomonas sp. CSW-10	2977834	Water	Water	10_clade	34	Amino Acid Related Enzymes	Growth (Y)	3.526360525
CP053015	Sphingomonas sp. CSW-10	2977834	Water	Water	10_clade	36	Lipid Biosynthesis Protein	Growth (Y)	3.583518938
CP053015	Sphingomonas sp. CSW-10	2977834	Water	Water	10_clade	2	Polyketide Biosynthesis Proteins	Growth (Y)	0.693147181
CP053015	Sphingomonas sp. CSW-10	2977834	Water	Water	10_clade	35	Lipopolysaccharide Biosynthesis Proteins	Growth (Y)	3.555348061
DBBS00000000	Sphingomonas sp. UBA978	3618807	Water	Water	2_clade	34	Amino Acid Related Enzymes	Growth (Y)	3.526360525
DBBS00000000	Sphingomonas sp. UBA978	3618807	Water	Water	2_clade	23	Lipid Biosynthesis Protein	Growth (Y)	3.135494216
DBBS00000000	Sphingomonas sp. UBA978	3618807	Water	Water	2_clade	35	Lipopolysaccharide Biosynthesis Proteins	Growth (Y)	3.555348061
FMWX01000000	Sphingomonas sp. NFR15	4398675	Root	Plant	5_clade	38	Amino Acid Related Enzymes	Growth (Y)	3.63758616
FMWX01000000	Sphingomonas sp. NFR15	4398675	Root	Plant	5_clade	21	Lipid Biosynthesis Protein	Growth (Y)	3.044522438
FMWX01000000	Sphingomonas sp. NFR15	4398675	Root	Plant	5_clade	3	Polyketide Biosynthesis Proteins	Growth (Y)	1.098612289
FMWX01000000	Sphingomonas sp. NFR15	4398675	Root	Plant	5_clade	44	Lipopolysaccharide Biosynthesis Proteins	Growth (Y)	3.784189634
FMZJ00000000	Sphingomonas sp. YR710	4361255	Root	Plant	12_clade	36	Amino Acid Related Enzymes	Growth (Y)	3.583518938
FMZJ00000000	Sphingomonas sp. YR710	4361255	Root	Plant	12_clade	25	Lipid Biosynthesis Protein	Growth (Y)	3.218875825
FMZJ00000000	Sphingomonas sp. YR710	4361255	Root	Plant	12_clade	41	Lipopolysaccharide Biosynthesis Proteins	Growth (Y)	3.713572067
FNBI01000000	Sphingomonas sp. S7-754	4044312	Plant	Plant	3_clade	35	Amino Acid Related Enzymes	Growth (Y)	3.555348061
FNBI01000000	Sphingomonas sp. S7-754	4044312	Plant	Plant	3_clade	21	Lipid Biosynthesis Protein	Growth (Y)	3.044522438
FNBI01000000	Sphingomonas sp. S7-754	4044312	Plant	Plant	3_clade	1	Polyketide Biosynthesis Proteins	Growth (Y)	0
FNBI01000000	Sphingomonas sp. S7-754	4044312	Plant	Plant	3_clade	36	Lipopolysaccharide Biosynthesis Proteins	Growth (Y)	3.583518938
FNZB00000000	Sphingomonas sp. OV641	4440765	Root	Plant	4_clade	34	Amino Acid Related Enzymes	Growth (Y)	3.526360525
FNZB00000000	Sphingomonas sp. OV641	4440765	Root	Plant	4_clade	34	Lipid Biosynthesis Protein	Growth (Y)	3.526360525
FNZB00000000	Sphingomonas sp. OV641	4440765	Root	Plant	4_clade	1	Polyketide Biosynthesis Proteins	Growth (Y)	0
FNZB00000000	Sphingomonas sp. OV641	4440765	Root	Plant	4_clade	39	Lipopolysaccharide Biosynthesis Proteins	Growth (Y)	3.663561646
FNZZ00000000	Sphingomonas sp. JS21-1	3272897	Leaf	Plant	4_clade	32	Amino Acid Related Enzymes	Growth (Y)	3.465735903
FNZZ00000000	Sphingomonas sp. JS21-1	3272897	Leaf	Plant	4_clade	23	Lipid Biosynthesis Protein	Growth (Y)	3.135494216
FNZZ00000000	Sphingomonas sp. JS21-1	3272897	Leaf	Plant	4_clade	33	Lipopolysaccharide Biosynthesis Proteins	Growth (Y)	3.496507561
FOCF00000000	Sphingomonas sp. S6-262	3847972	Plant	Plant	3_clade	36	Amino Acid Related Enzymes	Growth (Y)	3.583518938
FOCF00000000	Sphingomonas sp. S6-262	3847972	Plant	Plant	3_clade	23	Lipid Biosynthesis Protein	Growth (Y)	3.135494216
FOCF00000000	Sphingomonas sp. S6-262	3847972	Plant	Plant	3_clade	42	Lipopolysaccharide Biosynthesis Proteins	Growth (Y)	3.737669618
FORV01000000	Sphingomonas sp. NFR04	4772316	Root	Plant	6_clade	34	Amino Acid Related Enzymes	Growth (Y)	3.526360525
FORV01000000	Sphingomonas sp. NFR04	4772316	Root	Plant	6_clade	28	Lipid Biosynthesis Protein	Growth (Y)	3.33220451
FORV01000000	Sphingomonas sp. NFR04	4772316	Root	Plant	6_clade	2	Polyketide Biosynthesis Proteins	Growth (Y)	0.693147181
FORV01000000	Sphingomonas sp. NFR04	4772316	Root	Plant	6_clade	39	Lipopolysaccharide Biosynthesis Proteins	Growth (Y)	3.663561646
FOVZ00000000	Sphingomonas sp. OK281	5050724	Root	Plant	1_clade	34	Amino Acid Related Enzymes	Growth (Y)	3.526360525
FOVZ00000000	Sphingomonas sp. OK281	5050724	Root	Plant	1_clade	27	Lipid Biosynthesis Protein	Growth (Y)	3.295836866
FOVZ00000000	Sphingomonas sp. OK281	5050724	Root	Plant	1_clade	36	Lipopolysaccharide Biosynthesis Proteins	Growth (Y)	3.583518938
FOXP00000000	Sphingomonas rubra strain CGMCC 1.9113	3200202	Bioreactor	Industrial	3_clade	33	Amino Acid Related Enzymes	Growth (Y)	3.496507561
FOXP00000000	Sphingomonas rubra strain CGMCC 1.9113	3200202	Bioreactor	Industrial	3_clade	24	Lipid Biosynthesis Protein	Growth (Y)	3.17805383
FOXP00000000	Sphingomonas rubra strain CGMCC 1.9113	3200202	Bioreactor	Industrial	3_clade	34	Lipopolysaccharide Biosynthesis Proteins	Growth (Y)	3.526360525
FOZG00000000	Sphingomonas sp. S5-249	4060565	Plant	Plant	12_clade	36	Amino Acid Related Enzymes	Growth (Y)	3.583518938
FOZG00000000	Sphingomonas sp. S5-249	4060565	Plant	Plant	12_clade	32	Lipid Biosynthesis Protein	Growth (Y)	3.465735903
FOZG00000000	Sphingomonas sp. S5-249	4060565	Plant	Plant	12_clade	1	Polyketide Biosynthesis Proteins	Growth (Y)	0
FOZG00000000	Sphingomonas sp. S5-249	4060565	Plant	Plant	12_clade	38	Lipopolysaccharide Biosynthesis Proteins	Growth (Y)	3.63758616
FUYM00000000	Sphingomonas histidinilytica strain UM2	5473339	Contaminated site	Contaminated site	12_clade	43	Amino Acid Related Enzymes	Growth (Y)	3.761200116
FUYM00000000	Sphingomonas histidinilytica strain UM2	5473339	Contaminated site	Contaminated site	12_clade	47	Lipid Biosynthesis Protein	Growth (Y)	3.850147602
FUYM00000000	Sphingomonas histidinilytica strain UM2	5473339	Contaminated site	Contaminated site	12_clade	1	Polyketide Biosynthesis Proteins	Growth (Y)	0
FUYM00000000	Sphingomonas histidinilytica strain UM2	5473339	Contaminated site	Contaminated site	12_clade	48	Lipopolysaccharide Biosynthesis Proteins	Growth (Y)	3.871201011
FZOS00000000	Sphingomonas laterariae strain LNB2	4419388	Contaminated site	Contaminated site	12_clade	38	Amino Acid Related Enzymes	Growth (Y)	3.63758616
FZOS00000000	Sphingomonas laterariae strain LNB2	4419388	Contaminated site	Contaminated site	12_clade	27	Lipid Biosynthesis Protein	Growth (Y)	3.295836866
FZOS00000000	Sphingomonas laterariae strain LNB2	4419388	Contaminated site	Contaminated site	12_clade	40	Lipopolysaccharide Biosynthesis Proteins	Growth (Y)	3.688879454
JAAOZC010000001	Sphingomonas vulcanisoli strain CECT 8804	3267440	Environment	Environment	12_clade	38	Amino Acid Related Enzymes	Growth (Y)	3.63758616
JAAOZC010000001	Sphingomonas vulcanisoli strain CECT 8804	3267440	Environment	Environment	12_clade	20	Lipid Biosynthesis Protein	Growth (Y)	2.995732274
JAAOZC010000001	Sphingomonas vulcanisoli strain CECT 8804	3267440	Environment	Environment	12_clade	43	Lipopolysaccharide Biosynthesis Proteins	Growth (Y)	3.761200116
JAASQK010000001	Sphingomonas oligoaromativorans strain DSM 102246	3867692	Soil	Environment	12_clade	36	Amino Acid Related Enzymes	Growth (Y)	3.583518938
JAASQK010000001	Sphingomonas oligoaromativorans strain DSM 102246	3867692	Soil	Environment	12_clade	29	Lipid Biosynthesis Protein	Growth (Y)	3.36729583
JAASQK010000001	Sphingomonas oligoaromativorans strain DSM 102246	3867692	Soil	Environment	12_clade	1	Polyketide Biosynthesis Proteins	Growth (Y)	0
JAASQK010000001	Sphingomonas oligoaromativorans strain DSM 102246	3867692	Soil	Environment	12_clade	42	Lipopolysaccharide Biosynthesis Proteins	Growth (Y)	3.737669618
JAASQM010000001	Sphingomonas naasensis strain DSM 100060	4335120	Soil	Environment	6_clade	34	Amino Acid Related Enzymes	Growth (Y)	3.526360525
JAASQM010000001	Sphingomonas naasensis strain DSM 100060	4335120	Soil	Environment	6_clade	22	Lipid Biosynthesis Protein	Growth (Y)	3.091042453
JAASQM010000001	Sphingomonas naasensis strain DSM 100060	4335120	Soil	Environment	6_clade	36	Lipopolysaccharide Biosynthesis Proteins	Growth (Y)	3.583518938
JAASQP010000001	Sphingomonas japonica strain DSM 22753	2862547	Animal	Animal	8_clade	34	Amino Acid Related Enzymes	Growth (Y)	3.526360525
JAASQP010000001	Sphingomonas japonica strain DSM 22753	2862547	Animal	Animal	8_clade	21	Lipid Biosynthesis Protein	Growth (Y)	3.044522438
JAASQP010000001	Sphingomonas japonica strain DSM 22753	2862547	Animal	Animal	8_clade	35	Lipopolysaccharide Biosynthesis Proteins	Growth (Y)	3.555348061
JAASQQ010000001	Sphingomonas insulae strain DSM 21792	3735779	Soil	Environment	2_clade	33	Amino Acid Related Enzymes	Growth (Y)	3.496507561
JAASQQ010000001	Sphingomonas insulae strain DSM 21792	3735779	Soil	Environment	2_clade	21	Lipid Biosynthesis Protein	Growth (Y)	3.044522438
JAASQQ010000001	Sphingomonas insulae strain DSM 21792	3735779	Soil	Environment	2_clade	34	Lipopolysaccharide Biosynthesis Proteins	Growth (Y)	3.526360525
JAASQV010000001	Sphingomonas leidyi strain DSM 4733	4787838	Animal	Animal	6_clade	39	Amino Acid Related Enzymes	Growth (Y)	3.663561646
JAASQV010000001	Sphingomonas leidyi strain DSM 4733	4787838	Animal	Animal	6_clade	26	Lipid Biosynthesis Protein	Growth (Y)	3.258096538
JAASQV010000001	Sphingomonas leidyi strain DSM 4733	4787838	Animal	Animal	6_clade	40	Lipopolysaccharide Biosynthesis Proteins	Growth (Y)	3.688879454
JAATJB010000001	Sphingomonas trueperi strain DSM 7225	4619810	Soil	Environment	6_clade	34	Amino Acid Related Enzymes	Growth (Y)	3.526360525
JAATJB010000001	Sphingomonas trueperi strain DSM 7225	4619810	Soil	Environment	6_clade	28	Lipid Biosynthesis Protein	Growth (Y)	3.33220451
JAATJB010000001	Sphingomonas trueperi strain DSM 7225	4619810	Soil	Environment	6_clade	1	Polyketide Biosynthesis Proteins	Growth (Y)	0
JAATJB010000001	Sphingomonas trueperi strain DSM 7225	4619810	Soil	Environment	6_clade	38	Lipopolysaccharide Biosynthesis Proteins	Growth (Y)	3.63758616
JAATJE010000001	Sphingomonas jejuensis strain DSM 27651	2962167	Animal	Animal	11_clade	35	Amino Acid Related Enzymes	Growth (Y)	3.555348061
JAATJE010000001	Sphingomonas jejuensis strain DSM 27651	2962167	Animal	Animal	11_clade	25	Lipid Biosynthesis Protein	Growth (Y)	3.218875825
JAATJE010000001	Sphingomonas jejuensis strain DSM 27651	2962167	Animal	Animal	11_clade	37	Lipopolysaccharide Biosynthesis Proteins	Growth (Y)	3.610917913
JABEPR010000001	Sphingomonas sp. ID1715	3643810	other	Other	11_clade	34	Amino Acid Related Enzymes	Growth (Y)	3.526360525
JABEPR010000001	Sphingomonas sp. ID1715	3643810	other	Other	11_clade	23	Lipid Biosynthesis Protein	Growth (Y)	3.135494216
JABEPR010000001	Sphingomonas sp. ID1715	3643810	other	Other	11_clade	35	Lipopolysaccharide Biosynthesis Proteins	Growth (Y)	3.555348061
JFYV00000000	Sphingomonas sp. RIT328	4343511	Plant	Plant	2_clade	35	Amino Acid Related Enzymes	Growth (Y)	3.555348061
JFYV00000000	Sphingomonas sp. RIT328	4343511	Plant	Plant	2_clade	27	Lipid Biosynthesis Protein	Growth (Y)	3.295836866
JFYV00000000	Sphingomonas sp. RIT328	4343511	Plant	Plant	2_clade	1	Polyketide Biosynthesis Proteins	Growth (Y)	0
JFYV00000000	Sphingomonas sp. RIT328	4343511	Plant	Plant	2_clade	38	Lipopolysaccharide Biosynthesis Proteins	Growth (Y)	3.63758616
JFYY00000000	Sphingomonas paucimobilis strain EPA505	4872804	Contaminated site	Contaminated site	10_clade	41	Amino Acid Related Enzymes	Growth (Y)	3.713572067
JFYY00000000	Sphingomonas paucimobilis strain EPA505	4872804	Contaminated site	Contaminated site	10_clade	25	Lipid Biosynthesis Protein	Growth (Y)	3.218875825
JFYY00000000	Sphingomonas paucimobilis strain EPA505	4872804	Contaminated site	Contaminated site	10_clade	1	Polyketide Biosynthesis Proteins	Growth (Y)	0
JFYY00000000	Sphingomonas paucimobilis strain EPA505	4872804	Contaminated site	Contaminated site	10_clade	48	Lipopolysaccharide Biosynthesis Proteins	Growth (Y)	3.871201011
JOOE00000000	Sphingomonas sp. UNC305MFCol5.2	4239980	Plant	Plant	6_clade	35	Amino Acid Related Enzymes	Growth (Y)	3.555348061
JOOE00000000	Sphingomonas sp. UNC305MFCol5.2	4239980	Plant	Plant	6_clade	23	Lipid Biosynthesis Protein	Growth (Y)	3.135494216
JOOE00000000	Sphingomonas sp. UNC305MFCol5.2	4239980	Plant	Plant	6_clade	37	Lipopolysaccharide Biosynthesis Proteins	Growth (Y)	3.610917913
JQMC00000000	Sphingomonas wittichii strain YR128	4895574	Root	Plant	12_clade	39	Amino Acid Related Enzymes	Growth (Y)	3.663561646
JQMC00000000	Sphingomonas wittichii strain YR128	4895574	Root	Plant	12_clade	29	Lipid Biosynthesis Protein	Growth (Y)	3.36729583
JQMC00000000	Sphingomonas wittichii strain YR128	4895574	Root	Plant	12_clade	44	Lipopolysaccharide Biosynthesis Proteins	Growth (Y)	3.784189634
JROG00000000	Sphingomonas sp. 35-24ZXX 35-24zxx	4088230	Water	Water	10_clade	35	Amino Acid Related Enzymes	Growth (Y)	3.555348061
JROG00000000	Sphingomonas sp. 35-24ZXX 35-24zxx	4088230	Water	Water	10_clade	35	Lipid Biosynthesis Protein	Growth (Y)	3.555348061
JROG00000000	Sphingomonas sp. 35-24ZXX 35-24zxx	4088230	Water	Water	10_clade	4	Polyketide Biosynthesis Proteins	Growth (Y)	1.386294361
JROG00000000	Sphingomonas sp. 35-24ZXX 35-24zxx	4088230	Water	Water	10_clade	36	Lipopolysaccharide Biosynthesis Proteins	Growth (Y)	3.583518938
JROH00000000	Sphingomonas sp. 37zxx	3689338	Water	Water	8_clade	39	Amino Acid Related Enzymes	Growth (Y)	3.663561646
JROH00000000	Sphingomonas sp. 37zxx	3689338	Water	Water	8_clade	23	Lipid Biosynthesis Protein	Growth (Y)	3.135494216
JROH00000000	Sphingomonas sp. 37zxx	3689338	Water	Water	8_clade	43	Lipopolysaccharide Biosynthesis Proteins	Growth (Y)	3.761200116
JSXI00000000	Sphingomonas sp. ERG5	5738763	Sediment	Water	5_clade	42	Amino Acid Related Enzymes	Growth (Y)	3.737669618
JSXI00000000	Sphingomonas sp. ERG5	5738763	Sediment	Water	5_clade	31	Lipid Biosynthesis Protein	Growth (Y)	3.433987204
JSXI00000000	Sphingomonas sp. ERG5	5738763	Sediment	Water	5_clade	2	Polyketide Biosynthesis Proteins	Growth (Y)	0.693147181
JSXI00000000	Sphingomonas sp. ERG5	5738763	Sediment	Water	5_clade	42	Lipopolysaccharide Biosynthesis Proteins	Growth (Y)	3.737669618
LARW01000000	Sphingomonas sp. SRS2	4627261	Contaminated site	Contaminated site	12_clade	38	Amino Acid Related Enzymes	Growth (Y)	3.63758616
LARW01000000	Sphingomonas sp. SRS2	4627261	Contaminated site	Contaminated site	12_clade	29	Lipid Biosynthesis Protein	Growth (Y)	3.36729583
LARW01000000	Sphingomonas sp. SRS2	4627261	Contaminated site	Contaminated site	12_clade	1	Polyketide Biosynthesis Proteins	Growth (Y)	0
LARW01000000	Sphingomonas sp. SRS2	4627261	Contaminated site	Contaminated site	12_clade	43	Lipopolysaccharide Biosynthesis Proteins	Growth (Y)	3.761200116
LAZX01000000	Sphingomonas sp. Ag1	3933945	Animal	Animal	4_clade	33	Amino Acid Related Enzymes	Growth (Y)	3.496507561
LAZX01000000	Sphingomonas sp. Ag1	3933945	Animal	Animal	4_clade	34	Lipid Biosynthesis Protein	Growth (Y)	3.526360525
LAZX01000000	Sphingomonas sp. Ag1	3933945	Animal	Animal	4_clade	1	Polyketide Biosynthesis Proteins	Growth (Y)	0
LAZX01000000	Sphingomonas sp. Ag1	3933945	Animal	Animal	4_clade	35	Lipopolysaccharide Biosynthesis Proteins	Growth (Y)	3.555348061
LDES01000000	Sphingomonas sp. Y57	5586357	Soil	Environment	12_clade	42	Amino Acid Related Enzymes	Growth (Y)	3.737669618
LDES01000000	Sphingomonas sp. Y57	5586357	Soil	Environment	12_clade	44	Lipid Biosynthesis Protein	Growth (Y)	3.784189634
LDES01000000	Sphingomonas sp. Y57	5586357	Soil	Environment	12_clade	47	Lipopolysaccharide Biosynthesis Proteins	Growth (Y)	3.850147602
LDTB01000000	Sphingomonas endophytica strain NS334	3641166	Seed	Plant	4_clade	39	Amino Acid Related Enzymes	Growth (Y)	3.663561646
LDTB01000000	Sphingomonas endophytica strain NS334	3641166	Seed	Plant	4_clade	35	Lipid Biosynthesis Protein	Growth (Y)	3.555348061
LDTB01000000	Sphingomonas endophytica strain NS334	3641166	Seed	Plant	4_clade	41	Lipopolysaccharide Biosynthesis Proteins	Growth (Y)	3.713572067
LDTC01000000	Sphingomonas sanguinis strain NS258	3868185	Seed	Plant	3_clade	39	Amino Acid Related Enzymes	Growth (Y)	3.663561646
LDTC01000000	Sphingomonas sanguinis strain NS258	3868185	Seed	Plant	3_clade	22	Lipid Biosynthesis Protein	Growth (Y)	3.091042453
LDTC01000000	Sphingomonas sanguinis strain NS258	3868185	Seed	Plant	3_clade	2	Polyketide Biosynthesis Proteins	Growth (Y)	0.693147181
LDTC01000000	Sphingomonas sanguinis strain NS258	3868185	Seed	Plant	3_clade	41	Lipopolysaccharide Biosynthesis Proteins	Growth (Y)	3.713572067
LDTD01000000	Sphingomonas sanguinis strain NS319	4168320	Seed	Plant	3_clade	37	Amino Acid Related Enzymes	Growth (Y)	3.610917913
LDTD01000000	Sphingomonas sanguinis strain NS319	4168320	Seed	Plant	3_clade	19	Lipid Biosynthesis Protein	Growth (Y)	2.944438979
LDTD01000000	Sphingomonas sanguinis strain NS319	4168320	Seed	Plant	3_clade	6	Polyketide Biosynthesis Proteins	Growth (Y)	1.791759469
LDTD01000000	Sphingomonas sanguinis strain NS319	4168320	Seed	Plant	3_clade	38	Lipopolysaccharide Biosynthesis Proteins	Growth (Y)	3.63758616
LDTE01000000	Sphingomonas sanguinis strain SB4	4019493	Seed	Plant	3_clade	40	Amino Acid Related Enzymes	Growth (Y)	3.688879454
LDTE01000000	Sphingomonas sanguinis strain SB4	4019493	Seed	Plant	3_clade	18	Lipid Biosynthesis Protein	Growth (Y)	2.890371758
LDTE01000000	Sphingomonas sanguinis strain SB4	4019493	Seed	Plant	3_clade	2	Polyketide Biosynthesis Proteins	Growth (Y)	0.693147181
LDTE01000000	Sphingomonas sanguinis strain SB4	4019493	Seed	Plant	3_clade	40	Lipopolysaccharide Biosynthesis Proteins	Growth (Y)	3.688879454
LDTF01000000	Sphingomonas yabuuchiae strain NS355	3909164	Plant	Plant	3_clade	37	Amino Acid Related Enzymes	Growth (Y)	3.610917913
LDTF01000000	Sphingomonas yabuuchiae strain NS355	3909164	Plant	Plant	3_clade	21	Lipid Biosynthesis Protein	Growth (Y)	3.044522438
LDTF01000000	Sphingomonas yabuuchiae strain NS355	3909164	Plant	Plant	3_clade	3	Polyketide Biosynthesis Proteins	Growth (Y)	1.098612289
LDTF01000000	Sphingomonas yabuuchiae strain NS355	3909164	Plant	Plant	3_clade	38	Lipopolysaccharide Biosynthesis Proteins	Growth (Y)	3.63758616
LDUA01000000	Sphingomonas paucimobilis strain LCT-SP1	4293554	Water	Water	3_clade	35	Amino Acid Related Enzymes	Growth (Y)	3.555348061
LDUA01000000	Sphingomonas paucimobilis strain LCT-SP1	4293554	Water	Water	3_clade	22	Lipid Biosynthesis Protein	Growth (Y)	3.091042453
LDUA01000000	Sphingomonas paucimobilis strain LCT-SP1	4293554	Water	Water	3_clade	36	Lipopolysaccharide Biosynthesis Proteins	Growth (Y)	3.583518938
LECE01000000	Sphingomonas sp. MEA3-1	6851265	Soil	Environment	10_clade	41	Amino Acid Related Enzymes	Growth (Y)	3.713572067
LECE01000000	Sphingomonas sp. MEA3-1	6851265	Soil	Environment	10_clade	47	Lipid Biosynthesis Protein	Growth (Y)	3.850147602
LECE01000000	Sphingomonas sp. MEA3-1	6851265	Soil	Environment	10_clade	1	Polyketide Biosynthesis Proteins	Growth (Y)	0
LECE01000000	Sphingomonas sp. MEA3-1	6851265	Soil	Environment	10_clade	45	Lipopolysaccharide Biosynthesis Proteins	Growth (Y)	3.80666249
LGVA01000000	Sphingomonas sp. Ndbn-20	5351429	Environment	Environment	12_clade	39	Amino Acid Related Enzymes	Growth (Y)	3.663561646
LGVA01000000	Sphingomonas sp. Ndbn-20	5351429	Environment	Environment	12_clade	41	Lipid Biosynthesis Protein	Growth (Y)	3.713572067
LGVA01000000	Sphingomonas sp. Ndbn-20	5351429	Environment	Environment	12_clade	1	Polyketide Biosynthesis Proteins	Growth (Y)	0
LGVA01000000	Sphingomonas sp. Ndbn-20	5351429	Environment	Environment	12_clade	44	Lipopolysaccharide Biosynthesis Proteins	Growth (Y)	3.784189634
LMEJ01000000	Sphingomonas sp. Root1294	5496681	Root	Plant	12_clade	43	Amino Acid Related Enzymes	Growth (Y)	3.761200116
LMEJ01000000	Sphingomonas sp. Root1294	5496681	Root	Plant	12_clade	52	Lipid Biosynthesis Protein	Growth (Y)	3.951243719
LMEJ01000000	Sphingomonas sp. Root1294	5496681	Root	Plant	12_clade	3	Polyketide Biosynthesis Proteins	Growth (Y)	1.098612289
LMEJ01000000	Sphingomonas sp. Root1294	5496681	Root	Plant	12_clade	49	Lipopolysaccharide Biosynthesis Proteins	Growth (Y)	3.891820298
LMFM01000000	Sphingomonas sp. Root50	5498788	Root	Plant	12_clade	43	Amino Acid Related Enzymes	Growth (Y)	3.761200116
LMFM01000000	Sphingomonas sp. Root50	5498788	Root	Plant	12_clade	54	Lipid Biosynthesis Protein	Growth (Y)	3.988984047
LMFM01000000	Sphingomonas sp. Root50	5498788	Root	Plant	12_clade	3	Polyketide Biosynthesis Proteins	Growth (Y)	1.098612289
LMFM01000000	Sphingomonas sp. Root50	5498788	Root	Plant	12_clade	49	Lipopolysaccharide Biosynthesis Proteins	Growth (Y)	3.891820298
LMIB01000000	Sphingomonas sp. Root710	4772303	Root	Plant	12_clade	38	Amino Acid Related Enzymes	Growth (Y)	3.63758616
LMIB01000000	Sphingomonas sp. Root710	4772303	Root	Plant	12_clade	36	Lipid Biosynthesis Protein	Growth (Y)	3.583518938
LMIB01000000	Sphingomonas sp. Root710	4772303	Root	Plant	12_clade	3	Polyketide Biosynthesis Proteins	Growth (Y)	1.098612289
LMIB01000000	Sphingomonas sp. Root710	4772303	Root	Plant	12_clade	43	Lipopolysaccharide Biosynthesis Proteins	Growth (Y)	3.761200116
LMID01000000	Sphingomonas sp. Root720	5588032	Root	Plant	12_clade	43	Amino Acid Related Enzymes	Growth (Y)	3.761200116
LMID01000000	Sphingomonas sp. Root720	5588032	Root	Plant	12_clade	54	Lipid Biosynthesis Protein	Growth (Y)	3.988984047
LMID01000000	Sphingomonas sp. Root720	5588032	Root	Plant	12_clade	3	Polyketide Biosynthesis Proteins	Growth (Y)	1.098612289
LMID01000000	Sphingomonas sp. Root720	5588032	Root	Plant	12_clade	49	Lipopolysaccharide Biosynthesis Proteins	Growth (Y)	3.891820298
LMIV01000000	Sphingomonas sp. Root241	4212502	Root	Plant	6_clade	36	Amino Acid Related Enzymes	Growth (Y)	3.583518938
LMIV01000000	Sphingomonas sp. Root241	4212502	Root	Plant	6_clade	22	Lipid Biosynthesis Protein	Growth (Y)	3.091042453
LMIV01000000	Sphingomonas sp. Root241	4212502	Root	Plant	6_clade	39	Lipopolysaccharide Biosynthesis Proteins	Growth (Y)	3.663561646
LMJZ01000000	Sphingomonas sp. Leaf5	4001394	Leaf	Plant	9_clade	36	Amino Acid Related Enzymes	Growth (Y)	3.583518938
LMJZ01000000	Sphingomonas sp. Leaf5	4001394	Leaf	Plant	9_clade	25	Lipid Biosynthesis Protein	Growth (Y)	3.218875825
LMJZ01000000	Sphingomonas sp. Leaf5	4001394	Leaf	Plant	9_clade	37	Lipopolysaccharide Biosynthesis Proteins	Growth (Y)	3.610917913
LMKC01000000	Sphingomonas sp. Leaf9	3765909	Leaf	Plant	9_clade	38	Amino Acid Related Enzymes	Growth (Y)	3.63758616
LMKC01000000	Sphingomonas sp. Leaf9	3765909	Leaf	Plant	9_clade	23	Lipid Biosynthesis Protein	Growth (Y)	3.135494216
LMKC01000000	Sphingomonas sp. Leaf9	3765909	Leaf	Plant	9_clade	38	Lipopolysaccharide Biosynthesis Proteins	Growth (Y)	3.63758616
LMKE01000000	Sphingomonas sp. Leaf10	4135713	Leaf	Plant	9_clade	35	Amino Acid Related Enzymes	Growth (Y)	3.555348061
LMKE01000000	Sphingomonas sp. Leaf10	4135713	Leaf	Plant	9_clade	25	Lipid Biosynthesis Protein	Growth (Y)	3.218875825
LMKE01000000	Sphingomonas sp. Leaf10	4135713	Leaf	Plant	9_clade	36	Lipopolysaccharide Biosynthesis Proteins	Growth (Y)	3.583518938
LMKG01000000	Sphingomonas sp. Leaf11	3765831	Leaf	Plant	9_clade	38	Amino Acid Related Enzymes	Growth (Y)	3.63758616
LMKG01000000	Sphingomonas sp. Leaf11	3765831	Leaf	Plant	9_clade	23	Lipid Biosynthesis Protein	Growth (Y)	3.135494216
LMKG01000000	Sphingomonas sp. Leaf11	3765831	Leaf	Plant	9_clade	38	Lipopolysaccharide Biosynthesis Proteins	Growth (Y)	3.63758616
LMKH01000000	Sphingomonas sp. Leaf208	4703275	Leaf	Plant	1_clade	34	Amino Acid Related Enzymes	Growth (Y)	3.526360525
LMKH01000000	Sphingomonas sp. Leaf208	4703275	Leaf	Plant	1_clade	27	Lipid Biosynthesis Protein	Growth (Y)	3.295836866
LMKH01000000	Sphingomonas sp. Leaf208	4703275	Leaf	Plant	1_clade	35	Lipopolysaccharide Biosynthesis Proteins	Growth (Y)	3.555348061
LMKJ01000000	Sphingomonas sp. Leaf16	3945932	Leaf	Plant	9_clade	36	Amino Acid Related Enzymes	Growth (Y)	3.583518938
LMKJ01000000	Sphingomonas sp. Leaf16	3945932	Leaf	Plant	9_clade	24	Lipid Biosynthesis Protein	Growth (Y)	3.17805383
LMKJ01000000	Sphingomonas sp. Leaf16	3945932	Leaf	Plant	9_clade	37	Lipopolysaccharide Biosynthesis Proteins	Growth (Y)	3.610917913
LMKL01000000	Sphingomonas sp. Leaf17	3204003	Leaf	Plant	1_clade	35	Amino Acid Related Enzymes	Growth (Y)	3.555348061
LMKL01000000	Sphingomonas sp. Leaf17	3204003	Leaf	Plant	1_clade	21	Lipid Biosynthesis Protein	Growth (Y)	3.044522438
LMKL01000000	Sphingomonas sp. Leaf17	3204003	Leaf	Plant	1_clade	39	Lipopolysaccharide Biosynthesis Proteins	Growth (Y)	3.663561646
LMKN01000000	Sphingomonas sp. Leaf20	4313322	Leaf	Plant	1_clade	35	Amino Acid Related Enzymes	Growth (Y)	3.555348061
LMKN01000000	Sphingomonas sp. Leaf20	4313322	Leaf	Plant	1_clade	24	Lipid Biosynthesis Protein	Growth (Y)	3.17805383
LMKN01000000	Sphingomonas sp. Leaf20	4313322	Leaf	Plant	1_clade	39	Lipopolysaccharide Biosynthesis Proteins	Growth (Y)	3.663561646
LMKR01000000	Sphingomonas sp. Leaf23	3804425	Leaf	Plant	9_clade	36	Amino Acid Related Enzymes	Growth (Y)	3.583518938
LMKR01000000	Sphingomonas sp. Leaf23	3804425	Leaf	Plant	9_clade	23	Lipid Biosynthesis Protein	Growth (Y)	3.135494216
LMKR01000000	Sphingomonas sp. Leaf23	3804425	Leaf	Plant	9_clade	37	Lipopolysaccharide Biosynthesis Proteins	Growth (Y)	3.610917913
LMKS01000000	Sphingomonas sp. Leaf24	4001919	Leaf	Plant	9_clade	36	Amino Acid Related Enzymes	Growth (Y)	3.583518938
LMKS01000000	Sphingomonas sp. Leaf24	4001919	Leaf	Plant	9_clade	25	Lipid Biosynthesis Protein	Growth (Y)	3.218875825
LMKS01000000	Sphingomonas sp. Leaf24	4001919	Leaf	Plant	9_clade	37	Lipopolysaccharide Biosynthesis Proteins	Growth (Y)	3.610917913
LMKT01000000	Sphingomonas sp. Leaf226	4271556	Leaf	Plant	1_clade	35	Amino Acid Related Enzymes	Growth (Y)	3.555348061
LMKT01000000	Sphingomonas sp. Leaf226	4271556	Leaf	Plant	1_clade	26	Lipid Biosynthesis Protein	Growth (Y)	3.258096538
LMKT01000000	Sphingomonas sp. Leaf226	4271556	Leaf	Plant	1_clade	36	Lipopolysaccharide Biosynthesis Proteins	Growth (Y)	3.583518938
LMKU01000000	Sphingomonas sp. Leaf25	4000316	Leaf	Plant	9_clade	36	Amino Acid Related Enzymes	Growth (Y)	3.583518938
LMKU01000000	Sphingomonas sp. Leaf25	4000316	Leaf	Plant	9_clade	23	Lipid Biosynthesis Protein	Growth (Y)	3.135494216
LMKU01000000	Sphingomonas sp. Leaf25	4000316	Leaf	Plant	9_clade	37	Lipopolysaccharide Biosynthesis Proteins	Growth (Y)	3.610917913
LMKW01000000	Sphingomonas sp. Leaf230	4143790	Leaf	Plant	1_clade	35	Amino Acid Related Enzymes	Growth (Y)	3.555348061
LMKW01000000	Sphingomonas sp. Leaf230	4143790	Leaf	Plant	1_clade	23	Lipid Biosynthesis Protein	Growth (Y)	3.135494216
LMKW01000000	Sphingomonas sp. Leaf230	4143790	Leaf	Plant	1_clade	37	Lipopolysaccharide Biosynthesis Proteins	Growth (Y)	3.610917913
LMKX01000000	Sphingomonas sp. Leaf28	4454691	Leaf	Plant	1_clade	34	Amino Acid Related Enzymes	Growth (Y)	3.526360525
LMKX01000000	Sphingomonas sp. Leaf28	4454691	Leaf	Plant	1_clade	27	Lipid Biosynthesis Protein	Growth (Y)	3.295836866
LMKX01000000	Sphingomonas sp. Leaf28	4454691	Leaf	Plant	1_clade	38	Lipopolysaccharide Biosynthesis Proteins	Growth (Y)	3.63758616
LMKZ01000000	Sphingomonas sp. Leaf30	4403081	Leaf	Plant	1_clade	35	Amino Acid Related Enzymes	Growth (Y)	3.555348061
LMKZ01000000	Sphingomonas sp. Leaf30	4403081	Leaf	Plant	1_clade	27	Lipid Biosynthesis Protein	Growth (Y)	3.295836866
LMKZ01000000	Sphingomonas sp. Leaf30	4403081	Leaf	Plant	1_clade	37	Lipopolysaccharide Biosynthesis Proteins	Growth (Y)	3.610917913
LMLA01000000	Sphingomonas sp. Leaf32	3946283	Leaf	Plant	9_clade	36	Amino Acid Related Enzymes	Growth (Y)	3.583518938
LMLA01000000	Sphingomonas sp. Leaf32	3946283	Leaf	Plant	9_clade	24	Lipid Biosynthesis Protein	Growth (Y)	3.17805383
LMLA01000000	Sphingomonas sp. Leaf32	3946283	Leaf	Plant	9_clade	37	Lipopolysaccharide Biosynthesis Proteins	Growth (Y)	3.610917913
LMLB01000000	Sphingomonas sp. Leaf33	3231312	Leaf	Plant	9_clade	32	Amino Acid Related Enzymes	Growth (Y)	3.465735903
LMLB01000000	Sphingomonas sp. Leaf33	3231312	Leaf	Plant	9_clade	24	Lipid Biosynthesis Protein	Growth (Y)	3.17805383
LMLB01000000	Sphingomonas sp. Leaf33	3231312	Leaf	Plant	9_clade	37	Lipopolysaccharide Biosynthesis Proteins	Growth (Y)	3.610917913
LMLC01000000	Sphingomonas sp. Leaf34	3943835	Leaf	Plant	1_clade	34	Amino Acid Related Enzymes	Growth (Y)	3.526360525
LMLC01000000	Sphingomonas sp. Leaf34	3943835	Leaf	Plant	1_clade	24	Lipid Biosynthesis Protein	Growth (Y)	3.17805383
LMLC01000000	Sphingomonas sp. Leaf34	3943835	Leaf	Plant	1_clade	38	Lipopolysaccharide Biosynthesis Proteins	Growth (Y)	3.63758616
LMLD01000000	Sphingomonas sp. Leaf38	3994960	Leaf	Plant	1_clade	34	Amino Acid Related Enzymes	Growth (Y)	3.526360525
LMLD01000000	Sphingomonas sp. Leaf38	3994960	Leaf	Plant	1_clade	25	Lipid Biosynthesis Protein	Growth (Y)	3.218875825
LMLD01000000	Sphingomonas sp. Leaf38	3994960	Leaf	Plant	1_clade	38	Lipopolysaccharide Biosynthesis Proteins	Growth (Y)	3.63758616
LMLF01000000	Sphingomonas sp. Leaf42	3783593	Leaf	Plant	9_clade	35	Amino Acid Related Enzymes	Growth (Y)	3.555348061
LMLF01000000	Sphingomonas sp. Leaf42	3783593	Leaf	Plant	9_clade	23	Lipid Biosynthesis Protein	Growth (Y)	3.135494216
LMLF01000000	Sphingomonas sp. Leaf42	3783593	Leaf	Plant	9_clade	36	Lipopolysaccharide Biosynthesis Proteins	Growth (Y)	3.583518938
LMLN01000000	Sphingomonas sp. Leaf62	4142413	Leaf	Plant	9_clade	37	Amino Acid Related Enzymes	Growth (Y)	3.610917913
LMLN01000000	Sphingomonas sp. Leaf62	4142413	Leaf	Plant	9_clade	22	Lipid Biosynthesis Protein	Growth (Y)	3.091042453
LMLN01000000	Sphingomonas sp. Leaf62	4142413	Leaf	Plant	9_clade	38	Lipopolysaccharide Biosynthesis Proteins	Growth (Y)	3.63758616
LMLP01000000	Sphingomonas sp. Leaf67	4192908	Leaf	Plant	9_clade	36	Amino Acid Related Enzymes	Growth (Y)	3.583518938
LMLP01000000	Sphingomonas sp. Leaf67	4192908	Leaf	Plant	9_clade	24	Lipid Biosynthesis Protein	Growth (Y)	3.17805383
LMLP01000000	Sphingomonas sp. Leaf67	4192908	Leaf	Plant	9_clade	37	Lipopolysaccharide Biosynthesis Proteins	Growth (Y)	3.610917913
LMLS01000000	Sphingomonas sp. Leaf231	3733197	Leaf	Plant	4_clade	34	Amino Acid Related Enzymes	Growth (Y)	3.526360525
LMLS01000000	Sphingomonas sp. Leaf231	3733197	Leaf	Plant	4_clade	25	Lipid Biosynthesis Protein	Growth (Y)	3.218875825
LMLS01000000	Sphingomonas sp. Leaf231	3733197	Leaf	Plant	4_clade	35	Lipopolysaccharide Biosynthesis Proteins	Growth (Y)	3.555348061
LMLW01000000	Sphingomonas sp. Leaf242	4300070	Leaf	Plant	1_clade	34	Amino Acid Related Enzymes	Growth (Y)	3.526360525
LMLW01000000	Sphingomonas sp. Leaf242	4300070	Leaf	Plant	1_clade	24	Lipid Biosynthesis Protein	Growth (Y)	3.17805383
LMLW01000000	Sphingomonas sp. Leaf242	4300070	Leaf	Plant	1_clade	38	Lipopolysaccharide Biosynthesis Proteins	Growth (Y)	3.63758616
LMMH01000000	Sphingomonas sp. Leaf257	4414563	Leaf	Plant	3_clade	37	Amino Acid Related Enzymes	Growth (Y)	3.610917913
LMMH01000000	Sphingomonas sp. Leaf257	4414563	Leaf	Plant	3_clade	20	Lipid Biosynthesis Protein	Growth (Y)	2.995732274
LMMH01000000	Sphingomonas sp. Leaf257	4414563	Leaf	Plant	3_clade	2	Polyketide Biosynthesis Proteins	Growth (Y)	0.693147181
LMMH01000000	Sphingomonas sp. Leaf257	4414563	Leaf	Plant	3_clade	38	Lipopolysaccharide Biosynthesis Proteins	Growth (Y)	3.63758616
LMPG01000000	Sphingomonas sp. Leaf343	3600029	Leaf	Plant	3_clade	34	Amino Acid Related Enzymes	Growth (Y)	3.526360525
LMPG01000000	Sphingomonas sp. Leaf343	3600029	Leaf	Plant	3_clade	22	Lipid Biosynthesis Protein	Growth (Y)	3.091042453
LMPG01000000	Sphingomonas sp. Leaf343	3600029	Leaf	Plant	3_clade	36	Lipopolysaccharide Biosynthesis Proteins	Growth (Y)	3.583518938
LMPX01000000	Sphingomonas sp. Leaf198	4201813	Leaf	Plant	1_clade	34	Amino Acid Related Enzymes	Growth (Y)	3.526360525
LMPX01000000	Sphingomonas sp. Leaf198	4201813	Leaf	Plant	1_clade	23	Lipid Biosynthesis Protein	Growth (Y)	3.135494216
LMPX01000000	Sphingomonas sp. Leaf198	4201813	Leaf	Plant	1_clade	38	Lipopolysaccharide Biosynthesis Proteins	Growth (Y)	3.63758616
LMQO01000000	Sphingomonas sp. Leaf407	3784018	Leaf	Plant	9_clade	35	Amino Acid Related Enzymes	Growth (Y)	3.555348061
LMQO01000000	Sphingomonas sp. Leaf407	3784018	Leaf	Plant	9_clade	23	Lipid Biosynthesis Protein	Growth (Y)	3.135494216
LMQO01000000	Sphingomonas sp. Leaf407	3784018	Leaf	Plant	9_clade	36	Lipopolysaccharide Biosynthesis Proteins	Growth (Y)	3.583518938
LMQP01000000	Sphingomonas sp. Leaf412	3462693	Leaf	Plant	4_clade	32	Amino Acid Related Enzymes	Growth (Y)	3.465735903
LMQP01000000	Sphingomonas sp. Leaf412	3462693	Leaf	Plant	4_clade	30	Lipid Biosynthesis Protein	Growth (Y)	3.401197382
LMQP01000000	Sphingomonas sp. Leaf412	3462693	Leaf	Plant	4_clade	33	Lipopolysaccharide Biosynthesis Proteins	Growth (Y)	3.496507561
LMRS01000000	Sphingomonas sp. Leaf339	3902651	Leaf	Plant	3_clade	36	Amino Acid Related Enzymes	Growth (Y)	3.583518938
LMRS01000000	Sphingomonas sp. Leaf339	3902651	Leaf	Plant	3_clade	27	Lipid Biosynthesis Protein	Growth (Y)	3.295836866
LMRS01000000	Sphingomonas sp. Leaf339	3902651	Leaf	Plant	3_clade	37	Lipopolysaccharide Biosynthesis Proteins	Growth (Y)	3.610917913
LNOS01000000	Sphingomonas sp. WG	4035104	Water	Water	6_clade	36	Amino Acid Related Enzymes	Growth (Y)	3.583518938
LNOS01000000	Sphingomonas sp. WG	4035104	Water	Water	6_clade	23	Lipid Biosynthesis Protein	Growth (Y)	3.135494216
LNOS01000000	Sphingomonas sp. WG	4035104	Water	Water	6_clade	3	Polyketide Biosynthesis Proteins	Growth (Y)	1.098612289
LNOS01000000	Sphingomonas sp. WG	4035104	Water	Water	6_clade	43	Lipopolysaccharide Biosynthesis Proteins	Growth (Y)	3.761200116
LQCK00000000	Sphingomonas sp. TY	4096203	Other	Other	2_clade	33	Amino Acid Related Enzymes	Growth (Y)	3.496507561
LQCK00000000	Sphingomonas sp. TY	4096203	Other	Other	2_clade	23	Lipid Biosynthesis Protein	Growth (Y)	3.135494216
LQCK00000000	Sphingomonas sp. TY	4096203	Other	Other	2_clade	37	Lipopolysaccharide Biosynthesis Proteins	Growth (Y)	3.610917913
LQQO00000000	Sphingomonas hankookensis strain CN3	3810603	Water	Water	9_clade	34	Amino Acid Related Enzymes	Growth (Y)	3.526360525
LQQO00000000	Sphingomonas hankookensis strain CN3	3810603	Water	Water	9_clade	25	Lipid Biosynthesis Protein	Growth (Y)	3.218875825
LQQO00000000	Sphingomonas hankookensis strain CN3	3810603	Water	Water	9_clade	35	Lipopolysaccharide Biosynthesis Proteins	Growth (Y)	3.555348061
LR701490	Sphingomonas sp. EC-HK361 strain SPHINGO361	3278119	Protist	Other	4_clade	35	Amino Acid Related Enzymes	Growth (Y)	3.555348061
LR701490	Sphingomonas sp. EC-HK361 strain SPHINGO361	3278119	Protist	Other	4_clade	22	Lipid Biosynthesis Protein	Growth (Y)	3.091042453
LR701490	Sphingomonas sp. EC-HK361 strain SPHINGO361	3278119	Protist	Other	4_clade	37	Lipopolysaccharide Biosynthesis Proteins	Growth (Y)	3.610917913
LR701508	Sphingomonas sp. EC-SD391 strain SPHINGO391	4601616	Protist	Other	1_clade	35	Amino Acid Related Enzymes	Growth (Y)	3.555348061
LR701508	Sphingomonas sp. EC-SD391 strain SPHINGO391	4601616	Protist	Other	1_clade	27	Lipid Biosynthesis Protein	Growth (Y)	3.295836866
LR701508	Sphingomonas sp. EC-SD391 strain SPHINGO391	4601616	Protist	Other	1_clade	39	Lipopolysaccharide Biosynthesis Proteins	Growth (Y)	3.663561646
LR733845	Sphingomonas sp. 8AM	3772716	Protist	Other	4_clade	35	Amino Acid Related Enzymes	Growth (Y)	3.555348061
LR733845	Sphingomonas sp. 8AM	3772716	Protist	Other	4_clade	25	Lipid Biosynthesis Protein	Growth (Y)	3.218875825
LR733845	Sphingomonas sp. 8AM	3772716	Protist	Other	4_clade	36	Lipopolysaccharide Biosynthesis Proteins	Growth (Y)	3.583518938
LR733893	Sphingomonas sp. T1	4534579	Protist	Other	1_clade	34	Amino Acid Related Enzymes	Growth (Y)	3.526360525
LR733893	Sphingomonas sp. T1	4534579	Protist	Other	1_clade	26	Lipid Biosynthesis Protein	Growth (Y)	3.258096538
LR733893	Sphingomonas sp. T1	4534579	Protist	Other	1_clade	35	Lipopolysaccharide Biosynthesis Proteins	Growth (Y)	3.555348061
LR733979	Sphingomonas sp. AX6	3016405	Protist	Other	8_clade	33	Amino Acid Related Enzymes	Growth (Y)	3.496507561
LR733979	Sphingomonas sp. AX6	3016405	Protist	Other	8_clade	22	Lipid Biosynthesis Protein	Growth (Y)	3.091042453
LR733979	Sphingomonas sp. AX6	3016405	Protist	Other	8_clade	35	Lipopolysaccharide Biosynthesis Proteins	Growth (Y)	3.555348061
LSHQ00000000	Sphingomonas sp. CCH5-A5	3516524	Clinical	Clinical	8_clade	36	Amino Acid Related Enzymes	Growth (Y)	3.583518938
LSHQ00000000	Sphingomonas sp. CCH5-A5	3516524	Clinical	Clinical	8_clade	22	Lipid Biosynthesis Protein	Growth (Y)	3.091042453
LSHQ00000000	Sphingomonas sp. CCH5-A5	3516524	Clinical	Clinical	8_clade	1	Polyketide Biosynthesis Proteins	Growth (Y)	0
LSHQ00000000	Sphingomonas sp. CCH5-A5	3516524	Clinical	Clinical	8_clade	37	Lipopolysaccharide Biosynthesis Proteins	Growth (Y)	3.610917913
LSHT00000000	Sphingomonas sp. CCH18-B1	3976549	Clinical	Clinical	10_clade	38	Amino Acid Related Enzymes	Growth (Y)	3.63758616
LSHT00000000	Sphingomonas sp. CCH18-B1	3976549	Clinical	Clinical	10_clade	27	Lipid Biosynthesis Protein	Growth (Y)	3.295836866
LSHT00000000	Sphingomonas sp. CCH18-B1	3976549	Clinical	Clinical	10_clade	3	Polyketide Biosynthesis Proteins	Growth (Y)	1.098612289
LSHT00000000	Sphingomonas sp. CCH18-B1	3976549	Clinical	Clinical	10_clade	39	Lipopolysaccharide Biosynthesis Proteins	Growth (Y)	3.663561646
LSHX00000000	Sphingomonas sp. CCH21-G11	3606750	Clinical	Clinical	8_clade	36	Amino Acid Related Enzymes	Growth (Y)	3.583518938
LSHX00000000	Sphingomonas sp. CCH21-G11	3606750	Clinical	Clinical	8_clade	22	Lipid Biosynthesis Protein	Growth (Y)	3.091042453
LSHX00000000	Sphingomonas sp. CCH21-G11	3606750	Clinical	Clinical	8_clade	1	Polyketide Biosynthesis Proteins	Growth (Y)	0
LSHX00000000	Sphingomonas sp. CCH21-G11	3606750	Clinical	Clinical	8_clade	37	Lipopolysaccharide Biosynthesis Proteins	Growth (Y)	3.610917913
LSIE00000000	Sphingomonas sp. CCH16-B10	3565304	Clinical	Clinical	8_clade	37	Amino Acid Related Enzymes	Growth (Y)	3.610917913
LSIE00000000	Sphingomonas sp. CCH16-B10	3565304	Clinical	Clinical	8_clade	22	Lipid Biosynthesis Protein	Growth (Y)	3.091042453
LSIE00000000	Sphingomonas sp. CCH16-B10	3565304	Clinical	Clinical	8_clade	1	Polyketide Biosynthesis Proteins	Growth (Y)	0
LSIE00000000	Sphingomonas sp. CCH16-B10	3565304	Clinical	Clinical	8_clade	38	Lipopolysaccharide Biosynthesis Proteins	Growth (Y)	3.63758616
LSIJ00000000	Sphingomonas sp. CCH10-B3	3636403	Clinical	Clinical	5_clade	33	Amino Acid Related Enzymes	Growth (Y)	3.496507561
LSIJ00000000	Sphingomonas sp. CCH10-B3	3636403	Clinical	Clinical	5_clade	22	Lipid Biosynthesis Protein	Growth (Y)	3.091042453
LSIJ00000000	Sphingomonas sp. CCH10-B3	3636403	Clinical	Clinical	5_clade	35	Lipopolysaccharide Biosynthesis Proteins	Growth (Y)	3.555348061
LSJC00000000	Sphingomonas sp. CCH20-B6	4051458	Clinical	Clinical	8_clade	36	Amino Acid Related Enzymes	Growth (Y)	3.583518938
LSJC00000000	Sphingomonas sp. CCH20-B6	4051458	Clinical	Clinical	8_clade	24	Lipid Biosynthesis Protein	Growth (Y)	3.17805383
LSJC00000000	Sphingomonas sp. CCH20-B6	4051458	Clinical	Clinical	8_clade	1	Polyketide Biosynthesis Proteins	Growth (Y)	0
LSJC00000000	Sphingomonas sp. CCH20-B6	4051458	Clinical	Clinical	8_clade	37	Lipopolysaccharide Biosynthesis Proteins	Growth (Y)	3.610917913
LSKH00000000	Sphingomonas sp. CCH5-D11	4382999	Clinical	Clinical	4_clade	35	Amino Acid Related Enzymes	Growth (Y)	3.555348061
LSKH00000000	Sphingomonas sp. CCH5-D11	4382999	Clinical	Clinical	4_clade	32	Lipid Biosynthesis Protein	Growth (Y)	3.465735903
LSKH00000000	Sphingomonas sp. CCH5-D11	4382999	Clinical	Clinical	4_clade	1	Polyketide Biosynthesis Proteins	Growth (Y)	0
LSKH00000000	Sphingomonas sp. CCH5-D11	4382999	Clinical	Clinical	4_clade	40	Lipopolysaccharide Biosynthesis Proteins	Growth (Y)	3.688879454
LSKP00000000	Sphingomonas sp. CCH13-B11	3655968	Clinical	Clinical	8_clade	35	Amino Acid Related Enzymes	Growth (Y)	3.555348061
LSKP00000000	Sphingomonas sp. CCH13-B11	3655968	Clinical	Clinical	8_clade	22	Lipid Biosynthesis Protein	Growth (Y)	3.091042453
LSKP00000000	Sphingomonas sp. CCH13-B11	3655968	Clinical	Clinical	8_clade	1	Polyketide Biosynthesis Proteins	Growth (Y)	0
LSKP00000000	Sphingomonas sp. CCH13-B11	3655968	Clinical	Clinical	8_clade	36	Lipopolysaccharide Biosynthesis Proteins	Growth (Y)	3.583518938
LXVY00000000	Sphingomonas sp. TDK1	5414866	Sediment	Water	6_clade	37	Amino Acid Related Enzymes	Growth (Y)	3.610917913
LXVY00000000	Sphingomonas sp. TDK1	5414866	Sediment	Water	6_clade	32	Lipid Biosynthesis Protein	Growth (Y)	3.465735903
LXVY00000000	Sphingomonas sp. TDK1	5414866	Sediment	Water	6_clade	43	Lipopolysaccharide Biosynthesis Proteins	Growth (Y)	3.761200116
LYMJ00000000	Sphingomonas paucimobilis strain 20006FA	5393996	Contaminated site	Contaminated site	10_clade	40	Amino Acid Related Enzymes	Growth (Y)	3.688879454
LYMJ00000000	Sphingomonas paucimobilis strain 20006FA	5393996	Contaminated site	Contaminated site	10_clade	36	Lipid Biosynthesis Protein	Growth (Y)	3.583518938
LYMJ00000000	Sphingomonas paucimobilis strain 20006FA	5393996	Contaminated site	Contaminated site	10_clade	1	Polyketide Biosynthesis Proteins	Growth (Y)	0
LYMJ00000000	Sphingomonas paucimobilis strain 20006FA	5393996	Contaminated site	Contaminated site	10_clade	44	Lipopolysaccharide Biosynthesis Proteins	Growth (Y)	3.784189634
MDDS00000000	Sphingomonas sp. MCT13	4096224	Water	Water	7_clade	36	Amino Acid Related Enzymes	Growth (Y)	3.583518938
MDDS00000000	Sphingomonas sp. MCT13	4096224	Water	Water	7_clade	27	Lipid Biosynthesis Protein	Growth (Y)	3.295836866
MDDS00000000	Sphingomonas sp. MCT13	4096224	Water	Water	7_clade	37	Lipopolysaccharide Biosynthesis Proteins	Growth (Y)	3.610917913
MEFG00000000	Sphingomonas sp. SCN 67-18	3220613	Bioreactor	Industrial	11_clade	35	Amino Acid Related Enzymes	Growth (Y)	3.555348061
MEFG00000000	Sphingomonas sp. SCN 67-18	3220613	Bioreactor	Industrial	11_clade	25	Lipid Biosynthesis Protein	Growth (Y)	3.218875825
MEFG00000000	Sphingomonas sp. SCN 67-18	3220613	Bioreactor	Industrial	11_clade	2	Polyketide Biosynthesis Proteins	Growth (Y)	0.693147181
MEFG00000000	Sphingomonas sp. SCN 67-18	3220613	Bioreactor	Industrial	11_clade	36	Lipopolysaccharide Biosynthesis Proteins	Growth (Y)	3.583518938
MIPT00000000	Sphingomonas haloaromaticamans strain P3	4923741	Contaminated site	Contaminated site	12_clade	37	Amino Acid Related Enzymes	Growth (Y)	3.610917913
MIPT00000000	Sphingomonas haloaromaticamans strain P3	4923741	Contaminated site	Contaminated site	12_clade	32	Lipid Biosynthesis Protein	Growth (Y)	3.465735903
MIPT00000000	Sphingomonas haloaromaticamans strain P3	4923741	Contaminated site	Contaminated site	12_clade	42	Lipopolysaccharide Biosynthesis Proteins	Growth (Y)	3.737669618
MKSU00000000	Sphingomonas sp. 67-36	4000194	Bioreactor	Industrial	4_clade	37	Amino Acid Related Enzymes	Growth (Y)	3.610917913
MKSU00000000	Sphingomonas sp. 67-36	4000194	Bioreactor	Industrial	4_clade	36	Lipid Biosynthesis Protein	Growth (Y)	3.583518938
MKSU00000000	Sphingomonas sp. 67-36	4000194	Bioreactor	Industrial	4_clade	38	Lipopolysaccharide Biosynthesis Proteins	Growth (Y)	3.63758616
MKWJ00000000	Sphingomonas sp. 67-41	4993633	Bioreactor	Industrial	6_clade	40	Amino Acid Related Enzymes	Growth (Y)	3.688879454
MKWJ00000000	Sphingomonas sp. 67-41	4993633	Bioreactor	Industrial	6_clade	33	Lipid Biosynthesis Protein	Growth (Y)	3.496507561
MKWJ00000000	Sphingomonas sp. 67-41	4993633	Bioreactor	Industrial	6_clade	41	Lipopolysaccharide Biosynthesis Proteins	Growth (Y)	3.713572067
MOLY00000000KV887133	Sphingomonas sp. W16RD strain W16RD	3722743	Soil	Environment	12_clade	36	Amino Acid Related Enzymes	Growth (Y)	3.583518938
MOLY00000000KV887133	Sphingomonas sp. W16RD strain W16RD	3722743	Soil	Environment	12_clade	22	Lipid Biosynthesis Protein	Growth (Y)	3.091042453
MOLY00000000KV887133	Sphingomonas sp. W16RD strain W16RD	3722743	Soil	Environment	12_clade	40	Lipopolysaccharide Biosynthesis Proteins	Growth (Y)	3.688879454
MPSB00000000	Sphingomonas sp. G39 strain G39	3117315	Soil	Environment	4_clade	33	Amino Acid Related Enzymes	Growth (Y)	3.496507561
MPSB00000000	Sphingomonas sp. G39 strain G39	3117315	Soil	Environment	4_clade	30	Lipid Biosynthesis Protein	Growth (Y)	3.401197382
MPSB00000000	Sphingomonas sp. G39 strain G39	3117315	Soil	Environment	4_clade	1	Polyketide Biosynthesis Proteins	Growth (Y)	0
MPSB00000000	Sphingomonas sp. G39 strain G39	3117315	Soil	Environment	4_clade	34	Lipopolysaccharide Biosynthesis Proteins	Growth (Y)	3.526360525
MQUI00000000	Sphingomonas sp. sph1 strain sph1	4050221	Contaminated site	Contaminated site	3_clade	36	Amino Acid Related Enzymes	Growth (Y)	3.583518938
MQUI00000000	Sphingomonas sp. sph1 strain sph1	4050221	Contaminated site	Contaminated site	3_clade	20	Lipid Biosynthesis Protein	Growth (Y)	2.995732274
MQUI00000000	Sphingomonas sp. sph1 strain sph1	4050221	Contaminated site	Contaminated site	3_clade	2	Polyketide Biosynthesis Proteins	Growth (Y)	0.693147181
MQUI00000000	Sphingomonas sp. sph1 strain sph1	4050221	Contaminated site	Contaminated site	3_clade	38	Lipopolysaccharide Biosynthesis Proteins	Growth (Y)	3.63758616
NBBI00000000	Sphingomonas dokdonensis strain DSM 21029	3452664	Soil	Environment	4_clade	33	Amino Acid Related Enzymes	Growth (Y)	3.496507561
NBBI00000000	Sphingomonas dokdonensis strain DSM 21029	3452664	Soil	Environment	4_clade	31	Lipid Biosynthesis Protein	Growth (Y)	3.433987204
NBBI00000000	Sphingomonas dokdonensis strain DSM 21029	3452664	Soil	Environment	4_clade	1	Polyketide Biosynthesis Proteins	Growth (Y)	0
NBBI00000000	Sphingomonas dokdonensis strain DSM 21029	3452664	Soil	Environment	4_clade	37	Lipopolysaccharide Biosynthesis Proteins	Growth (Y)	3.610917913
NBBJ00000000	Sphingomonas mucosissima strain DSM 17494	3584790	Soil	Environment	4_clade	33	Amino Acid Related Enzymes	Growth (Y)	3.496507561
NBBJ00000000	Sphingomonas mucosissima strain DSM 17494	3584790	Soil	Environment	4_clade	31	Lipid Biosynthesis Protein	Growth (Y)	3.433987204
NBBJ00000000	Sphingomonas mucosissima strain DSM 17494	3584790	Soil	Environment	4_clade	1	Polyketide Biosynthesis Proteins	Growth (Y)	0
NBBJ00000000	Sphingomonas mucosissima strain DSM 17494	3584790	Soil	Environment	4_clade	37	Lipopolysaccharide Biosynthesis Proteins	Growth (Y)	3.610917913
NCGB00000000	Sphingomonas sp. 28-62-11	2896786	Mine	Industrial	5_clade	34	Amino Acid Related Enzymes	Growth (Y)	3.526360525
NCGB00000000	Sphingomonas sp. 28-62-11	2896786	Mine	Industrial	5_clade	23	Lipid Biosynthesis Protein	Growth (Y)	3.135494216
NCGB00000000	Sphingomonas sp. 28-62-11	2896786	Mine	Industrial	5_clade	38	Lipopolysaccharide Biosynthesis Proteins	Growth (Y)	3.63758616
NCGH00000000	Sphingomonas sp. 28-62-20	4052217	Mine	Industrial	5_clade	38	Amino Acid Related Enzymes	Growth (Y)	3.63758616
NCGH00000000	Sphingomonas sp. 28-62-20	4052217	Mine	Industrial	5_clade	26	Lipid Biosynthesis Protein	Growth (Y)	3.258096538
NCGH00000000	Sphingomonas sp. 28-62-20	4052217	Mine	Industrial	5_clade	1	Polyketide Biosynthesis Proteins	Growth (Y)	0
NCGH00000000	Sphingomonas sp. 28-62-20	4052217	Mine	Industrial	5_clade	43	Lipopolysaccharide Biosynthesis Proteins	Growth (Y)	3.761200116
NFUR00000000	Sphingomonas sp. IBVSS2 strain IBVSS2	4293819	Water	Water	6_clade	40	Amino Acid Related Enzymes	Growth (Y)	3.688879454
NFUR00000000	Sphingomonas sp. IBVSS2 strain IBVSS2	4293819	Water	Water	6_clade	23	Lipid Biosynthesis Protein	Growth (Y)	3.135494216
NFUR00000000	Sphingomonas sp. IBVSS2 strain IBVSS2	4293819	Water	Water	6_clade	1	Polyketide Biosynthesis Proteins	Growth (Y)	0
NFUR00000000	Sphingomonas sp. IBVSS2 strain IBVSS2	4293819	Water	Water	6_clade	41	Lipopolysaccharide Biosynthesis Proteins	Growth (Y)	3.713572067
NHRH00000000	Sphingomonas sp. CDS-1 strain CDS-1	5357395	Soil	Environment	10_clade	40	Amino Acid Related Enzymes	Growth (Y)	3.688879454
NHRH00000000	Sphingomonas sp. CDS-1 strain CDS-1	5357395	Soil	Environment	10_clade	63	Lipid Biosynthesis Protein	Growth (Y)	4.143134726
NHRH00000000	Sphingomonas sp. CDS-1 strain CDS-1	5357395	Soil	Environment	10_clade	2	Polyketide Biosynthesis Proteins	Growth (Y)	0.693147181
NHRH00000000	Sphingomonas sp. CDS-1 strain CDS-1	5357395	Soil	Environment	10_clade	43	Lipopolysaccharide Biosynthesis Proteins	Growth (Y)	3.761200116
NSLI00000000	Sphingomonas sp. 1PNM-20	3757425	Mine	Industrial	3_clade	33	Amino Acid Related Enzymes	Growth (Y)	3.496507561
NSLI00000000	Sphingomonas sp. 1PNM-20	3757425	Mine	Industrial	3_clade	25	Lipid Biosynthesis Protein	Growth (Y)	3.218875825
NSLI00000000	Sphingomonas sp. 1PNM-20	3757425	Mine	Industrial	3_clade	34	Lipopolysaccharide Biosynthesis Proteins	Growth (Y)	3.526360525
NWBU01000000	Sphingomonas sp. FW-11	3873878	Contaminated site	Contaminated site	12_clade	35	Amino Acid Related Enzymes	Growth (Y)	3.555348061
NWBU01000000	Sphingomonas sp. FW-11	3873878	Contaminated site	Contaminated site	12_clade	27	Lipid Biosynthesis Protein	Growth (Y)	3.295836866
NWBU01000000	Sphingomonas sp. FW-11	3873878	Contaminated site	Contaminated site	12_clade	1	Polyketide Biosynthesis Proteins	Growth (Y)	0
NWBU01000000	Sphingomonas sp. FW-11	3873878	Contaminated site	Contaminated site	12_clade	39	Lipopolysaccharide Biosynthesis Proteins	Growth (Y)	3.663561646
NWMW01000000	Sphingomonas spermidinifaciens strain 9NM-10	3635691	Mine	Industrial	8_clade	34	Amino Acid Related Enzymes	Growth (Y)	3.526360525
NWMW01000000	Sphingomonas spermidinifaciens strain 9NM-10	3635691	Mine	Industrial	8_clade	22	Lipid Biosynthesis Protein	Growth (Y)	3.091042453
NWMW01000000	Sphingomonas spermidinifaciens strain 9NM-10	3635691	Mine	Industrial	8_clade	35	Lipopolysaccharide Biosynthesis Proteins	Growth (Y)	3.555348061
NWVC01000000	Sphingomonas adhaesiva strain DSM 7418	3760237	Water	Water	4_clade	37	Amino Acid Related Enzymes	Growth (Y)	3.610917913
NWVC01000000	Sphingomonas adhaesiva strain DSM 7418	3760237	Water	Water	4_clade	33	Lipid Biosynthesis Protein	Growth (Y)	3.496507561
NWVC01000000	Sphingomonas adhaesiva strain DSM 7418	3760237	Water	Water	4_clade	41	Lipopolysaccharide Biosynthesis Proteins	Growth (Y)	3.713572067
NWVD01000000	Sphingomonas ginsenosidimutans strain KACC 14949	3900947	Soil	Environment	4_clade	36	Amino Acid Related Enzymes	Growth (Y)	3.583518938
NWVD01000000	Sphingomonas ginsenosidimutans strain KACC 14949	3900947	Soil	Environment	4_clade	32	Lipid Biosynthesis Protein	Growth (Y)	3.465735903
NWVD01000000	Sphingomonas ginsenosidimutans strain KACC 14949	3900947	Soil	Environment	4_clade	39	Lipopolysaccharide Biosynthesis Proteins	Growth (Y)	3.663561646
OBMI01000000	Sphingomonas guangdongensis strain CGMCC 1.12672	3544824	Mine	Industrial	9_clade	33	Amino Acid Related Enzymes	Growth (Y)	3.496507561
OBMI01000000	Sphingomonas guangdongensis strain CGMCC 1.12672	3544824	Mine	Industrial	9_clade	26	Lipid Biosynthesis Protein	Growth (Y)	3.258096538
OBMI01000000	Sphingomonas guangdongensis strain CGMCC 1.12672	3544824	Mine	Industrial	9_clade	39	Lipopolysaccharide Biosynthesis Proteins	Growth (Y)	3.663561646
PGEN01000000	Sphingomonas koreensis strain JSS26	4398689	Water	Water	7_clade	38	Amino Acid Related Enzymes	Growth (Y)	3.63758616
PGEN01000000	Sphingomonas koreensis strain JSS26	4398689	Water	Water	7_clade	33	Lipid Biosynthesis Protein	Growth (Y)	3.496507561
PGEN01000000	Sphingomonas koreensis strain JSS26	4398689	Water	Water	7_clade	41	Lipopolysaccharide Biosynthesis Proteins	Growth (Y)	3.713572067
PGFU01000000	Sphingomonas sp. B093034	3752735	Environment	Environment	3_clade	33	Amino Acid Related Enzymes	Growth (Y)	3.496507561
PGFU01000000	Sphingomonas sp. B093034	3752735	Environment	Environment	3_clade	22	Lipid Biosynthesis Protein	Growth (Y)	3.091042453
PGFU01000000	Sphingomonas sp. B093034	3752735	Environment	Environment	3_clade	34	Lipopolysaccharide Biosynthesis Proteins	Growth (Y)	3.526360525
PHHF01000000	Sphingomonas fennica strain K101	4494276	Contaminated site	Contaminated site	12_clade	36	Amino Acid Related Enzymes	Growth (Y)	3.583518938
PHHF01000000	Sphingomonas fennica strain K101	4494276	Contaminated site	Contaminated site	12_clade	30	Lipid Biosynthesis Protein	Growth (Y)	3.401197382
PHHF01000000	Sphingomonas fennica strain K101	4494276	Contaminated site	Contaminated site	12_clade	41	Lipopolysaccharide Biosynthesis Proteins	Growth (Y)	3.713572067
PZZN01000000	Sphingomonas aerolata strain NW12	3827482	Other	Other	1_clade	33	Amino Acid Related Enzymes	Growth (Y)	3.496507561
PZZN01000000	Sphingomonas aerolata strain NW12	3827482	Other	Other	1_clade	24	Lipid Biosynthesis Protein	Growth (Y)	3.17805383
PZZN01000000	Sphingomonas aerolata strain NW12	3827482	Other	Other	1_clade	34	Lipopolysaccharide Biosynthesis Proteins	Growth (Y)	3.526360525
QAOF01000000	Sphingomonas sp. PP-CE-3G-477	4090908	Environment	Environment	1_clade	35	Amino Acid Related Enzymes	Growth (Y)	3.555348061
QAOF01000000	Sphingomonas sp. PP-CE-3G-477	4090908	Environment	Environment	1_clade	23	Lipid Biosynthesis Protein	Growth (Y)	3.135494216
QAOF01000000	Sphingomonas sp. PP-CE-3G-477	4090908	Environment	Environment	1_clade	36	Lipopolysaccharide Biosynthesis Proteins	Growth (Y)	3.583518938
QAOG01000000	Sphingomonas aurantiaca strain MA101b	4411230	Dust	Other	1_clade	33	Amino Acid Related Enzymes	Growth (Y)	3.496507561
QAOG01000000	Sphingomonas aurantiaca strain MA101b	4411230	Dust	Other	1_clade	25	Lipid Biosynthesis Protein	Growth (Y)	3.218875825
QAOG01000000	Sphingomonas aurantiaca strain MA101b	4411230	Dust	Other	1_clade	37	Lipopolysaccharide Biosynthesis Proteins	Growth (Y)	3.610917913
QAYE01000000	Sphingomonas faeni strain MA-olki	4383558	Dust	Other	1_clade	33	Amino Acid Related Enzymes	Growth (Y)	3.496507561
QAYE01000000	Sphingomonas faeni strain MA-olki	4383558	Dust	Other	1_clade	25	Lipid Biosynthesis Protein	Growth (Y)	3.218875825
QAYE01000000	Sphingomonas faeni strain MA-olki	4383558	Dust	Other	1_clade	35	Lipopolysaccharide Biosynthesis Proteins	Growth (Y)	3.555348061
QDFS01000000	Sphingomonas melonis strain TPD3008	3907412	Bioreactor	Industrial	2_clade	33	Amino Acid Related Enzymes	Growth (Y)	3.496507561
QDFS01000000	Sphingomonas melonis strain TPD3008	3907412	Bioreactor	Industrial	2_clade	23	Lipid Biosynthesis Protein	Growth (Y)	3.135494216
QDFS01000000	Sphingomonas melonis strain TPD3008	3907412	Bioreactor	Industrial	2_clade	34	Lipopolysaccharide Biosynthesis Proteins	Growth (Y)	3.526360525
QENQ01000000	Sphingomonas sp. L3B27	4221798	Root	Plant	6_clade	36	Amino Acid Related Enzymes	Growth (Y)	3.583518938
QENQ01000000	Sphingomonas sp. L3B27	4221798	Root	Plant	6_clade	24	Lipid Biosynthesis Protein	Growth (Y)	3.17805383
QENQ01000000	Sphingomonas sp. L3B27	4221798	Root	Plant	6_clade	3	Polyketide Biosynthesis Proteins	Growth (Y)	1.098612289
QENQ01000000	Sphingomonas sp. L3B27	4221798	Root	Plant	6_clade	42	Lipopolysaccharide Biosynthesis Proteins	Growth (Y)	3.737669618
QEOD01000000	Sphingomonas sp. CF311	4528757	Root	Plant	6_clade	38	Amino Acid Related Enzymes	Growth (Y)	3.63758616
QEOD01000000	Sphingomonas sp. CF311	4528757	Root	Plant	6_clade	21	Lipid Biosynthesis Protein	Growth (Y)	3.044522438
QEOD01000000	Sphingomonas sp. CF311	4528757	Root	Plant	6_clade	41	Lipopolysaccharide Biosynthesis Proteins	Growth (Y)	3.713572067
QFNF01000000	Sphingomonas hengshuiensis strain S2_018_000_R3_110	3219969	Clinical	Clinical	9_clade	40	Amino Acid Related Enzymes	Growth (Y)	3.688879454
QFNF01000000	Sphingomonas hengshuiensis strain S2_018_000_R3_110	3219969	Clinical	Clinical	9_clade	23	Lipid Biosynthesis Protein	Growth (Y)	3.135494216
QFNF01000000	Sphingomonas hengshuiensis strain S2_018_000_R3_110	3219969	Clinical	Clinical	9_clade	41	Lipopolysaccharide Biosynthesis Proteins	Growth (Y)	3.713572067
QFNL01000000	Sphingomonas sp. strain S2_018_000_R2_103	3841663	Clinical	Clinical	9_clade	34	Amino Acid Related Enzymes	Growth (Y)	3.526360525
QFNL01000000	Sphingomonas sp. strain S2_018_000_R2_103	3841663	Clinical	Clinical	9_clade	26	Lipid Biosynthesis Protein	Growth (Y)	3.258096538
QFNL01000000	Sphingomonas sp. strain S2_018_000_R2_103	3841663	Clinical	Clinical	9_clade	35	Lipopolysaccharide Biosynthesis Proteins	Growth (Y)	3.555348061
QFOB01000000	Sphingomonas sp. strain S2_012_000_R2_83	4568834	Clinical	Clinical	12_clade	37	Amino Acid Related Enzymes	Growth (Y)	3.610917913
QFOB01000000	Sphingomonas sp. strain S2_012_000_R2_83	4568834	Clinical	Clinical	12_clade	31	Lipid Biosynthesis Protein	Growth (Y)	3.433987204
QFOB01000000	Sphingomonas sp. strain S2_012_000_R2_83	4568834	Clinical	Clinical	12_clade	1	Polyketide Biosynthesis Proteins	Growth (Y)	0
QFOB01000000	Sphingomonas sp. strain S2_012_000_R2_83	4568834	Clinical	Clinical	12_clade	44	Lipopolysaccharide Biosynthesis Proteins	Growth (Y)	3.784189634
QFQI01000000	Sphingomonas taxi strain S2_005_001_R1_22	3311316	Clinical	Clinical	4_clade	35	Amino Acid Related Enzymes	Growth (Y)	3.555348061
QFQI01000000	Sphingomonas taxi strain S2_005_001_R1_22	3311316	Clinical	Clinical	4_clade	26	Lipid Biosynthesis Protein	Growth (Y)	3.258096538
QFQI01000000	Sphingomonas taxi strain S2_005_001_R1_22	3311316	Clinical	Clinical	4_clade	36	Lipopolysaccharide Biosynthesis Proteins	Growth (Y)	3.583518938
QLJC01000000	Sphingomonas koreensis strain SK-NIH.Env8_1116	5019965	Clinical	Clinical	7_clade	38	Amino Acid Related Enzymes	Growth (Y)	3.63758616
QLJC01000000	Sphingomonas koreensis strain SK-NIH.Env8_1116	5019965	Clinical	Clinical	7_clade	33	Lipid Biosynthesis Protein	Growth (Y)	3.496507561
QLJC01000000	Sphingomonas koreensis strain SK-NIH.Env8_1116	5019965	Clinical	Clinical	7_clade	41	Lipopolysaccharide Biosynthesis Proteins	Growth (Y)	3.713572067
QLJD01000000	Sphingomonas koreensis strain SK-NIH.Env4_1116	4882389	Clinical	Clinical	7_clade	37	Amino Acid Related Enzymes	Growth (Y)	3.610917913
QLJD01000000	Sphingomonas koreensis strain SK-NIH.Env4_1116	4882389	Clinical	Clinical	7_clade	33	Lipid Biosynthesis Protein	Growth (Y)	3.496507561
QLJD01000000	Sphingomonas koreensis strain SK-NIH.Env4_1116	4882389	Clinical	Clinical	7_clade	40	Lipopolysaccharide Biosynthesis Proteins	Growth (Y)	3.688879454
QLJE01000000	Sphingomonas koreensis strain SK-NIH.Env3_1116	4785774	Clinical	Clinical	7_clade	37	Amino Acid Related Enzymes	Growth (Y)	3.610917913
QLJE01000000	Sphingomonas koreensis strain SK-NIH.Env3_1116	4785774	Clinical	Clinical	7_clade	33	Lipid Biosynthesis Protein	Growth (Y)	3.496507561
QLJE01000000	Sphingomonas koreensis strain SK-NIH.Env3_1116	4785774	Clinical	Clinical	7_clade	40	Lipopolysaccharide Biosynthesis Proteins	Growth (Y)	3.688879454
QLJF01000000	Sphingomonas koreensis strain SK-NIH.Env2_1116	4916777	Clinical	Clinical	7_clade	38	Amino Acid Related Enzymes	Growth (Y)	3.63758616
QLJF01000000	Sphingomonas koreensis strain SK-NIH.Env2_1116	4916777	Clinical	Clinical	7_clade	33	Lipid Biosynthesis Protein	Growth (Y)	3.496507561
QLJF01000000	Sphingomonas koreensis strain SK-NIH.Env2_1116	4916777	Clinical	Clinical	7_clade	41	Lipopolysaccharide Biosynthesis Proteins	Growth (Y)	3.713572067
QLJG01000000	Sphingomonas koreensis strain SK-NIH.Pt6_1016	5047632	Clinical	Clinical	7_clade	38	Amino Acid Related Enzymes	Growth (Y)	3.63758616
QLJG01000000	Sphingomonas koreensis strain SK-NIH.Pt6_1016	5047632	Clinical	Clinical	7_clade	33	Lipid Biosynthesis Protein	Growth (Y)	3.496507561
QLJG01000000	Sphingomonas koreensis strain SK-NIH.Pt6_1016	5047632	Clinical	Clinical	7_clade	41	Lipopolysaccharide Biosynthesis Proteins	Growth (Y)	3.713572067
QLJH01000000	Sphingomonas sp. S-NIH.Pt15_0812	4204415	Clinical	Clinical	3_clade	35	Amino Acid Related Enzymes	Growth (Y)	3.555348061
QLJH01000000	Sphingomonas sp. S-NIH.Pt15_0812	4204415	Clinical	Clinical	3_clade	25	Lipid Biosynthesis Protein	Growth (Y)	3.218875825
QLJH01000000	Sphingomonas sp. S-NIH.Pt15_0812	4204415	Clinical	Clinical	3_clade	1	Polyketide Biosynthesis Proteins	Growth (Y)	0
QLJH01000000	Sphingomonas sp. S-NIH.Pt15_0812	4204415	Clinical	Clinical	3_clade	37	Lipopolysaccharide Biosynthesis Proteins	Growth (Y)	3.610917913
QLJI01000000	Sphingomonas koreensis strain SK-NIH.Pt4_0816	4904325	Animal	Animal	7_clade	37	Amino Acid Related Enzymes	Growth (Y)	3.610917913
QLJI01000000	Sphingomonas koreensis strain SK-NIH.Pt4_0816	4904325	Animal	Animal	7_clade	33	Lipid Biosynthesis Protein	Growth (Y)	3.496507561
QLJI01000000	Sphingomonas koreensis strain SK-NIH.Pt4_0816	4904325	Animal	Animal	7_clade	40	Lipopolysaccharide Biosynthesis Proteins	Growth (Y)	3.688879454
QLJJ01000000	Sphingomonas koreensis strain SK-NIH.Pt2_0716	4786800	Clinical	Clinical	7_clade	37	Amino Acid Related Enzymes	Growth (Y)	3.610917913
QLJJ01000000	Sphingomonas koreensis strain SK-NIH.Pt2_0716	4786800	Clinical	Clinical	7_clade	33	Lipid Biosynthesis Protein	Growth (Y)	3.496507561
QLJJ01000000	Sphingomonas koreensis strain SK-NIH.Pt2_0716	4786800	Clinical	Clinical	7_clade	40	Lipopolysaccharide Biosynthesis Proteins	Growth (Y)	3.688879454
QLJK01000000	Sphingomonas sp. S-NIH.Pt3_0716	5460032	Clinical	Clinical	10_clade	44	Amino Acid Related Enzymes	Growth (Y)	3.784189634
QLJK01000000	Sphingomonas sp. S-NIH.Pt3_0716	5460032	Clinical	Clinical	10_clade	26	Lipid Biosynthesis Protein	Growth (Y)	3.258096538
QLJK01000000	Sphingomonas sp. S-NIH.Pt3_0716	5460032	Clinical	Clinical	10_clade	2	Polyketide Biosynthesis Proteins	Growth (Y)	0.693147181
QLJK01000000	Sphingomonas sp. S-NIH.Pt3_0716	5460032	Clinical	Clinical	10_clade	48	Lipopolysaccharide Biosynthesis Proteins	Growth (Y)	3.871201011
QLJL01000000	Sphingomonas sp. S-NIH.Pt1_0416	4568209	Clinical	Clinical	3_clade	35	Amino Acid Related Enzymes	Growth (Y)	3.555348061
QLJL01000000	Sphingomonas sp. S-NIH.Pt1_0416	4568209	Clinical	Clinical	3_clade	23	Lipid Biosynthesis Protein	Growth (Y)	3.135494216
QLJL01000000	Sphingomonas sp. S-NIH.Pt1_0416	4568209	Clinical	Clinical	3_clade	36	Lipopolysaccharide Biosynthesis Proteins	Growth (Y)	3.583518938
QOBC01000000	Sphingomonas paucimobilis strain AIMST S2	4229034	Contaminated site	Contaminated site	3_clade	38	Amino Acid Related Enzymes	Growth (Y)	3.63758616
QOBC01000000	Sphingomonas paucimobilis strain AIMST S2	4229034	Contaminated site	Contaminated site	3_clade	24	Lipid Biosynthesis Protein	Growth (Y)	3.17805383
QOBC01000000	Sphingomonas paucimobilis strain AIMST S2	4229034	Contaminated site	Contaminated site	3_clade	39	Lipopolysaccharide Biosynthesis Proteins	Growth (Y)	3.663561646
QQNB01000000	Sphingomonas sp. WZY 27	3642396	Soil	Environment	5_clade	32	Amino Acid Related Enzymes	Growth (Y)	3.465735903
QQNB01000000	Sphingomonas sp. WZY 27	3642396	Soil	Environment	5_clade	23	Lipid Biosynthesis Protein	Growth (Y)	3.135494216
QQNB01000000	Sphingomonas sp. WZY 27	3642396	Soil	Environment	5_clade	2	Polyketide Biosynthesis Proteins	Growth (Y)	0.693147181
QQNB01000000	Sphingomonas sp. WZY 27	3642396	Soil	Environment	5_clade	33	Lipopolysaccharide Biosynthesis Proteins	Growth (Y)	3.496507561
QQWO01000000	Sphingomonas koreensis strain SK-NIH.Env10_0317	4787690	Clinical	Clinical	7_clade	37	Amino Acid Related Enzymes	Growth (Y)	3.610917913
QQWO01000000	Sphingomonas koreensis strain SK-NIH.Env10_0317	4787690	Clinical	Clinical	7_clade	33	Lipid Biosynthesis Protein	Growth (Y)	3.496507561
QQWO01000000	Sphingomonas koreensis strain SK-NIH.Env10_0317	4787690	Clinical	Clinical	7_clade	40	Lipopolysaccharide Biosynthesis Proteins	Growth (Y)	3.688879454
QQWP01000000	Sphingomonas koreensis strain SK-NY1_0417	4823432	Clinical	Clinical	7_clade	37	Amino Acid Related Enzymes	Growth (Y)	3.610917913
QQWP01000000	Sphingomonas koreensis strain SK-NY1_0417	4823432	Clinical	Clinical	7_clade	34	Lipid Biosynthesis Protein	Growth (Y)	3.526360525
QQWP01000000	Sphingomonas koreensis strain SK-NY1_0417	4823432	Clinical	Clinical	7_clade	40	Lipopolysaccharide Biosynthesis Proteins	Growth (Y)	3.688879454
QQWQ01000000	Sphingomonas koreensis strain SK-NIH.Env9_0217	4965399	Clinical	Clinical	7_clade	37	Amino Acid Related Enzymes	Growth (Y)	3.610917913
QQWQ01000000	Sphingomonas koreensis strain SK-NIH.Env9_0217	4965399	Clinical	Clinical	7_clade	33	Lipid Biosynthesis Protein	Growth (Y)	3.496507561
QQWQ01000000	Sphingomonas koreensis strain SK-NIH.Env9_0217	4965399	Clinical	Clinical	7_clade	40	Lipopolysaccharide Biosynthesis Proteins	Growth (Y)	3.688879454
QQWR01000000	Sphingomonas koreensis strain SK-NIH.Pt10_0210	4764269	Clinical	Clinical	7_clade	37	Amino Acid Related Enzymes	Growth (Y)	3.610917913
QQWR01000000	Sphingomonas koreensis strain SK-NIH.Pt10_0210	4764269	Clinical	Clinical	7_clade	33	Lipid Biosynthesis Protein	Growth (Y)	3.496507561
QQWR01000000	Sphingomonas koreensis strain SK-NIH.Pt10_0210	4764269	Clinical	Clinical	7_clade	40	Lipopolysaccharide Biosynthesis Proteins	Growth (Y)	3.688879454
QQWS01000000	Sphingomonas koreensis strain SK-NIH.Pt9_0208	4744211	Clinical	Clinical	7_clade	37	Amino Acid Related Enzymes	Growth (Y)	3.610917913
QQWS01000000	Sphingomonas koreensis strain SK-NIH.Pt9_0208	4744211	Clinical	Clinical	7_clade	30	Lipid Biosynthesis Protein	Growth (Y)	3.401197382
QQWS01000000	Sphingomonas koreensis strain SK-NIH.Pt9_0208	4744211	Clinical	Clinical	7_clade	40	Lipopolysaccharide Biosynthesis Proteins	Growth (Y)	3.688879454
QQWV01000000	Sphingomonas sp. ABOLH strain S-NIH.Pt17_1112	4105473	Clinical	Clinical	9_clade	35	Amino Acid Related Enzymes	Growth (Y)	3.555348061
QQWV01000000	Sphingomonas sp. ABOLH strain S-NIH.Pt17_1112	4105473	Clinical	Clinical	9_clade	24	Lipid Biosynthesis Protein	Growth (Y)	3.17805383
QQWV01000000	Sphingomonas sp. ABOLH strain S-NIH.Pt17_1112	4105473	Clinical	Clinical	9_clade	36	Lipopolysaccharide Biosynthesis Proteins	Growth (Y)	3.583518938
QQWW01000000	Sphingomonas sp. ABOLG strain S-NIH.Pt13_0512	3860080	Clinical	Clinical	4_clade	33	Amino Acid Related Enzymes	Growth (Y)	3.496507561
QQWW01000000	Sphingomonas sp. ABOLG strain S-NIH.Pt13_0512	3860080	Clinical	Clinical	4_clade	29	Lipid Biosynthesis Protein	Growth (Y)	3.36729583
QQWW01000000	Sphingomonas sp. ABOLG strain S-NIH.Pt13_0512	3860080	Clinical	Clinical	4_clade	1	Polyketide Biosynthesis Proteins	Growth (Y)	0
QQWW01000000	Sphingomonas sp. ABOLG strain S-NIH.Pt13_0512	3860080	Clinical	Clinical	4_clade	34	Lipopolysaccharide Biosynthesis Proteins	Growth (Y)	3.526360525
QQWX01000000	Sphingomonas sp. ABOLF strain S-NIH.Pt19_1214	4047358	Clinical	Clinical	9_clade	39	Amino Acid Related Enzymes	Growth (Y)	3.663561646
QQWX01000000	Sphingomonas sp. ABOLF strain S-NIH.Pt19_1214	4047358	Clinical	Clinical	9_clade	25	Lipid Biosynthesis Protein	Growth (Y)	3.218875825
QQWX01000000	Sphingomonas sp. ABOLF strain S-NIH.Pt19_1214	4047358	Clinical	Clinical	9_clade	41	Lipopolysaccharide Biosynthesis Proteins	Growth (Y)	3.713572067
QQWY01000000	Sphingomonas sp. ABOLE strain S-NIH.Pt18_1212	5094757	Clinical	Clinical	6_clade	35	Amino Acid Related Enzymes	Growth (Y)	3.555348061
QQWY01000000	Sphingomonas sp. ABOLE strain S-NIH.Pt18_1212	5094757	Clinical	Clinical	6_clade	27	Lipid Biosynthesis Protein	Growth (Y)	3.295836866
QQWY01000000	Sphingomonas sp. ABOLE strain S-NIH.Pt18_1212	5094757	Clinical	Clinical	6_clade	1	Polyketide Biosynthesis Proteins	Growth (Y)	0
QQWY01000000	Sphingomonas sp. ABOLE strain S-NIH.Pt18_1212	5094757	Clinical	Clinical	6_clade	39	Lipopolysaccharide Biosynthesis Proteins	Growth (Y)	3.663561646
QQWZ01000000	Sphingomonas sp. ABOLD strain S-NIH.Pt20_1215	4944567	Clinical	Clinical	6_clade	34	Amino Acid Related Enzymes	Growth (Y)	3.526360525
QQWZ01000000	Sphingomonas sp. ABOLD strain S-NIH.Pt20_1215	4944567	Clinical	Clinical	6_clade	29	Lipid Biosynthesis Protein	Growth (Y)	3.36729583
QQWZ01000000	Sphingomonas sp. ABOLD strain S-NIH.Pt20_1215	4944567	Clinical	Clinical	6_clade	1	Polyketide Biosynthesis Proteins	Growth (Y)	0
QQWZ01000000	Sphingomonas sp. ABOLD strain S-NIH.Pt20_1215	4944567	Clinical	Clinical	6_clade	38	Lipopolysaccharide Biosynthesis Proteins	Growth (Y)	3.63758616
QQXA01000000	Sphingomonas koreensis strain SK-NIH.Pt14_0612	4789666	Clinical	Clinical	7_clade	37	Amino Acid Related Enzymes	Growth (Y)	3.610917913
QQXA01000000	Sphingomonas koreensis strain SK-NIH.Pt14_0612	4789666	Clinical	Clinical	7_clade	33	Lipid Biosynthesis Protein	Growth (Y)	3.496507561
QQXA01000000	Sphingomonas koreensis strain SK-NIH.Pt14_0612	4789666	Clinical	Clinical	7_clade	40	Lipopolysaccharide Biosynthesis Proteins	Growth (Y)	3.688879454
QQXB01000000	Sphingomonas koreensis strain SK-NIH.Pt16_1112	5060159	Clinical	Clinical	7_clade	38	Amino Acid Related Enzymes	Growth (Y)	3.63758616
QQXB01000000	Sphingomonas koreensis strain SK-NIH.Pt16_1112	5060159	Clinical	Clinical	7_clade	36	Lipid Biosynthesis Protein	Growth (Y)	3.583518938
QQXB01000000	Sphingomonas koreensis strain SK-NIH.Pt16_1112	5060159	Clinical	Clinical	7_clade	42	Lipopolysaccharide Biosynthesis Proteins	Growth (Y)	3.737669618
QQXC01000000	Sphingomonas koreensis strain SK-NIH.Pt11_0411	4787864	Clinical	Clinical	7_clade	37	Amino Acid Related Enzymes	Growth (Y)	3.610917913
QQXC01000000	Sphingomonas koreensis strain SK-NIH.Pt11_0411	4787864	Clinical	Clinical	7_clade	33	Lipid Biosynthesis Protein	Growth (Y)	3.496507561
QQXC01000000	Sphingomonas koreensis strain SK-NIH.Pt11_0411	4787864	Clinical	Clinical	7_clade	40	Lipopolysaccharide Biosynthesis Proteins	Growth (Y)	3.688879454
QQXD01000000	Sphingomonas koreensis strain SK-NIH.Pt12_0112	5002229	Clinical	Clinical	7_clade	37	Amino Acid Related Enzymes	Growth (Y)	3.610917913
QQXD01000000	Sphingomonas koreensis strain SK-NIH.Pt12_0112	5002229	Clinical	Clinical	7_clade	33	Lipid Biosynthesis Protein	Growth (Y)	3.496507561
QQXD01000000	Sphingomonas koreensis strain SK-NIH.Pt12_0112	5002229	Clinical	Clinical	7_clade	40	Lipopolysaccharide Biosynthesis Proteins	Growth (Y)	3.688879454
QQXE01000000	Sphingomonas koreensis strain SK-NIH.Env5_1116	4793818	Clinical	Clinical	7_clade	37	Amino Acid Related Enzymes	Growth (Y)	3.610917913
QQXE01000000	Sphingomonas koreensis strain SK-NIH.Env5_1116	4793818	Clinical	Clinical	7_clade	33	Lipid Biosynthesis Protein	Growth (Y)	3.496507561
QQXE01000000	Sphingomonas koreensis strain SK-NIH.Env5_1116	4793818	Clinical	Clinical	7_clade	40	Lipopolysaccharide Biosynthesis Proteins	Growth (Y)	3.688879454
QQXF01000000	Sphingomonas koreensis strain SK-NIH.Env7_1116	4912538	Clinical	Clinical	7_clade	37	Amino Acid Related Enzymes	Growth (Y)	3.610917913
QQXF01000000	Sphingomonas koreensis strain SK-NIH.Env7_1116	4912538	Clinical	Clinical	7_clade	33	Lipid Biosynthesis Protein	Growth (Y)	3.496507561
QQXF01000000	Sphingomonas koreensis strain SK-NIH.Env7_1116	4912538	Clinical	Clinical	7_clade	40	Lipopolysaccharide Biosynthesis Proteins	Growth (Y)	3.688879454
QQXG01000000	Sphingomonas koreensis strain SK-NIH.Env1_1016	5133809	Clinical	Clinical	7_clade	38	Amino Acid Related Enzymes	Growth (Y)	3.63758616
QQXG01000000	Sphingomonas koreensis strain SK-NIH.Env1_1016	5133809	Clinical	Clinical	7_clade	34	Lipid Biosynthesis Protein	Growth (Y)	3.526360525
QQXG01000000	Sphingomonas koreensis strain SK-NIH.Env1_1016	5133809	Clinical	Clinical	7_clade	41	Lipopolysaccharide Biosynthesis Proteins	Growth (Y)	3.713572067
QTJP01000000	Sphingomonas crusticola strain MIMD3	3367145	Environment	Environment	12_clade	34	Amino Acid Related Enzymes	Growth (Y)	3.526360525
QTJP01000000	Sphingomonas crusticola strain MIMD3	3367145	Environment	Environment	12_clade	20	Lipid Biosynthesis Protein	Growth (Y)	2.995732274
QTJP01000000	Sphingomonas crusticola strain MIMD3	3367145	Environment	Environment	12_clade	1	Polyketide Biosynthesis Proteins	Growth (Y)	0
QTJP01000000	Sphingomonas crusticola strain MIMD3	3367145	Environment	Environment	12_clade	40	Lipopolysaccharide Biosynthesis Proteins	Growth (Y)	3.688879454
QWLV01000000	Sphingomonas sp. ZDH117	3541169	Soil	Environment	NA	34	Amino Acid Related Enzymes	Growth (Y)	3.526360525
QWLV01000000	Sphingomonas sp. ZDH117	3541169	Soil	Environment	NA	25	Lipid Biosynthesis Protein	Growth (Y)	3.218875825
QWLV01000000	Sphingomonas sp. ZDH117	3541169	Soil	Environment	NA	36	Lipopolysaccharide Biosynthesis Proteins	Growth (Y)	3.583518938
QYUM01000000	Sphingomonas sp. K2R01-6	4244097	Environment	Environment	11_clade	37	Amino Acid Related Enzymes	Growth (Y)	3.610917913
QYUM01000000	Sphingomonas sp. K2R01-6	4244097	Environment	Environment	11_clade	29	Lipid Biosynthesis Protein	Growth (Y)	3.36729583
QYUM01000000	Sphingomonas sp. K2R01-6	4244097	Environment	Environment	11_clade	2	Polyketide Biosynthesis Proteins	Growth (Y)	0.693147181
QYUM01000000	Sphingomonas sp. K2R01-6	4244097	Environment	Environment	11_clade	39	Lipopolysaccharide Biosynthesis Proteins	Growth (Y)	3.663561646
RAPZ01000000	Sphingomonas sp. PP-CC-1A-547	4041245	Environment	Environment	1_clade	33	Amino Acid Related Enzymes	Growth (Y)	3.496507561
RAPZ01000000	Sphingomonas sp. PP-CC-1A-547	4041245	Environment	Environment	1_clade	24	Lipid Biosynthesis Protein	Growth (Y)	3.17805383
RAPZ01000000	Sphingomonas sp. PP-CC-1A-547	4041245	Environment	Environment	1_clade	34	Lipopolysaccharide Biosynthesis Proteins	Growth (Y)	3.526360525
RBIU01000000	Sphingomonas elodea strain 18a	4653764	Plant	Plant	6_clade	34	Amino Acid Related Enzymes	Growth (Y)	3.526360525
RBIU01000000	Sphingomonas elodea strain 18a	4653764	Plant	Plant	6_clade	23	Lipid Biosynthesis Protein	Growth (Y)	3.135494216
RBIU01000000	Sphingomonas elodea strain 18a	4653764	Plant	Plant	6_clade	3	Polyketide Biosynthesis Proteins	Growth (Y)	1.098612289
RBIU01000000	Sphingomonas elodea strain 18a	4653764	Plant	Plant	6_clade	40	Lipopolysaccharide Biosynthesis Proteins	Growth (Y)	3.688879454
RCWT01000000	Sphingomonas sp. PP-F2F-G114-C0414	4105809	Environment	Environment	1_clade	35	Amino Acid Related Enzymes	Growth (Y)	3.555348061
RCWT01000000	Sphingomonas sp. PP-F2F-G114-C0414	4105809	Environment	Environment	1_clade	24	Lipid Biosynthesis Protein	Growth (Y)	3.17805383
RCWT01000000	Sphingomonas sp. PP-F2F-G114-C0414	4105809	Environment	Environment	1_clade	39	Lipopolysaccharide Biosynthesis Proteins	Growth (Y)	3.663561646
RCWY01000000	Sphingomonas sp. PP-CE-3A-406	3977969	Environment	Environment	1_clade	34	Amino Acid Related Enzymes	Growth (Y)	3.526360525
RCWY01000000	Sphingomonas sp. PP-CE-3A-406	3977969	Environment	Environment	1_clade	24	Lipid Biosynthesis Protein	Growth (Y)	3.17805383
RCWY01000000	Sphingomonas sp. PP-CE-3A-406	3977969	Environment	Environment	1_clade	35	Lipopolysaccharide Biosynthesis Proteins	Growth (Y)	3.555348061
RCZC01000000	Sphingomonas glacialis strain E6.1	5126166	Water	Water	5_clade	39	Amino Acid Related Enzymes	Growth (Y)	3.663561646
RCZC01000000	Sphingomonas glacialis strain E6.1	5126166	Water	Water	5_clade	27	Lipid Biosynthesis Protein	Growth (Y)	3.295836866
RCZC01000000	Sphingomonas glacialis strain E6.1	5126166	Water	Water	5_clade	2	Polyketide Biosynthesis Proteins	Growth (Y)	0.693147181
RCZC01000000	Sphingomonas glacialis strain E6.1	5126166	Water	Water	5_clade	47	Lipopolysaccharide Biosynthesis Proteins	Growth (Y)	3.850147602
RCZK01000000	Sphingomonas oligophenolica strain S5.1	3089412	Water	Water	2_clade	31	Amino Acid Related Enzymes	Growth (Y)	3.433987204
RCZK01000000	Sphingomonas oligophenolica strain S5.1	3089412	Water	Water	2_clade	23	Lipid Biosynthesis Protein	Growth (Y)	3.135494216
RCZK01000000	Sphingomonas oligophenolica strain S5.1	3089412	Water	Water	2_clade	32	Lipopolysaccharide Biosynthesis Proteins	Growth (Y)	3.465735903
RWKS01000000	Sphingomonas sp. TF3	4378946	Seed	Plant	5_clade	35	Amino Acid Related Enzymes	Growth (Y)	3.555348061
RWKS01000000	Sphingomonas sp. TF3	4378946	Seed	Plant	5_clade	30	Lipid Biosynthesis Protein	Growth (Y)	3.401197382
RWKS01000000	Sphingomonas sp. TF3	4378946	Seed	Plant	5_clade	37	Lipopolysaccharide Biosynthesis Proteins	Growth (Y)	3.610917913
SACN01000000	Sphingomonas sp. CCP-7	4883533	Water	Water	12_clade	38	Amino Acid Related Enzymes	Growth (Y)	3.63758616
SACN01000000	Sphingomonas sp. CCP-7	4883533	Water	Water	12_clade	42	Lipid Biosynthesis Protein	Growth (Y)	3.737669618
SACN01000000	Sphingomonas sp. CCP-7	4883533	Water	Water	12_clade	3	Polyketide Biosynthesis Proteins	Growth (Y)	1.098612289
SACN01000000	Sphingomonas sp. CCP-7	4883533	Water	Water	12_clade	45	Lipopolysaccharide Biosynthesis Proteins	Growth (Y)	3.80666249
SCIN01000000	Sphingomonas sp. UV9	4250020	Water	Water	1_clade	35	Amino Acid Related Enzymes	Growth (Y)	3.555348061
SCIN01000000	Sphingomonas sp. UV9	4250020	Water	Water	1_clade	23	Lipid Biosynthesis Protein	Growth (Y)	3.135494216
SCIN01000000	Sphingomonas sp. UV9	4250020	Water	Water	1_clade	36	Lipopolysaccharide Biosynthesis Proteins	Growth (Y)	3.583518938
SCMK01000000	Sphingomonas sp. 1F27F7B	5004185	Water	Water	6_clade	38	Amino Acid Related Enzymes	Growth (Y)	3.63758616
SCMK01000000	Sphingomonas sp. 1F27F7B	5004185	Water	Water	6_clade	24	Lipid Biosynthesis Protein	Growth (Y)	3.17805383
SCMK01000000	Sphingomonas sp. 1F27F7B	5004185	Water	Water	6_clade	42	Lipopolysaccharide Biosynthesis Proteins	Growth (Y)	3.737669618
SCMZ01000000	Sphingomonas sp. 2SG	4263298	Water	Water	2_clade	33	Amino Acid Related Enzymes	Growth (Y)	3.496507561
SCMZ01000000	Sphingomonas sp. 2SG	4263298	Water	Water	2_clade	28	Lipid Biosynthesis Protein	Growth (Y)	3.33220451
SCMZ01000000	Sphingomonas sp. 2SG	4263298	Water	Water	2_clade	34	Lipopolysaccharide Biosynthesis Proteins	Growth (Y)	3.526360525
SCNF01000000	Sphingomonas sp. 3F27E9-B	5000606	Water	Water	6_clade	38	Amino Acid Related Enzymes	Growth (Y)	3.63758616
SCNF01000000	Sphingomonas sp. 3F27E9-B	5000606	Water	Water	6_clade	24	Lipid Biosynthesis Protein	Growth (Y)	3.17805383
SCNF01000000	Sphingomonas sp. 3F27E9-B	5000606	Water	Water	6_clade	42	Lipopolysaccharide Biosynthesis Proteins	Growth (Y)	3.737669618
SCNH01000000	Sphingomonas sp. 3F27F9	4572108	Water	Water	5_clade	35	Amino Acid Related Enzymes	Growth (Y)	3.555348061
SCNH01000000	Sphingomonas sp. 3F27F9	4572108	Water	Water	5_clade	30	Lipid Biosynthesis Protein	Growth (Y)	3.401197382
SCNH01000000	Sphingomonas sp. 3F27F9	4572108	Water	Water	5_clade	38	Lipopolysaccharide Biosynthesis Proteins	Growth (Y)	3.63758616
SCNL01000000	Sphingomonas sp. 3P27F8	4066689	Water	Water	4_clade	38	Amino Acid Related Enzymes	Growth (Y)	3.63758616
SCNL01000000	Sphingomonas sp. 3P27F8	4066689	Water	Water	4_clade	31	Lipid Biosynthesis Protein	Growth (Y)	3.433987204
SCNL01000000	Sphingomonas sp. 3P27F8	4066689	Water	Water	4_clade	40	Lipopolysaccharide Biosynthesis Proteins	Growth (Y)	3.688879454
SDPT01000000	Sphingomonas desiccabilis strain CP1D	3607011	Environment	Environment	9_clade	35	Amino Acid Related Enzymes	Growth (Y)	3.555348061
SDPT01000000	Sphingomonas desiccabilis strain CP1D	3607011	Environment	Environment	9_clade	24	Lipid Biosynthesis Protein	Growth (Y)	3.17805383
SDPT01000000	Sphingomonas desiccabilis strain CP1D	3607011	Environment	Environment	9_clade	37	Lipopolysaccharide Biosynthesis Proteins	Growth (Y)	3.610917913
SGIS01000000	Sphingomonas sp. 3-7	5204106	Plant	Plant	5_clade	41	Amino Acid Related Enzymes	Growth (Y)	3.713572067
SGIS01000000	Sphingomonas sp. 3-7	5204106	Plant	Plant	5_clade	29	Lipid Biosynthesis Protein	Growth (Y)	3.36729583
SGIS01000000	Sphingomonas sp. 3-7	5204106	Plant	Plant	5_clade	3	Polyketide Biosynthesis Proteins	Growth (Y)	1.098612289
SGIS01000000	Sphingomonas sp. 3-7	5204106	Plant	Plant	5_clade	45	Lipopolysaccharide Biosynthesis Proteins	Growth (Y)	3.80666249
SGXR01000000	Sphingomonas sp. BK036	4219109	Plant	Plant	1_clade	33	Amino Acid Related Enzymes	Growth (Y)	3.496507561
SGXR01000000	Sphingomonas sp. BK036	4219109	Plant	Plant	1_clade	26	Lipid Biosynthesis Protein	Growth (Y)	3.258096538
SGXR01000000	Sphingomonas sp. BK036	4219109	Plant	Plant	1_clade	38	Lipopolysaccharide Biosynthesis Proteins	Growth (Y)	3.63758616
SLUY01000000	Sphingomonas sp. PP-CC-3G-468	4648014	Environment	Environment	1_clade	34	Amino Acid Related Enzymes	Growth (Y)	3.526360525
SLUY01000000	Sphingomonas sp. PP-CC-3G-468	4648014	Environment	Environment	1_clade	25	Lipid Biosynthesis Protein	Growth (Y)	3.218875825
SLUY01000000	Sphingomonas sp. PP-CC-3G-468	4648014	Environment	Environment	1_clade	35	Lipopolysaccharide Biosynthesis Proteins	Growth (Y)	3.555348061
SLXN01000000	Sphingomonas sp. BK235	4906968	Plant	Plant	4_clade	34	Amino Acid Related Enzymes	Growth (Y)	3.526360525
SLXN01000000	Sphingomonas sp. BK235	4906968	Plant	Plant	4_clade	23	Lipid Biosynthesis Protein	Growth (Y)	3.135494216
SLXN01000000	Sphingomonas sp. BK235	4906968	Plant	Plant	4_clade	35	Lipopolysaccharide Biosynthesis Proteins	Growth (Y)	3.555348061
SLXW01000000	Sphingomonas sp. PP-CE-1G-424	4771401	Environment	Environment	1_clade	35	Amino Acid Related Enzymes	Growth (Y)	3.555348061
SLXW01000000	Sphingomonas sp. PP-CE-1G-424	4771401	Environment	Environment	1_clade	25	Lipid Biosynthesis Protein	Growth (Y)	3.218875825
SLXW01000000	Sphingomonas sp. PP-CE-1G-424	4771401	Environment	Environment	1_clade	39	Lipopolysaccharide Biosynthesis Proteins	Growth (Y)	3.663561646
SLYA01000000	Sphingomonas sp. PP-CE-1A-559	4385209	Environment	Environment	1_clade	33	Amino Acid Related Enzymes	Growth (Y)	3.496507561
SLYA01000000	Sphingomonas sp. PP-CE-1A-559	4385209	Environment	Environment	1_clade	27	Lipid Biosynthesis Protein	Growth (Y)	3.295836866
SLYA01000000	Sphingomonas sp. PP-CE-1A-559	4385209	Environment	Environment	1_clade	35	Lipopolysaccharide Biosynthesis Proteins	Growth (Y)	3.555348061
SLYD01000000	Sphingomonas sp. PP-F2F-A104-K0414	4553372	Environment	Environment	1_clade	34	Amino Acid Related Enzymes	Growth (Y)	3.526360525
SLYD01000000	Sphingomonas sp. PP-F2F-A104-K0414	4553372	Environment	Environment	1_clade	29	Lipid Biosynthesis Protein	Growth (Y)	3.36729583
SLYD01000000	Sphingomonas sp. PP-F2F-A104-K0414	4553372	Environment	Environment	1_clade	39	Lipopolysaccharide Biosynthesis Proteins	Growth (Y)	3.663561646
SLYF01000000	Sphingomonas sp. PP-CC-3A-396	4451294	Environment	Environment	1_clade	33	Amino Acid Related Enzymes	Growth (Y)	3.496507561
SLYF01000000	Sphingomonas sp. PP-CC-3A-396	4451294	Environment	Environment	1_clade	26	Lipid Biosynthesis Protein	Growth (Y)	3.258096538
SLYF01000000	Sphingomonas sp. PP-CC-3A-396	4451294	Environment	Environment	1_clade	37	Lipopolysaccharide Biosynthesis Proteins	Growth (Y)	3.610917913
SLYP01000000	Sphingomonas sp. JUb134	3879424	Animal	Animal	9_clade	35	Amino Acid Related Enzymes	Growth (Y)	3.555348061
SLYP01000000	Sphingomonas sp. JUb134	3879424	Animal	Animal	9_clade	24	Lipid Biosynthesis Protein	Growth (Y)	3.17805383
SLYP01000000	Sphingomonas sp. JUb134	3879424	Animal	Animal	9_clade	37	Lipopolysaccharide Biosynthesis Proteins	Growth (Y)	3.610917913
SPDV01000000	Sphingomonas sp. 17J27-24	4485310	Soil	Environment	NA	34	Amino Acid Related Enzymes	Growth (Y)	3.526360525
SPDV01000000	Sphingomonas sp. 17J27-24	4485310	Soil	Environment	NA	22	Lipid Biosynthesis Protein	Growth (Y)	3.091042453
SPDV01000000	Sphingomonas sp. 17J27-24	4485310	Soil	Environment	NA	2	Polyketide Biosynthesis Proteins	Growth (Y)	0.693147181
SPDV01000000	Sphingomonas sp. 17J27-24	4485310	Soil	Environment	NA	36	Lipopolysaccharide Biosynthesis Proteins	Growth (Y)	3.583518938
SPHY01000000	Sphingomonas sp. ZLT-5	3071096	Soil	Environment	11_clade	36	Amino Acid Related Enzymes	Growth (Y)	3.583518938
SPHY01000000	Sphingomonas sp. ZLT-5	3071096	Soil	Environment	11_clade	28	Lipid Biosynthesis Protein	Growth (Y)	3.33220451
SPHY01000000	Sphingomonas sp. ZLT-5	3071096	Soil	Environment	11_clade	2	Polyketide Biosynthesis Proteins	Growth (Y)	0.693147181
SPHY01000000	Sphingomonas sp. ZLT-5	3071096	Soil	Environment	11_clade	37	Lipopolysaccharide Biosynthesis Proteins	Growth (Y)	3.610917913
SRXT01000000	Sphingomonas gei strain ZFGT-11	4661578	Soil	Environment	6_clade	35	Amino Acid Related Enzymes	Growth (Y)	3.555348061
SRXT01000000	Sphingomonas gei strain ZFGT-11	4661578	Soil	Environment	6_clade	25	Lipid Biosynthesis Protein	Growth (Y)	3.218875825
SRXT01000000	Sphingomonas gei strain ZFGT-11	4661578	Soil	Environment	6_clade	40	Lipopolysaccharide Biosynthesis Proteins	Growth (Y)	3.688879454
SRXU01000000	Sphingomonas naasensis strain KIS18-15	4339567	Soil	Environment	6_clade	34	Amino Acid Related Enzymes	Growth (Y)	3.526360525
SRXU01000000	Sphingomonas naasensis strain KIS18-15	4339567	Soil	Environment	6_clade	22	Lipid Biosynthesis Protein	Growth (Y)	3.091042453
SRXU01000000	Sphingomonas naasensis strain KIS18-15	4339567	Soil	Environment	6_clade	36	Lipopolysaccharide Biosynthesis Proteins	Growth (Y)	3.583518938
SSMY01000000	Sphingomonas sp. strain LY.26	3033329	Soil	Environment	5_clade	31	Amino Acid Related Enzymes	Growth (Y)	3.433987204
SSMY01000000	Sphingomonas sp. strain LY.26	3033329	Soil	Environment	5_clade	21	Lipid Biosynthesis Protein	Growth (Y)	3.044522438
SSMY01000000	Sphingomonas sp. strain LY.26	3033329	Soil	Environment	5_clade	32	Lipopolysaccharide Biosynthesis Proteins	Growth (Y)	3.465735903
SSTI01000000	Sphingomonas olei strain NM83_B4-11	3496536	Animal	Animal	4_clade	33	Amino Acid Related Enzymes	Growth (Y)	3.496507561
SSTI01000000	Sphingomonas olei strain NM83_B4-11	3496536	Animal	Animal	4_clade	32	Lipid Biosynthesis Protein	Growth (Y)	3.465735903
SSTI01000000	Sphingomonas olei strain NM83_B4-11	3496536	Animal	Animal	4_clade	1	Polyketide Biosynthesis Proteins	Growth (Y)	0
SSTI01000000	Sphingomonas olei strain NM83_B4-11	3496536	Animal	Animal	4_clade	34	Lipopolysaccharide Biosynthesis Proteins	Growth (Y)	3.526360525
SWKR01000000	Sphingomonas sp. L-1-4w-11	3268803	Water	Water	8_clade	34	Amino Acid Related Enzymes	Growth (Y)	3.526360525
SWKR01000000	Sphingomonas sp. L-1-4w-11	3268803	Water	Water	8_clade	23	Lipid Biosynthesis Protein	Growth (Y)	3.135494216
SWKR01000000	Sphingomonas sp. L-1-4w-11	3268803	Water	Water	8_clade	36	Lipopolysaccharide Biosynthesis Proteins	Growth (Y)	3.583518938
VDYR01000000	Sphingomonas japonica strain KC 7T	2861323	Animal	Animal	8_clade	34	Amino Acid Related Enzymes	Growth (Y)	3.526360525
VDYR01000000	Sphingomonas japonica strain KC 7T	2861323	Animal	Animal	8_clade	21	Lipid Biosynthesis Protein	Growth (Y)	3.044522438
VDYR01000000	Sphingomonas japonica strain KC 7T	2861323	Animal	Animal	8_clade	35	Lipopolysaccharide Biosynthesis Proteins	Growth (Y)	3.555348061
VFPZ01000000	Sphingomonas trueperi strain 1152a	4748179	Soil	Environment	6_clade	34	Amino Acid Related Enzymes	Growth (Y)	3.526360525
VFPZ01000000	Sphingomonas trueperi strain 1152a	4748179	Soil	Environment	6_clade	25	Lipid Biosynthesis Protein	Growth (Y)	3.218875825
VFPZ01000000	Sphingomonas trueperi strain 1152a	4748179	Soil	Environment	6_clade	3	Polyketide Biosynthesis Proteins	Growth (Y)	1.098612289
VFPZ01000000	Sphingomonas trueperi strain 1152a	4748179	Soil	Environment	6_clade	42	Lipopolysaccharide Biosynthesis Proteins	Growth (Y)	3.737669618
VNIM01000000	Sphingomonas sp. R4DWN	4442331	Dust	Other	12_clade	35	Amino Acid Related Enzymes	Growth (Y)	3.555348061
VNIM01000000	Sphingomonas sp. R4DWN	4442331	Dust	Other	12_clade	29	Lipid Biosynthesis Protein	Growth (Y)	3.36729583
VNIM01000000	Sphingomonas sp. R4DWN	4442331	Dust	Other	12_clade	40	Lipopolysaccharide Biosynthesis Proteins	Growth (Y)	3.688879454
VOQR01000000	Sphingomonas ginsenosidivorax strain KHI67	4135604	Sediment	Water	1_clade	38	Amino Acid Related Enzymes	Growth (Y)	3.63758616
VOQR01000000	Sphingomonas ginsenosidivorax strain KHI67	4135604	Sediment	Water	1_clade	31	Lipid Biosynthesis Protein	Growth (Y)	3.433987204
VOQR01000000	Sphingomonas ginsenosidivorax strain KHI67	4135604	Sediment	Water	1_clade	42	Lipopolysaccharide Biosynthesis Proteins	Growth (Y)	3.737669618
VTOU01000000	Sphingomonas sp. ZX	4115974	Environment	Environment	12_clade	36	Amino Acid Related Enzymes	Growth (Y)	3.583518938
VTOU01000000	Sphingomonas sp. ZX	4115974	Environment	Environment	12_clade	36	Lipid Biosynthesis Protein	Growth (Y)	3.583518938
VTOU01000000	Sphingomonas sp. ZX	4115974	Environment	Environment	12_clade	2	Polyketide Biosynthesis Proteins	Growth (Y)	0.693147181
VTOU01000000	Sphingomonas sp. ZX	4115974	Environment	Environment	12_clade	42	Lipopolysaccharide Biosynthesis Proteins	Growth (Y)	3.737669618
WQMS01000000	Sphingomonas sp. MAH-20	3350026	Environment	Environment	11_clade	39	Amino Acid Related Enzymes	Growth (Y)	3.663561646
WQMS01000000	Sphingomonas sp. MAH-20	3350026	Environment	Environment	11_clade	20	Lipid Biosynthesis Protein	Growth (Y)	2.995732274
WQMS01000000	Sphingomonas sp. MAH-20	3350026	Environment	Environment	11_clade	42	Lipopolysaccharide Biosynthesis Proteins	Growth (Y)	3.737669618
WRPJ01000000	Sphingomonas prati strain W18RD	3831002	Soil	Environment	12_clade	35	Amino Acid Related Enzymes	Growth (Y)	3.555348061
WRPJ01000000	Sphingomonas prati strain W18RD	3831002	Soil	Environment	12_clade	23	Lipid Biosynthesis Protein	Growth (Y)	3.135494216
WRPJ01000000	Sphingomonas prati strain W18RD	3831002	Soil	Environment	12_clade	1	Polyketide Biosynthesis Proteins	Growth (Y)	0
WRPJ01000000	Sphingomonas prati strain W18RD	3831002	Soil	Environment	12_clade	40	Lipopolysaccharide Biosynthesis Proteins	Growth (Y)	3.688879454
WRPK01000000	Sphingomonas formosensis strain CC-Nfb-2	6899075	Contaminated site	Contaminated site	12_clade	42	Amino Acid Related Enzymes	Growth (Y)	3.737669618
WRPK01000000	Sphingomonas formosensis strain CC-Nfb-2	6899075	Contaminated site	Contaminated site	12_clade	56	Lipid Biosynthesis Protein	Growth (Y)	4.025351691
WRPK01000000	Sphingomonas formosensis strain CC-Nfb-2	6899075	Contaminated site	Contaminated site	12_clade	1	Polyketide Biosynthesis Proteins	Growth (Y)	0
WRPK01000000	Sphingomonas formosensis strain CC-Nfb-2	6899075	Contaminated site	Contaminated site	12_clade	44	Lipopolysaccharide Biosynthesis Proteins	Growth (Y)	3.784189634
WSFN01000000	Sphingomonas sp. MAH-6	4370740	Soil	Environment	12_clade	38	Amino Acid Related Enzymes	Growth (Y)	3.63758616
WSFN01000000	Sphingomonas sp. MAH-6	4370740	Soil	Environment	12_clade	39	Lipid Biosynthesis Protein	Growth (Y)	3.663561646
WSFN01000000	Sphingomonas sp. MAH-6	4370740	Soil	Environment	12_clade	40	Lipopolysaccharide Biosynthesis Proteins	Growth (Y)	3.688879454
AAQG00000000	Sphingomonas sp. SKA58	3887535	Water	Water	10_clade	31	Chaperones and Folding Catalysts	Stress (S)	3.433987204
AAQG00000000	Sphingomonas sp. SKA58	3887535	Water	Water	10_clade	26	Prokaryotic Defense System	Stress (S)	3.258096538
AAQG00000000	Sphingomonas sp. SKA58	3887535	Water	Water	10_clade	30	Peptidoglycan Biosynthesis and Degredation Proteins	Stress (S)	3.401197382
AFGG00000000	Sphingomonas sp. S17	4268406	Water	Water	3_clade	42	Chaperones and Folding Catalysts	Stress (S)	3.737669618
AFGG00000000	Sphingomonas sp. S17	4268406	Water	Water	3_clade	28	Prokaryotic Defense System	Stress (S)	3.33220451
AFGG00000000	Sphingomonas sp. S17	4268406	Water	Water	3_clade	32	Peptidoglycan Biosynthesis and Degredation Proteins	Stress (S)	3.465735903
AGFU00000000	Sphingomonas elodea ATCC 31461	4124388	Plant	Plant	6_clade	31	Chaperones and Folding Catalysts	Stress (S)	3.433987204
AGFU00000000	Sphingomonas elodea ATCC 31461	4124388	Plant	Plant	6_clade	34	Prokaryotic Defense System	Stress (S)	3.526360525
AGFU00000000	Sphingomonas elodea ATCC 31461	4124388	Plant	Plant	6_clade	31	Peptidoglycan Biosynthesis and Degredation Proteins	Stress (S)	3.433987204
AHHA00000000	Sphingomonas sp. PAMC 26617	4663101	Lichen	Other	5_clade	32	Chaperones and Folding Catalysts	Stress (S)	3.465735903
AHHA00000000	Sphingomonas sp. PAMC 26617	4663101	Lichen	Other	5_clade	1	Proteasome	Stress (S)	0
AHHA00000000	Sphingomonas sp. PAMC 26617	4663101	Lichen	Other	5_clade	26	Prokaryotic Defense System	Stress (S)	3.258096538
AHHA00000000	Sphingomonas sp. PAMC 26617	4663101	Lichen	Other	5_clade	31	Peptidoglycan Biosynthesis and Degredation Proteins	Stress (S)	3.433987204
AHIR00000000	Sphingomonas echinoides ATCC 14820	4180007	Clinical	Clinical	5_clade	31	Chaperones and Folding Catalysts	Stress (S)	3.433987204
AHIR00000000	Sphingomonas echinoides ATCC 14820	4180007	Clinical	Clinical	5_clade	39	Prokaryotic Defense System	Stress (S)	3.663561646
AHIR00000000	Sphingomonas echinoides ATCC 14820	4180007	Clinical	Clinical	5_clade	33	Peptidoglycan Biosynthesis and Degredation Proteins	Stress (S)	3.496507561
AHIS00000000	Sphingomonas sp. PAMC 26605	4662119	Lichen	Other	5_clade	32	Chaperones and Folding Catalysts	Stress (S)	3.465735903
AHIS00000000	Sphingomonas sp. PAMC 26605	4662119	Lichen	Other	5_clade	1	Proteasome	Stress (S)	0
AHIS00000000	Sphingomonas sp. PAMC 26605	4662119	Lichen	Other	5_clade	32	Prokaryotic Defense System	Stress (S)	3.465735903
AHIS00000000	Sphingomonas sp. PAMC 26605	4662119	Lichen	Other	5_clade	33	Peptidoglycan Biosynthesis and Degredation Proteins	Stress (S)	3.496507561
AIDW00000000	Sphingomonas sp. PAMC 26621	4769930	Lichen	Other	5_clade	38	Chaperones and Folding Catalysts	Stress (S)	3.63758616
AIDW00000000	Sphingomonas sp. PAMC 26621	4769930	Lichen	Other	5_clade	1	Proteasome	Stress (S)	0
AIDW00000000	Sphingomonas sp. PAMC 26621	4769930	Lichen	Other	5_clade	32	Prokaryotic Defense System	Stress (S)	3.465735903
AIDW00000000	Sphingomonas sp. PAMC 26621	4769930	Lichen	Other	5_clade	33	Peptidoglycan Biosynthesis and Degredation Proteins	Stress (S)	3.496507561
ALBQ00000000	Sphingomonas sp. ATCC 31555	4046117	Water	Water	6_clade	31	Chaperones and Folding Catalysts	Stress (S)	3.433987204
ALBQ00000000	Sphingomonas sp. ATCC 31555	4046117	Water	Water	6_clade	24	Prokaryotic Defense System	Stress (S)	3.17805383
ALBQ00000000	Sphingomonas sp. ATCC 31555	4046117	Water	Water	6_clade	32	Peptidoglycan Biosynthesis and Degredation Proteins	Stress (S)	3.465735903
ALVC00000000	Sphingomonas sp. LH128	6433256	Contaminated site	Contaminated site	10_clade	53	Chaperones and Folding Catalysts	Stress (S)	3.970291914
ALVC00000000	Sphingomonas sp. LH128	6433256	Contaminated site	Contaminated site	10_clade	2	Proteasome	Stress (S)	0.693147181
ALVC00000000	Sphingomonas sp. LH128	6433256	Contaminated site	Contaminated site	10_clade	57	Prokaryotic Defense System	Stress (S)	4.043051268
ALVC00000000	Sphingomonas sp. LH128	6433256	Contaminated site	Contaminated site	10_clade	35	Peptidoglycan Biosynthesis and Degredation Proteins	Stress (S)	3.555348061
AORL00000000	Sphingomonas sp. PR090111-T3T-6A	3910956	Animal	Animal	12_clade	30	Chaperones and Folding Catalysts	Stress (S)	3.401197382
AORL00000000	Sphingomonas sp. PR090111-T3T-6A	3910956	Animal	Animal	12_clade	18	Prokaryotic Defense System	Stress (S)	2.890371758
AORL00000000	Sphingomonas sp. PR090111-T3T-6A	3910956	Animal	Animal	12_clade	28	Peptidoglycan Biosynthesis and Degredation Proteins	Stress (S)	3.33220451
AORY00000000	Sphingomonas sp. Mn802worker	3184625	Animal	Animal	4_clade	29	Chaperones and Folding Catalysts	Stress (S)	3.36729583
AORY00000000	Sphingomonas sp. Mn802worker	3184625	Animal	Animal	4_clade	30	Prokaryotic Defense System	Stress (S)	3.401197382
AORY00000000	Sphingomonas sp. Mn802worker	3184625	Animal	Animal	4_clade	31	Peptidoglycan Biosynthesis and Degredation Proteins	Stress (S)	3.433987204
AQUJ00000000	Sphingomonas melonis C3	3929644	Soil	Environment	2_clade	28	Chaperones and Folding Catalysts	Stress (S)	3.33220451
AQUJ00000000	Sphingomonas melonis C3	3929644	Soil	Environment	2_clade	38	Prokaryotic Defense System	Stress (S)	3.63758616
AQUJ00000000	Sphingomonas melonis C3	3929644	Soil	Environment	2_clade	33	Peptidoglycan Biosynthesis and Degredation Proteins	Stress (S)	3.496507561
AQZT00000000	Sphingomonas melonis DAPP-PG 224	4096005	Soil	Environment	2_clade	29	Chaperones and Folding Catalysts	Stress (S)	3.36729583
AQZT00000000	Sphingomonas melonis DAPP-PG 224	4096005	Soil	Environment	2_clade	32	Prokaryotic Defense System	Stress (S)	3.465735903
AQZT00000000	Sphingomonas melonis DAPP-PG 224	4096005	Soil	Environment	2_clade	33	Peptidoglycan Biosynthesis and Degredation Proteins	Stress (S)	3.496507561
ASTM00000000	Sphingomonas sp. YL-JM2C	5916233	Wastewater	Industrial	12_clade	35	Chaperones and Folding Catalysts	Stress (S)	3.555348061
ASTM00000000	Sphingomonas sp. YL-JM2C	5916233	Wastewater	Industrial	12_clade	36	Prokaryotic Defense System	Stress (S)	3.583518938
ASTM00000000	Sphingomonas sp. YL-JM2C	5916233	Wastewater	Industrial	12_clade	32	Peptidoglycan Biosynthesis and Degredation Proteins	Stress (S)	3.465735903
ATTG00000000	Sphingomonas melonis FR1	4047966	Soil	Environment	2_clade	29	Chaperones and Folding Catalysts	Stress (S)	3.36729583
ATTG00000000	Sphingomonas melonis FR1	4047966	Soil	Environment	2_clade	38	Prokaryotic Defense System	Stress (S)	3.63758616
ATTG00000000	Sphingomonas melonis FR1	4047966	Soil	Environment	2_clade	33	Peptidoglycan Biosynthesis and Degredation Proteins	Stress (S)	3.496507561
ATTI00000000	Sphingomonas phyllosphaerae 5.2	3920967	Soil	Environment	4_clade	30	Chaperones and Folding Catalysts	Stress (S)	3.401197382
ATTI00000000	Sphingomonas phyllosphaerae 5.2	3920967	Soil	Environment	4_clade	18	Prokaryotic Defense System	Stress (S)	2.890371758
ATTI00000000	Sphingomonas phyllosphaerae 5.2	3920967	Soil	Environment	4_clade	30	Peptidoglycan Biosynthesis and Degredation Proteins	Stress (S)	3.401197382
ATYK00000000	Sphingomonas phyllosphaerae FA2	3920099	Soil	Environment	4_clade	32	Chaperones and Folding Catalysts	Stress (S)	3.465735903
ATYK00000000	Sphingomonas phyllosphaerae FA2	3920099	Soil	Environment	4_clade	23	Prokaryotic Defense System	Stress (S)	3.135494216
ATYK00000000	Sphingomonas phyllosphaerae FA2	3920099	Soil	Environment	4_clade	31	Peptidoglycan Biosynthesis and Degredation Proteins	Stress (S)	3.433987204
BBJS00000000	Sphingomonas paucimobilis NBRC 13935	4327402	Clinical	Clinical	3_clade	42	Chaperones and Folding Catalysts	Stress (S)	3.737669618
BBJS00000000	Sphingomonas paucimobilis NBRC 13935	4327402	Clinical	Clinical	3_clade	23	Prokaryotic Defense System	Stress (S)	3.135494216
BBJS00000000	Sphingomonas paucimobilis NBRC 13935	4327402	Clinical	Clinical	3_clade	33	Peptidoglycan Biosynthesis and Degredation Proteins	Stress (S)	3.496507561
BBPI00000000	Sphingomonas parapaucimobilis NBRC 15100	3993628	Clinical	Clinical	3_clade	33	Chaperones and Folding Catalysts	Stress (S)	3.496507561
BBPI00000000	Sphingomonas parapaucimobilis NBRC 15100	3993628	Clinical	Clinical	3_clade	35	Prokaryotic Defense System	Stress (S)	3.555348061
BBPI00000000	Sphingomonas parapaucimobilis NBRC 15100	3993628	Clinical	Clinical	3_clade	33	Peptidoglycan Biosynthesis and Degredation Proteins	Stress (S)	3.496507561
BBWU01000000	Sphingomonas changbaiensis NBRC 104936	3217375	Environment	Environment	11_clade	30	Chaperones and Folding Catalysts	Stress (S)	3.401197382
BBWU01000000	Sphingomonas changbaiensis NBRC 104936	3217375	Environment	Environment	11_clade	33	Prokaryotic Defense System	Stress (S)	3.496507561
BBWU01000000	Sphingomonas changbaiensis NBRC 104936	3217375	Environment	Environment	11_clade	30	Peptidoglycan Biosynthesis and Degredation Proteins	Stress (S)	3.401197382
BCTR00000000	Sphingomonas azotifigens NBRC 15497 strain NBRC 15497	5145744	Root	Plant	6_clade	32	Chaperones and Folding Catalysts	Stress (S)	3.465735903
BCTR00000000	Sphingomonas azotifigens NBRC 15497 strain NBRC 15497	5145744	Root	Plant	6_clade	27	Prokaryotic Defense System	Stress (S)	3.295836866
BCTR00000000	Sphingomonas azotifigens NBRC 15497 strain NBRC 15497	5145744	Root	Plant	6_clade	34	Peptidoglycan Biosynthesis and Degredation Proteins	Stress (S)	3.526360525
BCTY00000000	Sphingomonas sanguinis NBRC 13937	4053092	Clinical	Clinical	3_clade	31	Chaperones and Folding Catalysts	Stress (S)	3.433987204
BCTY00000000	Sphingomonas sanguinis NBRC 13937	4053092	Clinical	Clinical	3_clade	22	Prokaryotic Defense System	Stress (S)	3.091042453
BCTY00000000	Sphingomonas sanguinis NBRC 13937	4053092	Clinical	Clinical	3_clade	32	Peptidoglycan Biosynthesis and Degredation Proteins	Stress (S)	3.465735903
BCTZ00000000	Sphingomonas soli NBRC 100801	3514102	Environment	Environment	6_clade	30	Chaperones and Folding Catalysts	Stress (S)	3.401197382
BCTZ00000000	Sphingomonas soli NBRC 100801	3514102	Environment	Environment	6_clade	22	Prokaryotic Defense System	Stress (S)	3.091042453
BCTZ00000000	Sphingomonas soli NBRC 100801	3514102	Environment	Environment	6_clade	32	Peptidoglycan Biosynthesis and Degredation Proteins	Stress (S)	3.465735903
BCYU00000000	Sphingomonas asaccharolytica NBRC 15499	4608803	Root	Plant	5_clade	37	Chaperones and Folding Catalysts	Stress (S)	3.610917913
BCYU00000000	Sphingomonas asaccharolytica NBRC 15499	4608803	Root	Plant	5_clade	20	Prokaryotic Defense System	Stress (S)	2.995732274
BCYU00000000	Sphingomonas asaccharolytica NBRC 15499	4608803	Root	Plant	5_clade	30	Peptidoglycan Biosynthesis and Degredation Proteins	Stress (S)	3.401197382
BCYW00000000	Sphingomonas koreensis NBRC 16723	4331861	Water	Water	7_clade	36	Chaperones and Folding Catalysts	Stress (S)	3.583518938
BCYW00000000	Sphingomonas koreensis NBRC 16723	4331861	Water	Water	7_clade	18	Prokaryotic Defense System	Stress (S)	2.890371758
BCYW00000000	Sphingomonas koreensis NBRC 16723	4331861	Water	Water	7_clade	31	Peptidoglycan Biosynthesis and Degredation Proteins	Stress (S)	3.433987204
BCYX00000000	Sphingomonas mali NBRC 15500	5228377	Root	Plant	5_clade	43	Chaperones and Folding Catalysts	Stress (S)	3.761200116
BCYX00000000	Sphingomonas mali NBRC 15500	5228377	Root	Plant	5_clade	25	Prokaryotic Defense System	Stress (S)	3.218875825
BCYX00000000	Sphingomonas mali NBRC 15500	5228377	Root	Plant	5_clade	30	Peptidoglycan Biosynthesis and Degredation Proteins	Stress (S)	3.401197382
BCYY00000000	Sphingomonas pituitosa NBRC 102491	4743156	Water	Water	6_clade	30	Chaperones and Folding Catalysts	Stress (S)	3.401197382
BCYY00000000	Sphingomonas pituitosa NBRC 102491	4743156	Water	Water	6_clade	51	Prokaryotic Defense System	Stress (S)	3.931825633
BCYY00000000	Sphingomonas pituitosa NBRC 102491	4743156	Water	Water	6_clade	30	Peptidoglycan Biosynthesis and Degredation Proteins	Stress (S)	3.401197382
BCYZ00000000	Sphingomonas pruni NBRC 15498	4482342	Root	Plant	5_clade	38	Chaperones and Folding Catalysts	Stress (S)	3.63758616
BCYZ00000000	Sphingomonas pruni NBRC 15498	4482342	Root	Plant	5_clade	18	Prokaryotic Defense System	Stress (S)	2.890371758
BCYZ00000000	Sphingomonas pruni NBRC 15498	4482342	Root	Plant	5_clade	30	Peptidoglycan Biosynthesis and Degredation Proteins	Stress (S)	3.401197382
BDJB00000000	Sphingomonas sp. TZW2008 strain TZW2008	3502668	Protist	Other	4_clade	29	Chaperones and Folding Catalysts	Stress (S)	3.36729583
BDJB00000000	Sphingomonas sp. TZW2008 strain TZW2008	3502668	Protist	Other	4_clade	16	Prokaryotic Defense System	Stress (S)	2.772588722
BDJB00000000	Sphingomonas sp. TZW2008 strain TZW2008	3502668	Protist	Other	4_clade	34	Peptidoglycan Biosynthesis and Degredation Proteins	Stress (S)	3.526360525
BJXI01000000	Sphingomonas aquatilis NBRC 16722	3932334	Water	Water	2_clade	28	Chaperones and Folding Catalysts	Stress (S)	3.33220451
BJXI01000000	Sphingomonas aquatilis NBRC 16722	3932334	Water	Water	2_clade	25	Prokaryotic Defense System	Stress (S)	3.218875825
BJXI01000000	Sphingomonas aquatilis NBRC 16722	3932334	Water	Water	2_clade	33	Peptidoglycan Biosynthesis and Degredation Proteins	Stress (S)	3.496507561
CABKLS010000001	uncultured Sphingomonas sp. strain MGYG-HGUT-01262	3667136	Clinical	Clinical	4_clade	32	Chaperones and Folding Catalysts	Stress (S)	3.465735903
CABKLS010000001	uncultured Sphingomonas sp. strain MGYG-HGUT-01262	3667136	Clinical	Clinical	4_clade	23	Prokaryotic Defense System	Stress (S)	3.135494216
CABKLS010000001	uncultured Sphingomonas sp. strain MGYG-HGUT-01262	3667136	Clinical	Clinical	4_clade	31	Peptidoglycan Biosynthesis and Degredation Proteins	Stress (S)	3.433987204
CP000699	Sphingomonas wittichii RW1	5915246	Water	Water	12_clade	36	Chaperones and Folding Catalysts	Stress (S)	3.583518938
CP000699	Sphingomonas wittichii RW1	5915246	Water	Water	12_clade	1	Proteasome	Stress (S)	0
CP000699	Sphingomonas wittichii RW1	5915246	Water	Water	12_clade	38	Prokaryotic Defense System	Stress (S)	3.63758616
CP000699	Sphingomonas wittichii RW1	5915246	Water	Water	12_clade	30	Peptidoglycan Biosynthesis and Degredation Proteins	Stress (S)	3.401197382
CP004036	Sphingomonas sp. MM-1	4633613	Contaminated site	Contaminated site	12_clade	34	Chaperones and Folding Catalysts	Stress (S)	3.526360525
CP004036	Sphingomonas sp. MM-1	4633613	Contaminated site	Contaminated site	12_clade	32	Prokaryotic Defense System	Stress (S)	3.465735903
CP004036	Sphingomonas sp. MM-1	4633613	Contaminated site	Contaminated site	12_clade	27	Peptidoglycan Biosynthesis and Degredation Proteins	Stress (S)	3.295836866
CP006644.1	Sphingomonas sanxanigenens DSM 19645 = NX02	6205897	Soil	Environment	11_clade	35	Chaperones and Folding Catalysts	Stress (S)	3.555348061
CP006644.1	Sphingomonas sanxanigenens DSM 19645 = NX02	6205897	Soil	Environment	11_clade	1	Proteasome	Stress (S)	0
CP006644.1	Sphingomonas sanxanigenens DSM 19645 = NX02	6205897	Soil	Environment	11_clade	48	Prokaryotic Defense System	Stress (S)	3.871201011
CP006644.1	Sphingomonas sanxanigenens DSM 19645 = NX02	6205897	Soil	Environment	11_clade	33	Peptidoglycan Biosynthesis and Degredation Proteins	Stress (S)	3.496507561
CP009571.1	Sphingomonas taxi ATCC 55669	4061902	Plant	Plant	2_clade	32	Chaperones and Folding Catalysts	Stress (S)	3.465735903
CP009571.1	Sphingomonas taxi ATCC 55669	4061902	Plant	Plant	2_clade	34	Prokaryotic Defense System	Stress (S)	3.526360525
CP009571.1	Sphingomonas taxi ATCC 55669	4061902	Plant	Plant	2_clade	31	Peptidoglycan Biosynthesis and Degredation Proteins	Stress (S)	3.433987204
CP010836	Sphingomonas sp. WHSC-8	5228389	Soil	Environment	6_clade	31	Chaperones and Folding Catalysts	Stress (S)	3.433987204
CP010836	Sphingomonas sp. WHSC-8	5228389	Soil	Environment	6_clade	36	Prokaryotic Defense System	Stress (S)	3.583518938
CP010836	Sphingomonas sp. WHSC-8	5228389	Soil	Environment	6_clade	33	Peptidoglycan Biosynthesis and Degredation Proteins	Stress (S)	3.496507561
CP013916	Sphingomonas sp. LK11 strain LK11	3938206	Leaf	Plant	3_clade	32	Chaperones and Folding Catalysts	Stress (S)	3.465735903
CP013916	Sphingomonas sp. LK11 strain LK11	3938206	Leaf	Plant	3_clade	19	Prokaryotic Defense System	Stress (S)	2.944438979
CP013916	Sphingomonas sp. LK11 strain LK11	3938206	Leaf	Plant	3_clade	34	Peptidoglycan Biosynthesis and Degredation Proteins	Stress (S)	3.526360525
CP014168	Sphingomonas panacis strain DCY99	5322941	Root	Plant	5_clade	36	Chaperones and Folding Catalysts	Stress (S)	3.583518938
CP014168	Sphingomonas panacis strain DCY99	5322941	Root	Plant	5_clade	1	Proteasome	Stress (S)	0
CP014168	Sphingomonas panacis strain DCY99	5322941	Root	Plant	5_clade	41	Prokaryotic Defense System	Stress (S)	3.713572067
CP014168	Sphingomonas panacis strain DCY99	5322941	Root	Plant	5_clade	34	Peptidoglycan Biosynthesis and Degredation Proteins	Stress (S)	3.526360525
CP016306	Sphingomonas sp. KC8 strain KC8	4123013	Wastewater	Industrial	12_clade	29	Chaperones and Folding Catalysts	Stress (S)	3.36729583
CP016306	Sphingomonas sp. KC8 strain KC8	4123013	Wastewater	Industrial	12_clade	23	Prokaryotic Defense System	Stress (S)	3.135494216
CP016306	Sphingomonas sp. KC8 strain KC8	4123013	Wastewater	Industrial	12_clade	29	Peptidoglycan Biosynthesis and Degredation Proteins	Stress (S)	3.36729583
CP017578	Sphingomonas melonis TY	4196755	Other	Other	2_clade	28	Chaperones and Folding Catalysts	Stress (S)	3.33220451
CP017578	Sphingomonas melonis TY	4196755	Other	Other	2_clade	33	Prokaryotic Defense System	Stress (S)	3.496507561
CP017578	Sphingomonas melonis TY	4196755	Other	Other	2_clade	34	Peptidoglycan Biosynthesis and Degredation Proteins	Stress (S)	3.526360525
CP018820	Sphingomonas sp. ABOJV	4819238	Environment	Environment	7_clade	49	Chaperones and Folding Catalysts	Stress (S)	3.891820298
CP018820	Sphingomonas sp. ABOJV	4819238	Environment	Environment	7_clade	21	Prokaryotic Defense System	Stress (S)	3.044522438
CP018820	Sphingomonas sp. ABOJV	4819238	Environment	Environment	7_clade	31	Peptidoglycan Biosynthesis and Degredation Proteins	Stress (S)	3.433987204
CP019511	Sphingomonas sp. LM7 strain LM7	4155514	Water	Water	6_clade	31	Chaperones and Folding Catalysts	Stress (S)	3.433987204
CP019511	Sphingomonas sp. LM7 strain LM7	4155514	Water	Water	6_clade	20	Prokaryotic Defense System	Stress (S)	2.995732274
CP019511	Sphingomonas sp. LM7 strain LM7	4155514	Water	Water	6_clade	31	Peptidoglycan Biosynthesis and Degredation Proteins	Stress (S)	3.433987204
CP023705	Sphingomonas melonis strain ZJ26	3653375	Seed	Plant	2_clade	28	Chaperones and Folding Catalysts	Stress (S)	3.33220451
CP023705	Sphingomonas melonis strain ZJ26	3653375	Seed	Plant	2_clade	28	Prokaryotic Defense System	Stress (S)	3.33220451
CP023705	Sphingomonas melonis strain ZJ26	3653375	Seed	Plant	2_clade	33	Peptidoglycan Biosynthesis and Degredation Proteins	Stress (S)	3.496507561
CP029761	Sphingomonas sp. IC081	5524971	Wastewater	Industrial	10_clade	34	Chaperones and Folding Catalysts	Stress (S)	3.526360525
CP029761	Sphingomonas sp. IC081	5524971	Wastewater	Industrial	10_clade	22	Prokaryotic Defense System	Stress (S)	3.091042453
CP029761	Sphingomonas sp. IC081	5524971	Wastewater	Industrial	10_clade	32	Peptidoglycan Biosynthesis and Degredation Proteins	Stress (S)	3.465735903
CP029985	Sphingomonas sp. FARSPH	3761538	Other	Other	2_clade	30	Chaperones and Folding Catalysts	Stress (S)	3.401197382
CP029985	Sphingomonas sp. FARSPH	3761538	Other	Other	2_clade	32	Prokaryotic Defense System	Stress (S)	3.465735903
CP029985	Sphingomonas sp. FARSPH	3761538	Other	Other	2_clade	32	Peptidoglycan Biosynthesis and Degredation Proteins	Stress (S)	3.465735903
CP034357	Sphingomonas sp. C8-2	5758785	Soil	Environment	12_clade	32	Chaperones and Folding Catalysts	Stress (S)	3.465735903
CP034357	Sphingomonas sp. C8-2	5758785	Soil	Environment	12_clade	30	Prokaryotic Defense System	Stress (S)	3.401197382
CP034357	Sphingomonas sp. C8-2	5758785	Soil	Environment	12_clade	29	Peptidoglycan Biosynthesis and Degredation Proteins	Stress (S)	3.36729583
CP037913	Sphingomonas sp. AAP5	4382271	Water	Water	5_clade	32	Chaperones and Folding Catalysts	Stress (S)	3.465735903
CP037913	Sphingomonas sp. AAP5	4382271	Water	Water	5_clade	1	Proteasome	Stress (S)	0
CP037913	Sphingomonas sp. AAP5	4382271	Water	Water	5_clade	34	Prokaryotic Defense System	Stress (S)	3.526360525
CP037913	Sphingomonas sp. AAP5	4382271	Water	Water	5_clade	31	Peptidoglycan Biosynthesis and Degredation Proteins	Stress (S)	3.433987204
CP039249	Sphingomonas sp. PAMC26645	4283956	Environment	Environment	1_clade	29	Chaperones and Folding Catalysts	Stress (S)	3.36729583
CP039249	Sphingomonas sp. PAMC26645	4283956	Environment	Environment	1_clade	1	Proteasome	Stress (S)	0
CP039249	Sphingomonas sp. PAMC26645	4283956	Environment	Environment	1_clade	24	Prokaryotic Defense System	Stress (S)	3.17805383
CP039249	Sphingomonas sp. PAMC26645	4283956	Environment	Environment	1_clade	34	Peptidoglycan Biosynthesis and Degredation Proteins	Stress (S)	3.526360525
CP042239	Sphingomonas sp. XS-10	4154291	Soil	Environment	7_clade	31	Chaperones and Folding Catalysts	Stress (S)	3.433987204
CP042239	Sphingomonas sp. XS-10	4154291	Soil	Environment	7_clade	34	Prokaryotic Defense System	Stress (S)	3.526360525
CP042239	Sphingomonas sp. XS-10	4154291	Soil	Environment	7_clade	30	Peptidoglycan Biosynthesis and Degredation Proteins	Stress (S)	3.401197382
CP042306	Sphingomonas sp. HKS19	3403025	Soil	Environment	5_clade	34	Chaperones and Folding Catalysts	Stress (S)	3.526360525
CP042306	Sphingomonas sp. HKS19	3403025	Soil	Environment	5_clade	19	Prokaryotic Defense System	Stress (S)	2.944438979
CP042306	Sphingomonas sp. HKS19	3403025	Soil	Environment	5_clade	29	Peptidoglycan Biosynthesis and Degredation Proteins	Stress (S)	3.36729583
CP046535	Sphingomonas sp. LMO-1	4538634	Sediment	Water	12_clade	32	Chaperones and Folding Catalysts	Stress (S)	3.465735903
CP046535	Sphingomonas sp. LMO-1	4538634	Sediment	Water	12_clade	32	Prokaryotic Defense System	Stress (S)	3.465735903
CP046535	Sphingomonas sp. LMO-1	4538634	Sediment	Water	12_clade	30	Peptidoglycan Biosynthesis and Degredation Proteins	Stress (S)	3.401197382
CP048422	Sphingomonas insulae strain KCTC 12872	3742477	Soil	Environment	2_clade	32	Chaperones and Folding Catalysts	Stress (S)	3.465735903
CP048422	Sphingomonas insulae strain KCTC 12872	3742477	Soil	Environment	2_clade	25	Prokaryotic Defense System	Stress (S)	3.218875825
CP048422	Sphingomonas insulae strain KCTC 12872	3742477	Soil	Environment	2_clade	33	Peptidoglycan Biosynthesis and Degredation Proteins	Stress (S)	3.496507561
CP053015	Sphingomonas sp. CSW-10	2977834	Water	Water	10_clade	30	Chaperones and Folding Catalysts	Stress (S)	3.401197382
CP053015	Sphingomonas sp. CSW-10	2977834	Water	Water	10_clade	21	Prokaryotic Defense System	Stress (S)	3.044522438
CP053015	Sphingomonas sp. CSW-10	2977834	Water	Water	10_clade	29	Peptidoglycan Biosynthesis and Degredation Proteins	Stress (S)	3.36729583
DBBS00000000	Sphingomonas sp. UBA978	3618807	Water	Water	2_clade	28	Chaperones and Folding Catalysts	Stress (S)	3.33220451
DBBS00000000	Sphingomonas sp. UBA978	3618807	Water	Water	2_clade	24	Prokaryotic Defense System	Stress (S)	3.17805383
DBBS00000000	Sphingomonas sp. UBA978	3618807	Water	Water	2_clade	32	Peptidoglycan Biosynthesis and Degredation Proteins	Stress (S)	3.465735903
FMWX01000000	Sphingomonas sp. NFR15	4398675	Root	Plant	5_clade	33	Chaperones and Folding Catalysts	Stress (S)	3.496507561
FMWX01000000	Sphingomonas sp. NFR15	4398675	Root	Plant	5_clade	1	Proteasome	Stress (S)	0
FMWX01000000	Sphingomonas sp. NFR15	4398675	Root	Plant	5_clade	35	Prokaryotic Defense System	Stress (S)	3.555348061
FMWX01000000	Sphingomonas sp. NFR15	4398675	Root	Plant	5_clade	32	Peptidoglycan Biosynthesis and Degredation Proteins	Stress (S)	3.465735903
FMZJ00000000	Sphingomonas sp. YR710	4361255	Root	Plant	12_clade	39	Chaperones and Folding Catalysts	Stress (S)	3.663561646
FMZJ00000000	Sphingomonas sp. YR710	4361255	Root	Plant	12_clade	1	Proteasome	Stress (S)	0
FMZJ00000000	Sphingomonas sp. YR710	4361255	Root	Plant	12_clade	37	Prokaryotic Defense System	Stress (S)	3.610917913
FMZJ00000000	Sphingomonas sp. YR710	4361255	Root	Plant	12_clade	28	Peptidoglycan Biosynthesis and Degredation Proteins	Stress (S)	3.33220451
FNBI01000000	Sphingomonas sp. S7-754	4044312	Plant	Plant	3_clade	31	Chaperones and Folding Catalysts	Stress (S)	3.433987204
FNBI01000000	Sphingomonas sp. S7-754	4044312	Plant	Plant	3_clade	24	Prokaryotic Defense System	Stress (S)	3.17805383
FNBI01000000	Sphingomonas sp. S7-754	4044312	Plant	Plant	3_clade	31	Peptidoglycan Biosynthesis and Degredation Proteins	Stress (S)	3.433987204
FNZB00000000	Sphingomonas sp. OV641	4440765	Root	Plant	4_clade	33	Chaperones and Folding Catalysts	Stress (S)	3.496507561
FNZB00000000	Sphingomonas sp. OV641	4440765	Root	Plant	4_clade	30	Prokaryotic Defense System	Stress (S)	3.401197382
FNZB00000000	Sphingomonas sp. OV641	4440765	Root	Plant	4_clade	32	Peptidoglycan Biosynthesis and Degredation Proteins	Stress (S)	3.465735903
FNZZ00000000	Sphingomonas sp. JS21-1	3272897	Leaf	Plant	4_clade	30	Chaperones and Folding Catalysts	Stress (S)	3.401197382
FNZZ00000000	Sphingomonas sp. JS21-1	3272897	Leaf	Plant	4_clade	30	Prokaryotic Defense System	Stress (S)	3.401197382
FNZZ00000000	Sphingomonas sp. JS21-1	3272897	Leaf	Plant	4_clade	32	Peptidoglycan Biosynthesis and Degredation Proteins	Stress (S)	3.465735903
FOCF00000000	Sphingomonas sp. S6-262	3847972	Plant	Plant	3_clade	29	Chaperones and Folding Catalysts	Stress (S)	3.36729583
FOCF00000000	Sphingomonas sp. S6-262	3847972	Plant	Plant	3_clade	24	Prokaryotic Defense System	Stress (S)	3.17805383
FOCF00000000	Sphingomonas sp. S6-262	3847972	Plant	Plant	3_clade	33	Peptidoglycan Biosynthesis and Degredation Proteins	Stress (S)	3.496507561
FORV01000000	Sphingomonas sp. NFR04	4772316	Root	Plant	6_clade	30	Chaperones and Folding Catalysts	Stress (S)	3.401197382
FORV01000000	Sphingomonas sp. NFR04	4772316	Root	Plant	6_clade	32	Prokaryotic Defense System	Stress (S)	3.465735903
FORV01000000	Sphingomonas sp. NFR04	4772316	Root	Plant	6_clade	31	Peptidoglycan Biosynthesis and Degredation Proteins	Stress (S)	3.433987204
FOVZ00000000	Sphingomonas sp. OK281	5050724	Root	Plant	1_clade	31	Chaperones and Folding Catalysts	Stress (S)	3.433987204
FOVZ00000000	Sphingomonas sp. OK281	5050724	Root	Plant	1_clade	1	Proteasome	Stress (S)	0
FOVZ00000000	Sphingomonas sp. OK281	5050724	Root	Plant	1_clade	24	Prokaryotic Defense System	Stress (S)	3.17805383
FOVZ00000000	Sphingomonas sp. OK281	5050724	Root	Plant	1_clade	33	Peptidoglycan Biosynthesis and Degredation Proteins	Stress (S)	3.496507561
FOXP00000000	Sphingomonas rubra strain CGMCC 1.9113	3200202	Bioreactor	Industrial	3_clade	31	Chaperones and Folding Catalysts	Stress (S)	3.433987204
FOXP00000000	Sphingomonas rubra strain CGMCC 1.9113	3200202	Bioreactor	Industrial	3_clade	25	Prokaryotic Defense System	Stress (S)	3.218875825
FOXP00000000	Sphingomonas rubra strain CGMCC 1.9113	3200202	Bioreactor	Industrial	3_clade	29	Peptidoglycan Biosynthesis and Degredation Proteins	Stress (S)	3.36729583
FOZG00000000	Sphingomonas sp. S5-249	4060565	Plant	Plant	12_clade	30	Chaperones and Folding Catalysts	Stress (S)	3.401197382
FOZG00000000	Sphingomonas sp. S5-249	4060565	Plant	Plant	12_clade	15	Prokaryotic Defense System	Stress (S)	2.708050201
FOZG00000000	Sphingomonas sp. S5-249	4060565	Plant	Plant	12_clade	28	Peptidoglycan Biosynthesis and Degredation Proteins	Stress (S)	3.33220451
FUYM00000000	Sphingomonas histidinilytica strain UM2	5473339	Contaminated site	Contaminated site	12_clade	38	Chaperones and Folding Catalysts	Stress (S)	3.63758616
FUYM00000000	Sphingomonas histidinilytica strain UM2	5473339	Contaminated site	Contaminated site	12_clade	35	Prokaryotic Defense System	Stress (S)	3.555348061
FUYM00000000	Sphingomonas histidinilytica strain UM2	5473339	Contaminated site	Contaminated site	12_clade	29	Peptidoglycan Biosynthesis and Degredation Proteins	Stress (S)	3.36729583
FZOS00000000	Sphingomonas laterariae strain LNB2	4419388	Contaminated site	Contaminated site	12_clade	31	Chaperones and Folding Catalysts	Stress (S)	3.433987204
FZOS00000000	Sphingomonas laterariae strain LNB2	4419388	Contaminated site	Contaminated site	12_clade	41	Prokaryotic Defense System	Stress (S)	3.713572067
FZOS00000000	Sphingomonas laterariae strain LNB2	4419388	Contaminated site	Contaminated site	12_clade	33	Peptidoglycan Biosynthesis and Degredation Proteins	Stress (S)	3.496507561
JAAOZC010000001	Sphingomonas vulcanisoli strain CECT 8804	3267440	Environment	Environment	12_clade	28	Chaperones and Folding Catalysts	Stress (S)	3.33220451
JAAOZC010000001	Sphingomonas vulcanisoli strain CECT 8804	3267440	Environment	Environment	12_clade	1	Proteasome	Stress (S)	0
JAAOZC010000001	Sphingomonas vulcanisoli strain CECT 8804	3267440	Environment	Environment	12_clade	41	Prokaryotic Defense System	Stress (S)	3.713572067
JAAOZC010000001	Sphingomonas vulcanisoli strain CECT 8804	3267440	Environment	Environment	12_clade	27	Peptidoglycan Biosynthesis and Degredation Proteins	Stress (S)	3.295836866
JAASQK010000001	Sphingomonas oligoaromativorans strain DSM 102246	3867692	Soil	Environment	12_clade	35	Chaperones and Folding Catalysts	Stress (S)	3.555348061
JAASQK010000001	Sphingomonas oligoaromativorans strain DSM 102246	3867692	Soil	Environment	12_clade	19	Prokaryotic Defense System	Stress (S)	2.944438979
JAASQK010000001	Sphingomonas oligoaromativorans strain DSM 102246	3867692	Soil	Environment	12_clade	27	Peptidoglycan Biosynthesis and Degredation Proteins	Stress (S)	3.295836866
JAASQM010000001	Sphingomonas naasensis strain DSM 100060	4335120	Soil	Environment	6_clade	32	Chaperones and Folding Catalysts	Stress (S)	3.465735903
JAASQM010000001	Sphingomonas naasensis strain DSM 100060	4335120	Soil	Environment	6_clade	22	Prokaryotic Defense System	Stress (S)	3.091042453
JAASQM010000001	Sphingomonas naasensis strain DSM 100060	4335120	Soil	Environment	6_clade	32	Peptidoglycan Biosynthesis and Degredation Proteins	Stress (S)	3.465735903
JAASQP010000001	Sphingomonas japonica strain DSM 22753	2862547	Animal	Animal	8_clade	28	Chaperones and Folding Catalysts	Stress (S)	3.33220451
JAASQP010000001	Sphingomonas japonica strain DSM 22753	2862547	Animal	Animal	8_clade	21	Prokaryotic Defense System	Stress (S)	3.044522438
JAASQP010000001	Sphingomonas japonica strain DSM 22753	2862547	Animal	Animal	8_clade	30	Peptidoglycan Biosynthesis and Degredation Proteins	Stress (S)	3.401197382
JAASQQ010000001	Sphingomonas insulae strain DSM 21792	3735779	Soil	Environment	2_clade	31	Chaperones and Folding Catalysts	Stress (S)	3.433987204
JAASQQ010000001	Sphingomonas insulae strain DSM 21792	3735779	Soil	Environment	2_clade	28	Prokaryotic Defense System	Stress (S)	3.33220451
JAASQQ010000001	Sphingomonas insulae strain DSM 21792	3735779	Soil	Environment	2_clade	33	Peptidoglycan Biosynthesis and Degredation Proteins	Stress (S)	3.496507561
JAASQV010000001	Sphingomonas leidyi strain DSM 4733	4787838	Animal	Animal	6_clade	40	Chaperones and Folding Catalysts	Stress (S)	3.688879454
JAASQV010000001	Sphingomonas leidyi strain DSM 4733	4787838	Animal	Animal	6_clade	25	Prokaryotic Defense System	Stress (S)	3.218875825
JAASQV010000001	Sphingomonas leidyi strain DSM 4733	4787838	Animal	Animal	6_clade	33	Peptidoglycan Biosynthesis and Degredation Proteins	Stress (S)	3.496507561
JAATJB010000001	Sphingomonas trueperi strain DSM 7225	4619810	Soil	Environment	6_clade	37	Chaperones and Folding Catalysts	Stress (S)	3.610917913
JAATJB010000001	Sphingomonas trueperi strain DSM 7225	4619810	Soil	Environment	6_clade	37	Prokaryotic Defense System	Stress (S)	3.610917913
JAATJB010000001	Sphingomonas trueperi strain DSM 7225	4619810	Soil	Environment	6_clade	33	Peptidoglycan Biosynthesis and Degredation Proteins	Stress (S)	3.496507561
JAATJE010000001	Sphingomonas jejuensis strain DSM 27651	2962167	Animal	Animal	11_clade	28	Chaperones and Folding Catalysts	Stress (S)	3.33220451
JAATJE010000001	Sphingomonas jejuensis strain DSM 27651	2962167	Animal	Animal	11_clade	20	Prokaryotic Defense System	Stress (S)	2.995732274
JAATJE010000001	Sphingomonas jejuensis strain DSM 27651	2962167	Animal	Animal	11_clade	26	Peptidoglycan Biosynthesis and Degredation Proteins	Stress (S)	3.258096538
JABEPR010000001	Sphingomonas sp. ID1715	3643810	other	Other	11_clade	33	Chaperones and Folding Catalysts	Stress (S)	3.496507561
JABEPR010000001	Sphingomonas sp. ID1715	3643810	other	Other	11_clade	30	Prokaryotic Defense System	Stress (S)	3.401197382
JABEPR010000001	Sphingomonas sp. ID1715	3643810	other	Other	11_clade	32	Peptidoglycan Biosynthesis and Degredation Proteins	Stress (S)	3.465735903
JFYV00000000	Sphingomonas sp. RIT328	4343511	Plant	Plant	2_clade	33	Chaperones and Folding Catalysts	Stress (S)	3.496507561
JFYV00000000	Sphingomonas sp. RIT328	4343511	Plant	Plant	2_clade	30	Prokaryotic Defense System	Stress (S)	3.401197382
JFYV00000000	Sphingomonas sp. RIT328	4343511	Plant	Plant	2_clade	35	Peptidoglycan Biosynthesis and Degredation Proteins	Stress (S)	3.555348061
JFYY00000000	Sphingomonas paucimobilis strain EPA505	4872804	Contaminated site	Contaminated site	10_clade	42	Chaperones and Folding Catalysts	Stress (S)	3.737669618
JFYY00000000	Sphingomonas paucimobilis strain EPA505	4872804	Contaminated site	Contaminated site	10_clade	49	Prokaryotic Defense System	Stress (S)	3.891820298
JFYY00000000	Sphingomonas paucimobilis strain EPA505	4872804	Contaminated site	Contaminated site	10_clade	31	Peptidoglycan Biosynthesis and Degredation Proteins	Stress (S)	3.433987204
JOOE00000000	Sphingomonas sp. UNC305MFCol5.2	4239980	Plant	Plant	6_clade	34	Chaperones and Folding Catalysts	Stress (S)	3.526360525
JOOE00000000	Sphingomonas sp. UNC305MFCol5.2	4239980	Plant	Plant	6_clade	20	Prokaryotic Defense System	Stress (S)	2.995732274
JOOE00000000	Sphingomonas sp. UNC305MFCol5.2	4239980	Plant	Plant	6_clade	32	Peptidoglycan Biosynthesis and Degredation Proteins	Stress (S)	3.465735903
JQMC00000000	Sphingomonas wittichii strain YR128	4895574	Root	Plant	12_clade	38	Chaperones and Folding Catalysts	Stress (S)	3.63758616
JQMC00000000	Sphingomonas wittichii strain YR128	4895574	Root	Plant	12_clade	1	Proteasome	Stress (S)	0
JQMC00000000	Sphingomonas wittichii strain YR128	4895574	Root	Plant	12_clade	46	Prokaryotic Defense System	Stress (S)	3.828641396
JQMC00000000	Sphingomonas wittichii strain YR128	4895574	Root	Plant	12_clade	28	Peptidoglycan Biosynthesis and Degredation Proteins	Stress (S)	3.33220451
JROG00000000	Sphingomonas sp. 35-24ZXX 35-24zxx	4088230	Water	Water	10_clade	28	Chaperones and Folding Catalysts	Stress (S)	3.33220451
JROG00000000	Sphingomonas sp. 35-24ZXX 35-24zxx	4088230	Water	Water	10_clade	30	Prokaryotic Defense System	Stress (S)	3.401197382
JROG00000000	Sphingomonas sp. 35-24ZXX 35-24zxx	4088230	Water	Water	10_clade	25	Peptidoglycan Biosynthesis and Degredation Proteins	Stress (S)	3.218875825
JROH00000000	Sphingomonas sp. 37zxx	3689338	Water	Water	8_clade	30	Chaperones and Folding Catalysts	Stress (S)	3.401197382
JROH00000000	Sphingomonas sp. 37zxx	3689338	Water	Water	8_clade	27	Prokaryotic Defense System	Stress (S)	3.295836866
JROH00000000	Sphingomonas sp. 37zxx	3689338	Water	Water	8_clade	32	Peptidoglycan Biosynthesis and Degredation Proteins	Stress (S)	3.465735903
JSXI00000000	Sphingomonas sp. ERG5	5738763	Sediment	Water	5_clade	33	Chaperones and Folding Catalysts	Stress (S)	3.496507561
JSXI00000000	Sphingomonas sp. ERG5	5738763	Sediment	Water	5_clade	26	Prokaryotic Defense System	Stress (S)	3.258096538
JSXI00000000	Sphingomonas sp. ERG5	5738763	Sediment	Water	5_clade	34	Peptidoglycan Biosynthesis and Degredation Proteins	Stress (S)	3.526360525
LARW01000000	Sphingomonas sp. SRS2	4627261	Contaminated site	Contaminated site	12_clade	30	Chaperones and Folding Catalysts	Stress (S)	3.401197382
LARW01000000	Sphingomonas sp. SRS2	4627261	Contaminated site	Contaminated site	12_clade	1	Proteasome	Stress (S)	0
LARW01000000	Sphingomonas sp. SRS2	4627261	Contaminated site	Contaminated site	12_clade	43	Prokaryotic Defense System	Stress (S)	3.761200116
LARW01000000	Sphingomonas sp. SRS2	4627261	Contaminated site	Contaminated site	12_clade	30	Peptidoglycan Biosynthesis and Degredation Proteins	Stress (S)	3.401197382
LAZX01000000	Sphingomonas sp. Ag1	3933945	Animal	Animal	4_clade	34	Chaperones and Folding Catalysts	Stress (S)	3.526360525
LAZX01000000	Sphingomonas sp. Ag1	3933945	Animal	Animal	4_clade	24	Prokaryotic Defense System	Stress (S)	3.17805383
LAZX01000000	Sphingomonas sp. Ag1	3933945	Animal	Animal	4_clade	36	Peptidoglycan Biosynthesis and Degredation Proteins	Stress (S)	3.583518938
LDES01000000	Sphingomonas sp. Y57	5586357	Soil	Environment	12_clade	37	Chaperones and Folding Catalysts	Stress (S)	3.610917913
LDES01000000	Sphingomonas sp. Y57	5586357	Soil	Environment	12_clade	42	Prokaryotic Defense System	Stress (S)	3.737669618
LDES01000000	Sphingomonas sp. Y57	5586357	Soil	Environment	12_clade	28	Peptidoglycan Biosynthesis and Degredation Proteins	Stress (S)	3.33220451
LDTB01000000	Sphingomonas endophytica strain NS334	3641166	Seed	Plant	4_clade	33	Chaperones and Folding Catalysts	Stress (S)	3.496507561
LDTB01000000	Sphingomonas endophytica strain NS334	3641166	Seed	Plant	4_clade	32	Prokaryotic Defense System	Stress (S)	3.465735903
LDTB01000000	Sphingomonas endophytica strain NS334	3641166	Seed	Plant	4_clade	37	Peptidoglycan Biosynthesis and Degredation Proteins	Stress (S)	3.610917913
LDTC01000000	Sphingomonas sanguinis strain NS258	3868185	Seed	Plant	3_clade	30	Chaperones and Folding Catalysts	Stress (S)	3.401197382
LDTC01000000	Sphingomonas sanguinis strain NS258	3868185	Seed	Plant	3_clade	23	Prokaryotic Defense System	Stress (S)	3.135494216
LDTC01000000	Sphingomonas sanguinis strain NS258	3868185	Seed	Plant	3_clade	34	Peptidoglycan Biosynthesis and Degredation Proteins	Stress (S)	3.526360525
LDTD01000000	Sphingomonas sanguinis strain NS319	4168320	Seed	Plant	3_clade	31	Chaperones and Folding Catalysts	Stress (S)	3.433987204
LDTD01000000	Sphingomonas sanguinis strain NS319	4168320	Seed	Plant	3_clade	27	Prokaryotic Defense System	Stress (S)	3.295836866
LDTD01000000	Sphingomonas sanguinis strain NS319	4168320	Seed	Plant	3_clade	30	Peptidoglycan Biosynthesis and Degredation Proteins	Stress (S)	3.401197382
LDTE01000000	Sphingomonas sanguinis strain SB4	4019493	Seed	Plant	3_clade	29	Chaperones and Folding Catalysts	Stress (S)	3.36729583
LDTE01000000	Sphingomonas sanguinis strain SB4	4019493	Seed	Plant	3_clade	23	Prokaryotic Defense System	Stress (S)	3.135494216
LDTE01000000	Sphingomonas sanguinis strain SB4	4019493	Seed	Plant	3_clade	31	Peptidoglycan Biosynthesis and Degredation Proteins	Stress (S)	3.433987204
LDTF01000000	Sphingomonas yabuuchiae strain NS355	3909164	Plant	Plant	3_clade	31	Chaperones and Folding Catalysts	Stress (S)	3.433987204
LDTF01000000	Sphingomonas yabuuchiae strain NS355	3909164	Plant	Plant	3_clade	15	Prokaryotic Defense System	Stress (S)	2.708050201
LDTF01000000	Sphingomonas yabuuchiae strain NS355	3909164	Plant	Plant	3_clade	33	Peptidoglycan Biosynthesis and Degredation Proteins	Stress (S)	3.496507561
LDUA01000000	Sphingomonas paucimobilis strain LCT-SP1	4293554	Water	Water	3_clade	38	Chaperones and Folding Catalysts	Stress (S)	3.63758616
LDUA01000000	Sphingomonas paucimobilis strain LCT-SP1	4293554	Water	Water	3_clade	26	Prokaryotic Defense System	Stress (S)	3.258096538
LDUA01000000	Sphingomonas paucimobilis strain LCT-SP1	4293554	Water	Water	3_clade	31	Peptidoglycan Biosynthesis and Degredation Proteins	Stress (S)	3.433987204
LECE01000000	Sphingomonas sp. MEA3-1	6851265	Soil	Environment	10_clade	57	Chaperones and Folding Catalysts	Stress (S)	4.043051268
LECE01000000	Sphingomonas sp. MEA3-1	6851265	Soil	Environment	10_clade	1	Proteasome	Stress (S)	0
LECE01000000	Sphingomonas sp. MEA3-1	6851265	Soil	Environment	10_clade	78	Prokaryotic Defense System	Stress (S)	4.356708827
LECE01000000	Sphingomonas sp. MEA3-1	6851265	Soil	Environment	10_clade	36	Peptidoglycan Biosynthesis and Degredation Proteins	Stress (S)	3.583518938
LGVA01000000	Sphingomonas sp. Ndbn-20	5351429	Environment	Environment	12_clade	39	Chaperones and Folding Catalysts	Stress (S)	3.663561646
LGVA01000000	Sphingomonas sp. Ndbn-20	5351429	Environment	Environment	12_clade	42	Prokaryotic Defense System	Stress (S)	3.737669618
LGVA01000000	Sphingomonas sp. Ndbn-20	5351429	Environment	Environment	12_clade	28	Peptidoglycan Biosynthesis and Degredation Proteins	Stress (S)	3.33220451
LMEJ01000000	Sphingomonas sp. Root1294	5496681	Root	Plant	12_clade	34	Chaperones and Folding Catalysts	Stress (S)	3.526360525
LMEJ01000000	Sphingomonas sp. Root1294	5496681	Root	Plant	12_clade	22	Prokaryotic Defense System	Stress (S)	3.091042453
LMEJ01000000	Sphingomonas sp. Root1294	5496681	Root	Plant	12_clade	30	Peptidoglycan Biosynthesis and Degredation Proteins	Stress (S)	3.401197382
LMFM01000000	Sphingomonas sp. Root50	5498788	Root	Plant	12_clade	34	Chaperones and Folding Catalysts	Stress (S)	3.526360525
LMFM01000000	Sphingomonas sp. Root50	5498788	Root	Plant	12_clade	22	Prokaryotic Defense System	Stress (S)	3.091042453
LMFM01000000	Sphingomonas sp. Root50	5498788	Root	Plant	12_clade	30	Peptidoglycan Biosynthesis and Degredation Proteins	Stress (S)	3.401197382
LMIB01000000	Sphingomonas sp. Root710	4772303	Root	Plant	12_clade	34	Chaperones and Folding Catalysts	Stress (S)	3.526360525
LMIB01000000	Sphingomonas sp. Root710	4772303	Root	Plant	12_clade	25	Prokaryotic Defense System	Stress (S)	3.218875825
LMIB01000000	Sphingomonas sp. Root710	4772303	Root	Plant	12_clade	27	Peptidoglycan Biosynthesis and Degredation Proteins	Stress (S)	3.295836866
LMID01000000	Sphingomonas sp. Root720	5588032	Root	Plant	12_clade	34	Chaperones and Folding Catalysts	Stress (S)	3.526360525
LMID01000000	Sphingomonas sp. Root720	5588032	Root	Plant	12_clade	21	Prokaryotic Defense System	Stress (S)	3.044522438
LMID01000000	Sphingomonas sp. Root720	5588032	Root	Plant	12_clade	30	Peptidoglycan Biosynthesis and Degredation Proteins	Stress (S)	3.401197382
LMIV01000000	Sphingomonas sp. Root241	4212502	Root	Plant	6_clade	33	Chaperones and Folding Catalysts	Stress (S)	3.496507561
LMIV01000000	Sphingomonas sp. Root241	4212502	Root	Plant	6_clade	25	Prokaryotic Defense System	Stress (S)	3.218875825
LMIV01000000	Sphingomonas sp. Root241	4212502	Root	Plant	6_clade	32	Peptidoglycan Biosynthesis and Degredation Proteins	Stress (S)	3.465735903
LMJZ01000000	Sphingomonas sp. Leaf5	4001394	Leaf	Plant	9_clade	35	Chaperones and Folding Catalysts	Stress (S)	3.555348061
LMJZ01000000	Sphingomonas sp. Leaf5	4001394	Leaf	Plant	9_clade	36	Prokaryotic Defense System	Stress (S)	3.583518938
LMJZ01000000	Sphingomonas sp. Leaf5	4001394	Leaf	Plant	9_clade	34	Peptidoglycan Biosynthesis and Degredation Proteins	Stress (S)	3.526360525
LMKC01000000	Sphingomonas sp. Leaf9	3765909	Leaf	Plant	9_clade	31	Chaperones and Folding Catalysts	Stress (S)	3.433987204
LMKC01000000	Sphingomonas sp. Leaf9	3765909	Leaf	Plant	9_clade	29	Prokaryotic Defense System	Stress (S)	3.36729583
LMKC01000000	Sphingomonas sp. Leaf9	3765909	Leaf	Plant	9_clade	32	Peptidoglycan Biosynthesis and Degredation Proteins	Stress (S)	3.465735903
LMKE01000000	Sphingomonas sp. Leaf10	4135713	Leaf	Plant	9_clade	33	Chaperones and Folding Catalysts	Stress (S)	3.496507561
LMKE01000000	Sphingomonas sp. Leaf10	4135713	Leaf	Plant	9_clade	33	Prokaryotic Defense System	Stress (S)	3.496507561
LMKE01000000	Sphingomonas sp. Leaf10	4135713	Leaf	Plant	9_clade	35	Peptidoglycan Biosynthesis and Degredation Proteins	Stress (S)	3.555348061
LMKG01000000	Sphingomonas sp. Leaf11	3765831	Leaf	Plant	9_clade	31	Chaperones and Folding Catalysts	Stress (S)	3.433987204
LMKG01000000	Sphingomonas sp. Leaf11	3765831	Leaf	Plant	9_clade	29	Prokaryotic Defense System	Stress (S)	3.36729583
LMKG01000000	Sphingomonas sp. Leaf11	3765831	Leaf	Plant	9_clade	32	Peptidoglycan Biosynthesis and Degredation Proteins	Stress (S)	3.465735903
LMKH01000000	Sphingomonas sp. Leaf208	4703275	Leaf	Plant	1_clade	32	Chaperones and Folding Catalysts	Stress (S)	3.465735903
LMKH01000000	Sphingomonas sp. Leaf208	4703275	Leaf	Plant	1_clade	1	Proteasome	Stress (S)	0
LMKH01000000	Sphingomonas sp. Leaf208	4703275	Leaf	Plant	1_clade	29	Prokaryotic Defense System	Stress (S)	3.36729583
LMKH01000000	Sphingomonas sp. Leaf208	4703275	Leaf	Plant	1_clade	36	Peptidoglycan Biosynthesis and Degredation Proteins	Stress (S)	3.583518938
LMKJ01000000	Sphingomonas sp. Leaf16	3945932	Leaf	Plant	9_clade	32	Chaperones and Folding Catalysts	Stress (S)	3.465735903
LMKJ01000000	Sphingomonas sp. Leaf16	3945932	Leaf	Plant	9_clade	25	Prokaryotic Defense System	Stress (S)	3.218875825
LMKJ01000000	Sphingomonas sp. Leaf16	3945932	Leaf	Plant	9_clade	33	Peptidoglycan Biosynthesis and Degredation Proteins	Stress (S)	3.496507561
LMKL01000000	Sphingomonas sp. Leaf17	3204003	Leaf	Plant	1_clade	27	Chaperones and Folding Catalysts	Stress (S)	3.295836866
LMKL01000000	Sphingomonas sp. Leaf17	3204003	Leaf	Plant	1_clade	23	Prokaryotic Defense System	Stress (S)	3.135494216
LMKL01000000	Sphingomonas sp. Leaf17	3204003	Leaf	Plant	1_clade	30	Peptidoglycan Biosynthesis and Degredation Proteins	Stress (S)	3.401197382
LMKN01000000	Sphingomonas sp. Leaf20	4313322	Leaf	Plant	1_clade	31	Chaperones and Folding Catalysts	Stress (S)	3.433987204
LMKN01000000	Sphingomonas sp. Leaf20	4313322	Leaf	Plant	1_clade	24	Prokaryotic Defense System	Stress (S)	3.17805383
LMKN01000000	Sphingomonas sp. Leaf20	4313322	Leaf	Plant	1_clade	35	Peptidoglycan Biosynthesis and Degredation Proteins	Stress (S)	3.555348061
LMKR01000000	Sphingomonas sp. Leaf23	3804425	Leaf	Plant	9_clade	31	Chaperones and Folding Catalysts	Stress (S)	3.433987204
LMKR01000000	Sphingomonas sp. Leaf23	3804425	Leaf	Plant	9_clade	34	Prokaryotic Defense System	Stress (S)	3.526360525
LMKR01000000	Sphingomonas sp. Leaf23	3804425	Leaf	Plant	9_clade	32	Peptidoglycan Biosynthesis and Degredation Proteins	Stress (S)	3.465735903
LMKS01000000	Sphingomonas sp. Leaf24	4001919	Leaf	Plant	9_clade	35	Chaperones and Folding Catalysts	Stress (S)	3.555348061
LMKS01000000	Sphingomonas sp. Leaf24	4001919	Leaf	Plant	9_clade	36	Prokaryotic Defense System	Stress (S)	3.583518938
LMKS01000000	Sphingomonas sp. Leaf24	4001919	Leaf	Plant	9_clade	34	Peptidoglycan Biosynthesis and Degredation Proteins	Stress (S)	3.526360525
LMKT01000000	Sphingomonas sp. Leaf226	4271556	Leaf	Plant	1_clade	35	Chaperones and Folding Catalysts	Stress (S)	3.555348061
LMKT01000000	Sphingomonas sp. Leaf226	4271556	Leaf	Plant	1_clade	17	Prokaryotic Defense System	Stress (S)	2.833213344
LMKT01000000	Sphingomonas sp. Leaf226	4271556	Leaf	Plant	1_clade	32	Peptidoglycan Biosynthesis and Degredation Proteins	Stress (S)	3.465735903
LMKU01000000	Sphingomonas sp. Leaf25	4000316	Leaf	Plant	9_clade	31	Chaperones and Folding Catalysts	Stress (S)	3.433987204
LMKU01000000	Sphingomonas sp. Leaf25	4000316	Leaf	Plant	9_clade	37	Prokaryotic Defense System	Stress (S)	3.610917913
LMKU01000000	Sphingomonas sp. Leaf25	4000316	Leaf	Plant	9_clade	34	Peptidoglycan Biosynthesis and Degredation Proteins	Stress (S)	3.526360525
LMKW01000000	Sphingomonas sp. Leaf230	4143790	Leaf	Plant	1_clade	29	Chaperones and Folding Catalysts	Stress (S)	3.36729583
LMKW01000000	Sphingomonas sp. Leaf230	4143790	Leaf	Plant	1_clade	1	Proteasome	Stress (S)	0
LMKW01000000	Sphingomonas sp. Leaf230	4143790	Leaf	Plant	1_clade	23	Prokaryotic Defense System	Stress (S)	3.135494216
LMKW01000000	Sphingomonas sp. Leaf230	4143790	Leaf	Plant	1_clade	34	Peptidoglycan Biosynthesis and Degredation Proteins	Stress (S)	3.526360525
LMKX01000000	Sphingomonas sp. Leaf28	4454691	Leaf	Plant	1_clade	31	Chaperones and Folding Catalysts	Stress (S)	3.433987204
LMKX01000000	Sphingomonas sp. Leaf28	4454691	Leaf	Plant	1_clade	1	Proteasome	Stress (S)	0
LMKX01000000	Sphingomonas sp. Leaf28	4454691	Leaf	Plant	1_clade	19	Prokaryotic Defense System	Stress (S)	2.944438979
LMKX01000000	Sphingomonas sp. Leaf28	4454691	Leaf	Plant	1_clade	32	Peptidoglycan Biosynthesis and Degredation Proteins	Stress (S)	3.465735903
LMKZ01000000	Sphingomonas sp. Leaf30	4403081	Leaf	Plant	1_clade	33	Chaperones and Folding Catalysts	Stress (S)	3.496507561
LMKZ01000000	Sphingomonas sp. Leaf30	4403081	Leaf	Plant	1_clade	20	Prokaryotic Defense System	Stress (S)	2.995732274
LMKZ01000000	Sphingomonas sp. Leaf30	4403081	Leaf	Plant	1_clade	32	Peptidoglycan Biosynthesis and Degredation Proteins	Stress (S)	3.465735903
LMLA01000000	Sphingomonas sp. Leaf32	3946283	Leaf	Plant	9_clade	32	Chaperones and Folding Catalysts	Stress (S)	3.465735903
LMLA01000000	Sphingomonas sp. Leaf32	3946283	Leaf	Plant	9_clade	25	Prokaryotic Defense System	Stress (S)	3.218875825
LMLA01000000	Sphingomonas sp. Leaf32	3946283	Leaf	Plant	9_clade	33	Peptidoglycan Biosynthesis and Degredation Proteins	Stress (S)	3.496507561
LMLB01000000	Sphingomonas sp. Leaf33	3231312	Leaf	Plant	9_clade	29	Chaperones and Folding Catalysts	Stress (S)	3.36729583
LMLB01000000	Sphingomonas sp. Leaf33	3231312	Leaf	Plant	9_clade	29	Prokaryotic Defense System	Stress (S)	3.36729583
LMLB01000000	Sphingomonas sp. Leaf33	3231312	Leaf	Plant	9_clade	30	Peptidoglycan Biosynthesis and Degredation Proteins	Stress (S)	3.401197382
LMLC01000000	Sphingomonas sp. Leaf34	3943835	Leaf	Plant	1_clade	32	Chaperones and Folding Catalysts	Stress (S)	3.465735903
LMLC01000000	Sphingomonas sp. Leaf34	3943835	Leaf	Plant	1_clade	1	Proteasome	Stress (S)	0
LMLC01000000	Sphingomonas sp. Leaf34	3943835	Leaf	Plant	1_clade	25	Prokaryotic Defense System	Stress (S)	3.218875825
LMLC01000000	Sphingomonas sp. Leaf34	3943835	Leaf	Plant	1_clade	33	Peptidoglycan Biosynthesis and Degredation Proteins	Stress (S)	3.496507561
LMLD01000000	Sphingomonas sp. Leaf38	3994960	Leaf	Plant	1_clade	33	Chaperones and Folding Catalysts	Stress (S)	3.496507561
LMLD01000000	Sphingomonas sp. Leaf38	3994960	Leaf	Plant	1_clade	1	Proteasome	Stress (S)	0
LMLD01000000	Sphingomonas sp. Leaf38	3994960	Leaf	Plant	1_clade	19	Prokaryotic Defense System	Stress (S)	2.944438979
LMLD01000000	Sphingomonas sp. Leaf38	3994960	Leaf	Plant	1_clade	33	Peptidoglycan Biosynthesis and Degredation Proteins	Stress (S)	3.496507561
LMLF01000000	Sphingomonas sp. Leaf42	3783593	Leaf	Plant	9_clade	30	Chaperones and Folding Catalysts	Stress (S)	3.401197382
LMLF01000000	Sphingomonas sp. Leaf42	3783593	Leaf	Plant	9_clade	29	Prokaryotic Defense System	Stress (S)	3.36729583
LMLF01000000	Sphingomonas sp. Leaf42	3783593	Leaf	Plant	9_clade	32	Peptidoglycan Biosynthesis and Degredation Proteins	Stress (S)	3.465735903
LMLN01000000	Sphingomonas sp. Leaf62	4142413	Leaf	Plant	9_clade	33	Chaperones and Folding Catalysts	Stress (S)	3.496507561
LMLN01000000	Sphingomonas sp. Leaf62	4142413	Leaf	Plant	9_clade	34	Prokaryotic Defense System	Stress (S)	3.526360525
LMLN01000000	Sphingomonas sp. Leaf62	4142413	Leaf	Plant	9_clade	33	Peptidoglycan Biosynthesis and Degredation Proteins	Stress (S)	3.496507561
LMLP01000000	Sphingomonas sp. Leaf67	4192908	Leaf	Plant	9_clade	33	Chaperones and Folding Catalysts	Stress (S)	3.496507561
LMLP01000000	Sphingomonas sp. Leaf67	4192908	Leaf	Plant	9_clade	39	Prokaryotic Defense System	Stress (S)	3.663561646
LMLP01000000	Sphingomonas sp. Leaf67	4192908	Leaf	Plant	9_clade	35	Peptidoglycan Biosynthesis and Degredation Proteins	Stress (S)	3.555348061
LMLS01000000	Sphingomonas sp. Leaf231	3733197	Leaf	Plant	4_clade	30	Chaperones and Folding Catalysts	Stress (S)	3.401197382
LMLS01000000	Sphingomonas sp. Leaf231	3733197	Leaf	Plant	4_clade	29	Prokaryotic Defense System	Stress (S)	3.36729583
LMLS01000000	Sphingomonas sp. Leaf231	3733197	Leaf	Plant	4_clade	31	Peptidoglycan Biosynthesis and Degredation Proteins	Stress (S)	3.433987204
LMLW01000000	Sphingomonas sp. Leaf242	4300070	Leaf	Plant	1_clade	31	Chaperones and Folding Catalysts	Stress (S)	3.433987204
LMLW01000000	Sphingomonas sp. Leaf242	4300070	Leaf	Plant	1_clade	1	Proteasome	Stress (S)	0
LMLW01000000	Sphingomonas sp. Leaf242	4300070	Leaf	Plant	1_clade	33	Prokaryotic Defense System	Stress (S)	3.496507561
LMLW01000000	Sphingomonas sp. Leaf242	4300070	Leaf	Plant	1_clade	32	Peptidoglycan Biosynthesis and Degredation Proteins	Stress (S)	3.465735903
LMMH01000000	Sphingomonas sp. Leaf257	4414563	Leaf	Plant	3_clade	34	Chaperones and Folding Catalysts	Stress (S)	3.526360525
LMMH01000000	Sphingomonas sp. Leaf257	4414563	Leaf	Plant	3_clade	23	Prokaryotic Defense System	Stress (S)	3.135494216
LMMH01000000	Sphingomonas sp. Leaf257	4414563	Leaf	Plant	3_clade	33	Peptidoglycan Biosynthesis and Degredation Proteins	Stress (S)	3.496507561
LMPG01000000	Sphingomonas sp. Leaf343	3600029	Leaf	Plant	3_clade	30	Chaperones and Folding Catalysts	Stress (S)	3.401197382
LMPG01000000	Sphingomonas sp. Leaf343	3600029	Leaf	Plant	3_clade	34	Prokaryotic Defense System	Stress (S)	3.526360525
LMPG01000000	Sphingomonas sp. Leaf343	3600029	Leaf	Plant	3_clade	32	Peptidoglycan Biosynthesis and Degredation Proteins	Stress (S)	3.465735903
LMPX01000000	Sphingomonas sp. Leaf198	4201813	Leaf	Plant	1_clade	31	Chaperones and Folding Catalysts	Stress (S)	3.433987204
LMPX01000000	Sphingomonas sp. Leaf198	4201813	Leaf	Plant	1_clade	1	Proteasome	Stress (S)	0
LMPX01000000	Sphingomonas sp. Leaf198	4201813	Leaf	Plant	1_clade	29	Prokaryotic Defense System	Stress (S)	3.36729583
LMPX01000000	Sphingomonas sp. Leaf198	4201813	Leaf	Plant	1_clade	32	Peptidoglycan Biosynthesis and Degredation Proteins	Stress (S)	3.465735903
LMQO01000000	Sphingomonas sp. Leaf407	3784018	Leaf	Plant	9_clade	30	Chaperones and Folding Catalysts	Stress (S)	3.401197382
LMQO01000000	Sphingomonas sp. Leaf407	3784018	Leaf	Plant	9_clade	29	Prokaryotic Defense System	Stress (S)	3.36729583
LMQO01000000	Sphingomonas sp. Leaf407	3784018	Leaf	Plant	9_clade	32	Peptidoglycan Biosynthesis and Degredation Proteins	Stress (S)	3.465735903
LMQP01000000	Sphingomonas sp. Leaf412	3462693	Leaf	Plant	4_clade	30	Chaperones and Folding Catalysts	Stress (S)	3.401197382
LMQP01000000	Sphingomonas sp. Leaf412	3462693	Leaf	Plant	4_clade	27	Prokaryotic Defense System	Stress (S)	3.295836866
LMQP01000000	Sphingomonas sp. Leaf412	3462693	Leaf	Plant	4_clade	31	Peptidoglycan Biosynthesis and Degredation Proteins	Stress (S)	3.433987204
LMRS01000000	Sphingomonas sp. Leaf339	3902651	Leaf	Plant	3_clade	32	Chaperones and Folding Catalysts	Stress (S)	3.465735903
LMRS01000000	Sphingomonas sp. Leaf339	3902651	Leaf	Plant	3_clade	21	Prokaryotic Defense System	Stress (S)	3.044522438
LMRS01000000	Sphingomonas sp. Leaf339	3902651	Leaf	Plant	3_clade	31	Peptidoglycan Biosynthesis and Degredation Proteins	Stress (S)	3.433987204
LNOS01000000	Sphingomonas sp. WG	4035104	Water	Water	6_clade	31	Chaperones and Folding Catalysts	Stress (S)	3.433987204
LNOS01000000	Sphingomonas sp. WG	4035104	Water	Water	6_clade	24	Prokaryotic Defense System	Stress (S)	3.17805383
LNOS01000000	Sphingomonas sp. WG	4035104	Water	Water	6_clade	32	Peptidoglycan Biosynthesis and Degredation Proteins	Stress (S)	3.465735903
LQCK00000000	Sphingomonas sp. TY	4096203	Other	Other	2_clade	29	Chaperones and Folding Catalysts	Stress (S)	3.36729583
LQCK00000000	Sphingomonas sp. TY	4096203	Other	Other	2_clade	33	Prokaryotic Defense System	Stress (S)	3.496507561
LQCK00000000	Sphingomonas sp. TY	4096203	Other	Other	2_clade	33	Peptidoglycan Biosynthesis and Degredation Proteins	Stress (S)	3.496507561
LQQO00000000	Sphingomonas hankookensis strain CN3	3810603	Water	Water	9_clade	30	Chaperones and Folding Catalysts	Stress (S)	3.401197382
LQQO00000000	Sphingomonas hankookensis strain CN3	3810603	Water	Water	9_clade	31	Prokaryotic Defense System	Stress (S)	3.433987204
LQQO00000000	Sphingomonas hankookensis strain CN3	3810603	Water	Water	9_clade	32	Peptidoglycan Biosynthesis and Degredation Proteins	Stress (S)	3.465735903
LR701490	Sphingomonas sp. EC-HK361 strain SPHINGO361	3278119	Protist	Other	4_clade	30	Chaperones and Folding Catalysts	Stress (S)	3.401197382
LR701490	Sphingomonas sp. EC-HK361 strain SPHINGO361	3278119	Protist	Other	4_clade	23	Prokaryotic Defense System	Stress (S)	3.135494216
LR701490	Sphingomonas sp. EC-HK361 strain SPHINGO361	3278119	Protist	Other	4_clade	31	Peptidoglycan Biosynthesis and Degredation Proteins	Stress (S)	3.433987204
LR701508	Sphingomonas sp. EC-SD391 strain SPHINGO391	4601616	Protist	Other	1_clade	31	Chaperones and Folding Catalysts	Stress (S)	3.433987204
LR701508	Sphingomonas sp. EC-SD391 strain SPHINGO391	4601616	Protist	Other	1_clade	1	Proteasome	Stress (S)	0
LR701508	Sphingomonas sp. EC-SD391 strain SPHINGO391	4601616	Protist	Other	1_clade	30	Prokaryotic Defense System	Stress (S)	3.401197382
LR701508	Sphingomonas sp. EC-SD391 strain SPHINGO391	4601616	Protist	Other	1_clade	32	Peptidoglycan Biosynthesis and Degredation Proteins	Stress (S)	3.465735903
LR733845	Sphingomonas sp. 8AM	3772716	Protist	Other	4_clade	30	Chaperones and Folding Catalysts	Stress (S)	3.401197382
LR733845	Sphingomonas sp. 8AM	3772716	Protist	Other	4_clade	28	Prokaryotic Defense System	Stress (S)	3.33220451
LR733845	Sphingomonas sp. 8AM	3772716	Protist	Other	4_clade	32	Peptidoglycan Biosynthesis and Degredation Proteins	Stress (S)	3.465735903
LR733893	Sphingomonas sp. T1	4534579	Protist	Other	1_clade	35	Chaperones and Folding Catalysts	Stress (S)	3.555348061
LR733893	Sphingomonas sp. T1	4534579	Protist	Other	1_clade	23	Prokaryotic Defense System	Stress (S)	3.135494216
LR733893	Sphingomonas sp. T1	4534579	Protist	Other	1_clade	33	Peptidoglycan Biosynthesis and Degredation Proteins	Stress (S)	3.496507561
LR733979	Sphingomonas sp. AX6	3016405	Protist	Other	8_clade	28	Chaperones and Folding Catalysts	Stress (S)	3.33220451
LR733979	Sphingomonas sp. AX6	3016405	Protist	Other	8_clade	22	Prokaryotic Defense System	Stress (S)	3.091042453
LR733979	Sphingomonas sp. AX6	3016405	Protist	Other	8_clade	27	Peptidoglycan Biosynthesis and Degredation Proteins	Stress (S)	3.295836866
LSHQ00000000	Sphingomonas sp. CCH5-A5	3516524	Clinical	Clinical	8_clade	27	Chaperones and Folding Catalysts	Stress (S)	3.295836866
LSHQ00000000	Sphingomonas sp. CCH5-A5	3516524	Clinical	Clinical	8_clade	26	Prokaryotic Defense System	Stress (S)	3.258096538
LSHQ00000000	Sphingomonas sp. CCH5-A5	3516524	Clinical	Clinical	8_clade	28	Peptidoglycan Biosynthesis and Degredation Proteins	Stress (S)	3.33220451
LSHT00000000	Sphingomonas sp. CCH18-B1	3976549	Clinical	Clinical	10_clade	30	Chaperones and Folding Catalysts	Stress (S)	3.401197382
LSHT00000000	Sphingomonas sp. CCH18-B1	3976549	Clinical	Clinical	10_clade	40	Prokaryotic Defense System	Stress (S)	3.688879454
LSHT00000000	Sphingomonas sp. CCH18-B1	3976549	Clinical	Clinical	10_clade	26	Peptidoglycan Biosynthesis and Degredation Proteins	Stress (S)	3.258096538
LSHX00000000	Sphingomonas sp. CCH21-G11	3606750	Clinical	Clinical	8_clade	27	Chaperones and Folding Catalysts	Stress (S)	3.295836866
LSHX00000000	Sphingomonas sp. CCH21-G11	3606750	Clinical	Clinical	8_clade	26	Prokaryotic Defense System	Stress (S)	3.258096538
LSHX00000000	Sphingomonas sp. CCH21-G11	3606750	Clinical	Clinical	8_clade	28	Peptidoglycan Biosynthesis and Degredation Proteins	Stress (S)	3.33220451
LSIE00000000	Sphingomonas sp. CCH16-B10	3565304	Clinical	Clinical	8_clade	27	Chaperones and Folding Catalysts	Stress (S)	3.295836866
LSIE00000000	Sphingomonas sp. CCH16-B10	3565304	Clinical	Clinical	8_clade	26	Prokaryotic Defense System	Stress (S)	3.258096538
LSIE00000000	Sphingomonas sp. CCH16-B10	3565304	Clinical	Clinical	8_clade	29	Peptidoglycan Biosynthesis and Degredation Proteins	Stress (S)	3.36729583
LSIJ00000000	Sphingomonas sp. CCH10-B3	3636403	Clinical	Clinical	5_clade	29	Chaperones and Folding Catalysts	Stress (S)	3.36729583
LSIJ00000000	Sphingomonas sp. CCH10-B3	3636403	Clinical	Clinical	5_clade	38	Prokaryotic Defense System	Stress (S)	3.63758616
LSIJ00000000	Sphingomonas sp. CCH10-B3	3636403	Clinical	Clinical	5_clade	28	Peptidoglycan Biosynthesis and Degredation Proteins	Stress (S)	3.33220451
LSJC00000000	Sphingomonas sp. CCH20-B6	4051458	Clinical	Clinical	8_clade	39	Chaperones and Folding Catalysts	Stress (S)	3.663561646
LSJC00000000	Sphingomonas sp. CCH20-B6	4051458	Clinical	Clinical	8_clade	38	Prokaryotic Defense System	Stress (S)	3.63758616
LSJC00000000	Sphingomonas sp. CCH20-B6	4051458	Clinical	Clinical	8_clade	29	Peptidoglycan Biosynthesis and Degredation Proteins	Stress (S)	3.36729583
LSKH00000000	Sphingomonas sp. CCH5-D11	4382999	Clinical	Clinical	4_clade	30	Chaperones and Folding Catalysts	Stress (S)	3.401197382
LSKH00000000	Sphingomonas sp. CCH5-D11	4382999	Clinical	Clinical	4_clade	23	Prokaryotic Defense System	Stress (S)	3.135494216
LSKH00000000	Sphingomonas sp. CCH5-D11	4382999	Clinical	Clinical	4_clade	34	Peptidoglycan Biosynthesis and Degredation Proteins	Stress (S)	3.526360525
LSKP00000000	Sphingomonas sp. CCH13-B11	3655968	Clinical	Clinical	8_clade	36	Chaperones and Folding Catalysts	Stress (S)	3.583518938
LSKP00000000	Sphingomonas sp. CCH13-B11	3655968	Clinical	Clinical	8_clade	36	Prokaryotic Defense System	Stress (S)	3.583518938
LSKP00000000	Sphingomonas sp. CCH13-B11	3655968	Clinical	Clinical	8_clade	26	Peptidoglycan Biosynthesis and Degredation Proteins	Stress (S)	3.258096538
LXVY00000000	Sphingomonas sp. TDK1	5414866	Sediment	Water	6_clade	35	Chaperones and Folding Catalysts	Stress (S)	3.555348061
LXVY00000000	Sphingomonas sp. TDK1	5414866	Sediment	Water	6_clade	35	Prokaryotic Defense System	Stress (S)	3.555348061
LXVY00000000	Sphingomonas sp. TDK1	5414866	Sediment	Water	6_clade	32	Peptidoglycan Biosynthesis and Degredation Proteins	Stress (S)	3.465735903
LYMJ00000000	Sphingomonas paucimobilis strain 20006FA	5393996	Contaminated site	Contaminated site	10_clade	38	Chaperones and Folding Catalysts	Stress (S)	3.63758616
LYMJ00000000	Sphingomonas paucimobilis strain 20006FA	5393996	Contaminated site	Contaminated site	10_clade	1	Proteasome	Stress (S)	0
LYMJ00000000	Sphingomonas paucimobilis strain 20006FA	5393996	Contaminated site	Contaminated site	10_clade	41	Prokaryotic Defense System	Stress (S)	3.713572067
LYMJ00000000	Sphingomonas paucimobilis strain 20006FA	5393996	Contaminated site	Contaminated site	10_clade	30	Peptidoglycan Biosynthesis and Degredation Proteins	Stress (S)	3.401197382
MDDS00000000	Sphingomonas sp. MCT13	4096224	Water	Water	7_clade	30	Chaperones and Folding Catalysts	Stress (S)	3.401197382
MDDS00000000	Sphingomonas sp. MCT13	4096224	Water	Water	7_clade	26	Prokaryotic Defense System	Stress (S)	3.258096538
MDDS00000000	Sphingomonas sp. MCT13	4096224	Water	Water	7_clade	32	Peptidoglycan Biosynthesis and Degredation Proteins	Stress (S)	3.465735903
MEFG00000000	Sphingomonas sp. SCN 67-18	3220613	Bioreactor	Industrial	11_clade	30	Chaperones and Folding Catalysts	Stress (S)	3.401197382
MEFG00000000	Sphingomonas sp. SCN 67-18	3220613	Bioreactor	Industrial	11_clade	22	Prokaryotic Defense System	Stress (S)	3.091042453
MEFG00000000	Sphingomonas sp. SCN 67-18	3220613	Bioreactor	Industrial	11_clade	30	Peptidoglycan Biosynthesis and Degredation Proteins	Stress (S)	3.401197382
MIPT00000000	Sphingomonas haloaromaticamans strain P3	4923741	Contaminated site	Contaminated site	12_clade	38	Chaperones and Folding Catalysts	Stress (S)	3.63758616
MIPT00000000	Sphingomonas haloaromaticamans strain P3	4923741	Contaminated site	Contaminated site	12_clade	32	Prokaryotic Defense System	Stress (S)	3.465735903
MIPT00000000	Sphingomonas haloaromaticamans strain P3	4923741	Contaminated site	Contaminated site	12_clade	30	Peptidoglycan Biosynthesis and Degredation Proteins	Stress (S)	3.401197382
MKSU00000000	Sphingomonas sp. 67-36	4000194	Bioreactor	Industrial	4_clade	33	Chaperones and Folding Catalysts	Stress (S)	3.496507561
MKSU00000000	Sphingomonas sp. 67-36	4000194	Bioreactor	Industrial	4_clade	27	Prokaryotic Defense System	Stress (S)	3.295836866
MKSU00000000	Sphingomonas sp. 67-36	4000194	Bioreactor	Industrial	4_clade	31	Peptidoglycan Biosynthesis and Degredation Proteins	Stress (S)	3.433987204
MKWJ00000000	Sphingomonas sp. 67-41	4993633	Bioreactor	Industrial	6_clade	35	Chaperones and Folding Catalysts	Stress (S)	3.555348061
MKWJ00000000	Sphingomonas sp. 67-41	4993633	Bioreactor	Industrial	6_clade	26	Prokaryotic Defense System	Stress (S)	3.258096538
MKWJ00000000	Sphingomonas sp. 67-41	4993633	Bioreactor	Industrial	6_clade	32	Peptidoglycan Biosynthesis and Degredation Proteins	Stress (S)	3.465735903
MOLY00000000KV887133	Sphingomonas sp. W16RD strain W16RD	3722743	Soil	Environment	12_clade	29	Chaperones and Folding Catalysts	Stress (S)	3.36729583
MOLY00000000KV887133	Sphingomonas sp. W16RD strain W16RD	3722743	Soil	Environment	12_clade	1	Proteasome	Stress (S)	0
MOLY00000000KV887133	Sphingomonas sp. W16RD strain W16RD	3722743	Soil	Environment	12_clade	19	Prokaryotic Defense System	Stress (S)	2.944438979
MOLY00000000KV887133	Sphingomonas sp. W16RD strain W16RD	3722743	Soil	Environment	12_clade	32	Peptidoglycan Biosynthesis and Degredation Proteins	Stress (S)	3.465735903
MPSB00000000	Sphingomonas sp. G39 strain G39	3117315	Soil	Environment	4_clade	29	Chaperones and Folding Catalysts	Stress (S)	3.36729583
MPSB00000000	Sphingomonas sp. G39 strain G39	3117315	Soil	Environment	4_clade	18	Prokaryotic Defense System	Stress (S)	2.890371758
MPSB00000000	Sphingomonas sp. G39 strain G39	3117315	Soil	Environment	4_clade	34	Peptidoglycan Biosynthesis and Degredation Proteins	Stress (S)	3.526360525
MQUI00000000	Sphingomonas sp. sph1 strain sph1	4050221	Contaminated site	Contaminated site	3_clade	34	Chaperones and Folding Catalysts	Stress (S)	3.526360525
MQUI00000000	Sphingomonas sp. sph1 strain sph1	4050221	Contaminated site	Contaminated site	3_clade	31	Prokaryotic Defense System	Stress (S)	3.433987204
MQUI00000000	Sphingomonas sp. sph1 strain sph1	4050221	Contaminated site	Contaminated site	3_clade	32	Peptidoglycan Biosynthesis and Degredation Proteins	Stress (S)	3.465735903
NBBI00000000	Sphingomonas dokdonensis strain DSM 21029	3452664	Soil	Environment	4_clade	28	Chaperones and Folding Catalysts	Stress (S)	3.33220451
NBBI00000000	Sphingomonas dokdonensis strain DSM 21029	3452664	Soil	Environment	4_clade	24	Prokaryotic Defense System	Stress (S)	3.17805383
NBBI00000000	Sphingomonas dokdonensis strain DSM 21029	3452664	Soil	Environment	4_clade	32	Peptidoglycan Biosynthesis and Degredation Proteins	Stress (S)	3.465735903
NBBJ00000000	Sphingomonas mucosissima strain DSM 17494	3584790	Soil	Environment	4_clade	27	Chaperones and Folding Catalysts	Stress (S)	3.295836866
NBBJ00000000	Sphingomonas mucosissima strain DSM 17494	3584790	Soil	Environment	4_clade	19	Prokaryotic Defense System	Stress (S)	2.944438979
NBBJ00000000	Sphingomonas mucosissima strain DSM 17494	3584790	Soil	Environment	4_clade	33	Peptidoglycan Biosynthesis and Degredation Proteins	Stress (S)	3.496507561
NCGB00000000	Sphingomonas sp. 28-62-11	2896786	Mine	Industrial	5_clade	27	Chaperones and Folding Catalysts	Stress (S)	3.295836866
NCGB00000000	Sphingomonas sp. 28-62-11	2896786	Mine	Industrial	5_clade	22	Prokaryotic Defense System	Stress (S)	3.091042453
NCGB00000000	Sphingomonas sp. 28-62-11	2896786	Mine	Industrial	5_clade	30	Peptidoglycan Biosynthesis and Degredation Proteins	Stress (S)	3.401197382
NCGH00000000	Sphingomonas sp. 28-62-20	4052217	Mine	Industrial	5_clade	32	Chaperones and Folding Catalysts	Stress (S)	3.465735903
NCGH00000000	Sphingomonas sp. 28-62-20	4052217	Mine	Industrial	5_clade	31	Prokaryotic Defense System	Stress (S)	3.433987204
NCGH00000000	Sphingomonas sp. 28-62-20	4052217	Mine	Industrial	5_clade	35	Peptidoglycan Biosynthesis and Degredation Proteins	Stress (S)	3.555348061
NFUR00000000	Sphingomonas sp. IBVSS2 strain IBVSS2	4293819	Water	Water	6_clade	32	Chaperones and Folding Catalysts	Stress (S)	3.465735903
NFUR00000000	Sphingomonas sp. IBVSS2 strain IBVSS2	4293819	Water	Water	6_clade	24	Prokaryotic Defense System	Stress (S)	3.17805383
NFUR00000000	Sphingomonas sp. IBVSS2 strain IBVSS2	4293819	Water	Water	6_clade	32	Peptidoglycan Biosynthesis and Degredation Proteins	Stress (S)	3.465735903
NHRH00000000	Sphingomonas sp. CDS-1 strain CDS-1	5357395	Soil	Environment	10_clade	52	Chaperones and Folding Catalysts	Stress (S)	3.951243719
NHRH00000000	Sphingomonas sp. CDS-1 strain CDS-1	5357395	Soil	Environment	10_clade	1	Proteasome	Stress (S)	0
NHRH00000000	Sphingomonas sp. CDS-1 strain CDS-1	5357395	Soil	Environment	10_clade	27	Prokaryotic Defense System	Stress (S)	3.295836866
NHRH00000000	Sphingomonas sp. CDS-1 strain CDS-1	5357395	Soil	Environment	10_clade	29	Peptidoglycan Biosynthesis and Degredation Proteins	Stress (S)	3.36729583
NSLI00000000	Sphingomonas sp. 1PNM-20	3757425	Mine	Industrial	3_clade	28	Chaperones and Folding Catalysts	Stress (S)	3.33220451
NSLI00000000	Sphingomonas sp. 1PNM-20	3757425	Mine	Industrial	3_clade	24	Prokaryotic Defense System	Stress (S)	3.17805383
NSLI00000000	Sphingomonas sp. 1PNM-20	3757425	Mine	Industrial	3_clade	35	Peptidoglycan Biosynthesis and Degredation Proteins	Stress (S)	3.555348061
NWBU01000000	Sphingomonas sp. FW-11	3873878	Contaminated site	Contaminated site	12_clade	31	Chaperones and Folding Catalysts	Stress (S)	3.433987204
NWBU01000000	Sphingomonas sp. FW-11	3873878	Contaminated site	Contaminated site	12_clade	21	Prokaryotic Defense System	Stress (S)	3.044522438
NWBU01000000	Sphingomonas sp. FW-11	3873878	Contaminated site	Contaminated site	12_clade	30	Peptidoglycan Biosynthesis and Degredation Proteins	Stress (S)	3.401197382
NWMW01000000	Sphingomonas spermidinifaciens strain 9NM-10	3635691	Mine	Industrial	8_clade	30	Chaperones and Folding Catalysts	Stress (S)	3.401197382
NWMW01000000	Sphingomonas spermidinifaciens strain 9NM-10	3635691	Mine	Industrial	8_clade	22	Prokaryotic Defense System	Stress (S)	3.091042453
NWMW01000000	Sphingomonas spermidinifaciens strain 9NM-10	3635691	Mine	Industrial	8_clade	31	Peptidoglycan Biosynthesis and Degredation Proteins	Stress (S)	3.433987204
NWVC01000000	Sphingomonas adhaesiva strain DSM 7418	3760237	Water	Water	4_clade	31	Chaperones and Folding Catalysts	Stress (S)	3.433987204
NWVC01000000	Sphingomonas adhaesiva strain DSM 7418	3760237	Water	Water	4_clade	39	Prokaryotic Defense System	Stress (S)	3.663561646
NWVC01000000	Sphingomonas adhaesiva strain DSM 7418	3760237	Water	Water	4_clade	31	Peptidoglycan Biosynthesis and Degredation Proteins	Stress (S)	3.433987204
NWVD01000000	Sphingomonas ginsenosidimutans strain KACC 14949	3900947	Soil	Environment	4_clade	33	Chaperones and Folding Catalysts	Stress (S)	3.496507561
NWVD01000000	Sphingomonas ginsenosidimutans strain KACC 14949	3900947	Soil	Environment	4_clade	32	Prokaryotic Defense System	Stress (S)	3.465735903
NWVD01000000	Sphingomonas ginsenosidimutans strain KACC 14949	3900947	Soil	Environment	4_clade	32	Peptidoglycan Biosynthesis and Degredation Proteins	Stress (S)	3.465735903
OBMI01000000	Sphingomonas guangdongensis strain CGMCC 1.12672	3544824	Mine	Industrial	9_clade	29	Chaperones and Folding Catalysts	Stress (S)	3.36729583
OBMI01000000	Sphingomonas guangdongensis strain CGMCC 1.12672	3544824	Mine	Industrial	9_clade	22	Prokaryotic Defense System	Stress (S)	3.091042453
OBMI01000000	Sphingomonas guangdongensis strain CGMCC 1.12672	3544824	Mine	Industrial	9_clade	30	Peptidoglycan Biosynthesis and Degredation Proteins	Stress (S)	3.401197382
PGEN01000000	Sphingomonas koreensis strain JSS26	4398689	Water	Water	7_clade	36	Chaperones and Folding Catalysts	Stress (S)	3.583518938
PGEN01000000	Sphingomonas koreensis strain JSS26	4398689	Water	Water	7_clade	18	Prokaryotic Defense System	Stress (S)	2.890371758
PGEN01000000	Sphingomonas koreensis strain JSS26	4398689	Water	Water	7_clade	31	Peptidoglycan Biosynthesis and Degredation Proteins	Stress (S)	3.433987204
PGFU01000000	Sphingomonas sp. B093034	3752735	Environment	Environment	3_clade	29	Chaperones and Folding Catalysts	Stress (S)	3.36729583
PGFU01000000	Sphingomonas sp. B093034	3752735	Environment	Environment	3_clade	29	Prokaryotic Defense System	Stress (S)	3.36729583
PGFU01000000	Sphingomonas sp. B093034	3752735	Environment	Environment	3_clade	31	Peptidoglycan Biosynthesis and Degredation Proteins	Stress (S)	3.433987204
PHHF01000000	Sphingomonas fennica strain K101	4494276	Contaminated site	Contaminated site	12_clade	31	Chaperones and Folding Catalysts	Stress (S)	3.433987204
PHHF01000000	Sphingomonas fennica strain K101	4494276	Contaminated site	Contaminated site	12_clade	1	Proteasome	Stress (S)	0
PHHF01000000	Sphingomonas fennica strain K101	4494276	Contaminated site	Contaminated site	12_clade	37	Prokaryotic Defense System	Stress (S)	3.610917913
PHHF01000000	Sphingomonas fennica strain K101	4494276	Contaminated site	Contaminated site	12_clade	28	Peptidoglycan Biosynthesis and Degredation Proteins	Stress (S)	3.33220451
PZZN01000000	Sphingomonas aerolata strain NW12	3827482	Other	Other	1_clade	34	Chaperones and Folding Catalysts	Stress (S)	3.526360525
PZZN01000000	Sphingomonas aerolata strain NW12	3827482	Other	Other	1_clade	19	Prokaryotic Defense System	Stress (S)	2.944438979
PZZN01000000	Sphingomonas aerolata strain NW12	3827482	Other	Other	1_clade	32	Peptidoglycan Biosynthesis and Degredation Proteins	Stress (S)	3.465735903
QAOF01000000	Sphingomonas sp. PP-CE-3G-477	4090908	Environment	Environment	1_clade	30	Chaperones and Folding Catalysts	Stress (S)	3.401197382
QAOF01000000	Sphingomonas sp. PP-CE-3G-477	4090908	Environment	Environment	1_clade	1	Proteasome	Stress (S)	0
QAOF01000000	Sphingomonas sp. PP-CE-3G-477	4090908	Environment	Environment	1_clade	24	Prokaryotic Defense System	Stress (S)	3.17805383
QAOF01000000	Sphingomonas sp. PP-CE-3G-477	4090908	Environment	Environment	1_clade	33	Peptidoglycan Biosynthesis and Degredation Proteins	Stress (S)	3.496507561
QAOG01000000	Sphingomonas aurantiaca strain MA101b	4411230	Dust	Other	1_clade	32	Chaperones and Folding Catalysts	Stress (S)	3.465735903
QAOG01000000	Sphingomonas aurantiaca strain MA101b	4411230	Dust	Other	1_clade	1	Proteasome	Stress (S)	0
QAOG01000000	Sphingomonas aurantiaca strain MA101b	4411230	Dust	Other	1_clade	20	Prokaryotic Defense System	Stress (S)	2.995732274
QAOG01000000	Sphingomonas aurantiaca strain MA101b	4411230	Dust	Other	1_clade	33	Peptidoglycan Biosynthesis and Degredation Proteins	Stress (S)	3.496507561
QAYE01000000	Sphingomonas faeni strain MA-olki	4383558	Dust	Other	1_clade	31	Chaperones and Folding Catalysts	Stress (S)	3.433987204
QAYE01000000	Sphingomonas faeni strain MA-olki	4383558	Dust	Other	1_clade	1	Proteasome	Stress (S)	0
QAYE01000000	Sphingomonas faeni strain MA-olki	4383558	Dust	Other	1_clade	34	Prokaryotic Defense System	Stress (S)	3.526360525
QAYE01000000	Sphingomonas faeni strain MA-olki	4383558	Dust	Other	1_clade	35	Peptidoglycan Biosynthesis and Degredation Proteins	Stress (S)	3.555348061
QDFS01000000	Sphingomonas melonis strain TPD3008	3907412	Bioreactor	Industrial	2_clade	29	Chaperones and Folding Catalysts	Stress (S)	3.36729583
QDFS01000000	Sphingomonas melonis strain TPD3008	3907412	Bioreactor	Industrial	2_clade	24	Prokaryotic Defense System	Stress (S)	3.17805383
QDFS01000000	Sphingomonas melonis strain TPD3008	3907412	Bioreactor	Industrial	2_clade	34	Peptidoglycan Biosynthesis and Degredation Proteins	Stress (S)	3.526360525
QENQ01000000	Sphingomonas sp. L3B27	4221798	Root	Plant	6_clade	29	Chaperones and Folding Catalysts	Stress (S)	3.36729583
QENQ01000000	Sphingomonas sp. L3B27	4221798	Root	Plant	6_clade	36	Prokaryotic Defense System	Stress (S)	3.583518938
QENQ01000000	Sphingomonas sp. L3B27	4221798	Root	Plant	6_clade	31	Peptidoglycan Biosynthesis and Degredation Proteins	Stress (S)	3.433987204
QEOD01000000	Sphingomonas sp. CF311	4528757	Root	Plant	6_clade	34	Chaperones and Folding Catalysts	Stress (S)	3.526360525
QEOD01000000	Sphingomonas sp. CF311	4528757	Root	Plant	6_clade	15	Prokaryotic Defense System	Stress (S)	2.708050201
QEOD01000000	Sphingomonas sp. CF311	4528757	Root	Plant	6_clade	31	Peptidoglycan Biosynthesis and Degredation Proteins	Stress (S)	3.433987204
QFNF01000000	Sphingomonas hengshuiensis strain S2_018_000_R3_110	3219969	Clinical	Clinical	9_clade	36	Chaperones and Folding Catalysts	Stress (S)	3.583518938
QFNF01000000	Sphingomonas hengshuiensis strain S2_018_000_R3_110	3219969	Clinical	Clinical	9_clade	26	Prokaryotic Defense System	Stress (S)	3.258096538
QFNF01000000	Sphingomonas hengshuiensis strain S2_018_000_R3_110	3219969	Clinical	Clinical	9_clade	31	Peptidoglycan Biosynthesis and Degredation Proteins	Stress (S)	3.433987204
QFNL01000000	Sphingomonas sp. strain S2_018_000_R2_103	3841663	Clinical	Clinical	9_clade	31	Chaperones and Folding Catalysts	Stress (S)	3.433987204
QFNL01000000	Sphingomonas sp. strain S2_018_000_R2_103	3841663	Clinical	Clinical	9_clade	28	Prokaryotic Defense System	Stress (S)	3.33220451
QFNL01000000	Sphingomonas sp. strain S2_018_000_R2_103	3841663	Clinical	Clinical	9_clade	32	Peptidoglycan Biosynthesis and Degredation Proteins	Stress (S)	3.465735903
QFOB01000000	Sphingomonas sp. strain S2_012_000_R2_83	4568834	Clinical	Clinical	12_clade	35	Chaperones and Folding Catalysts	Stress (S)	3.555348061
QFOB01000000	Sphingomonas sp. strain S2_012_000_R2_83	4568834	Clinical	Clinical	12_clade	26	Prokaryotic Defense System	Stress (S)	3.258096538
QFOB01000000	Sphingomonas sp. strain S2_012_000_R2_83	4568834	Clinical	Clinical	12_clade	27	Peptidoglycan Biosynthesis and Degredation Proteins	Stress (S)	3.295836866
QFQI01000000	Sphingomonas taxi strain S2_005_001_R1_22	3311316	Clinical	Clinical	4_clade	30	Chaperones and Folding Catalysts	Stress (S)	3.401197382
QFQI01000000	Sphingomonas taxi strain S2_005_001_R1_22	3311316	Clinical	Clinical	4_clade	26	Prokaryotic Defense System	Stress (S)	3.258096538
QFQI01000000	Sphingomonas taxi strain S2_005_001_R1_22	3311316	Clinical	Clinical	4_clade	30	Peptidoglycan Biosynthesis and Degredation Proteins	Stress (S)	3.401197382
QLJC01000000	Sphingomonas koreensis strain SK-NIH.Env8_1116	5019965	Clinical	Clinical	7_clade	50	Chaperones and Folding Catalysts	Stress (S)	3.912023005
QLJC01000000	Sphingomonas koreensis strain SK-NIH.Env8_1116	5019965	Clinical	Clinical	7_clade	27	Prokaryotic Defense System	Stress (S)	3.295836866
QLJC01000000	Sphingomonas koreensis strain SK-NIH.Env8_1116	5019965	Clinical	Clinical	7_clade	32	Peptidoglycan Biosynthesis and Degredation Proteins	Stress (S)	3.465735903
QLJD01000000	Sphingomonas koreensis strain SK-NIH.Env4_1116	4882389	Clinical	Clinical	7_clade	49	Chaperones and Folding Catalysts	Stress (S)	3.891820298
QLJD01000000	Sphingomonas koreensis strain SK-NIH.Env4_1116	4882389	Clinical	Clinical	7_clade	24	Prokaryotic Defense System	Stress (S)	3.17805383
QLJD01000000	Sphingomonas koreensis strain SK-NIH.Env4_1116	4882389	Clinical	Clinical	7_clade	31	Peptidoglycan Biosynthesis and Degredation Proteins	Stress (S)	3.433987204
QLJE01000000	Sphingomonas koreensis strain SK-NIH.Env3_1116	4785774	Clinical	Clinical	7_clade	49	Chaperones and Folding Catalysts	Stress (S)	3.891820298
QLJE01000000	Sphingomonas koreensis strain SK-NIH.Env3_1116	4785774	Clinical	Clinical	7_clade	21	Prokaryotic Defense System	Stress (S)	3.044522438
QLJE01000000	Sphingomonas koreensis strain SK-NIH.Env3_1116	4785774	Clinical	Clinical	7_clade	31	Peptidoglycan Biosynthesis and Degredation Proteins	Stress (S)	3.433987204
QLJF01000000	Sphingomonas koreensis strain SK-NIH.Env2_1116	4916777	Clinical	Clinical	7_clade	50	Chaperones and Folding Catalysts	Stress (S)	3.912023005
QLJF01000000	Sphingomonas koreensis strain SK-NIH.Env2_1116	4916777	Clinical	Clinical	7_clade	24	Prokaryotic Defense System	Stress (S)	3.17805383
QLJF01000000	Sphingomonas koreensis strain SK-NIH.Env2_1116	4916777	Clinical	Clinical	7_clade	32	Peptidoglycan Biosynthesis and Degredation Proteins	Stress (S)	3.465735903
QLJG01000000	Sphingomonas koreensis strain SK-NIH.Pt6_1016	5047632	Clinical	Clinical	7_clade	49	Chaperones and Folding Catalysts	Stress (S)	3.891820298
QLJG01000000	Sphingomonas koreensis strain SK-NIH.Pt6_1016	5047632	Clinical	Clinical	7_clade	27	Prokaryotic Defense System	Stress (S)	3.295836866
QLJG01000000	Sphingomonas koreensis strain SK-NIH.Pt6_1016	5047632	Clinical	Clinical	7_clade	32	Peptidoglycan Biosynthesis and Degredation Proteins	Stress (S)	3.465735903
QLJH01000000	Sphingomonas sp. S-NIH.Pt15_0812	4204415	Clinical	Clinical	3_clade	29	Chaperones and Folding Catalysts	Stress (S)	3.36729583
QLJH01000000	Sphingomonas sp. S-NIH.Pt15_0812	4204415	Clinical	Clinical	3_clade	24	Prokaryotic Defense System	Stress (S)	3.17805383
QLJH01000000	Sphingomonas sp. S-NIH.Pt15_0812	4204415	Clinical	Clinical	3_clade	31	Peptidoglycan Biosynthesis and Degredation Proteins	Stress (S)	3.433987204
QLJI01000000	Sphingomonas koreensis strain SK-NIH.Pt4_0816	4904325	Animal	Animal	7_clade	49	Chaperones and Folding Catalysts	Stress (S)	3.891820298
QLJI01000000	Sphingomonas koreensis strain SK-NIH.Pt4_0816	4904325	Animal	Animal	7_clade	23	Prokaryotic Defense System	Stress (S)	3.135494216
QLJI01000000	Sphingomonas koreensis strain SK-NIH.Pt4_0816	4904325	Animal	Animal	7_clade	31	Peptidoglycan Biosynthesis and Degredation Proteins	Stress (S)	3.433987204
QLJJ01000000	Sphingomonas koreensis strain SK-NIH.Pt2_0716	4786800	Clinical	Clinical	7_clade	49	Chaperones and Folding Catalysts	Stress (S)	3.891820298
QLJJ01000000	Sphingomonas koreensis strain SK-NIH.Pt2_0716	4786800	Clinical	Clinical	7_clade	21	Prokaryotic Defense System	Stress (S)	3.044522438
QLJJ01000000	Sphingomonas koreensis strain SK-NIH.Pt2_0716	4786800	Clinical	Clinical	7_clade	31	Peptidoglycan Biosynthesis and Degredation Proteins	Stress (S)	3.433987204
QLJK01000000	Sphingomonas sp. S-NIH.Pt3_0716	5460032	Clinical	Clinical	10_clade	40	Chaperones and Folding Catalysts	Stress (S)	3.688879454
QLJK01000000	Sphingomonas sp. S-NIH.Pt3_0716	5460032	Clinical	Clinical	10_clade	1	Proteasome	Stress (S)	0
QLJK01000000	Sphingomonas sp. S-NIH.Pt3_0716	5460032	Clinical	Clinical	10_clade	32	Prokaryotic Defense System	Stress (S)	3.465735903
QLJK01000000	Sphingomonas sp. S-NIH.Pt3_0716	5460032	Clinical	Clinical	10_clade	33	Peptidoglycan Biosynthesis and Degredation Proteins	Stress (S)	3.496507561
QLJL01000000	Sphingomonas sp. S-NIH.Pt1_0416	4568209	Clinical	Clinical	3_clade	38	Chaperones and Folding Catalysts	Stress (S)	3.63758616
QLJL01000000	Sphingomonas sp. S-NIH.Pt1_0416	4568209	Clinical	Clinical	3_clade	35	Prokaryotic Defense System	Stress (S)	3.555348061
QLJL01000000	Sphingomonas sp. S-NIH.Pt1_0416	4568209	Clinical	Clinical	3_clade	32	Peptidoglycan Biosynthesis and Degredation Proteins	Stress (S)	3.465735903
QOBC01000000	Sphingomonas paucimobilis strain AIMST S2	4229034	Contaminated site	Contaminated site	3_clade	28	Chaperones and Folding Catalysts	Stress (S)	3.33220451
QOBC01000000	Sphingomonas paucimobilis strain AIMST S2	4229034	Contaminated site	Contaminated site	3_clade	23	Prokaryotic Defense System	Stress (S)	3.135494216
QOBC01000000	Sphingomonas paucimobilis strain AIMST S2	4229034	Contaminated site	Contaminated site	3_clade	31	Peptidoglycan Biosynthesis and Degredation Proteins	Stress (S)	3.433987204
QQNB01000000	Sphingomonas sp. WZY 27	3642396	Soil	Environment	5_clade	29	Chaperones and Folding Catalysts	Stress (S)	3.36729583
QQNB01000000	Sphingomonas sp. WZY 27	3642396	Soil	Environment	5_clade	34	Prokaryotic Defense System	Stress (S)	3.526360525
QQNB01000000	Sphingomonas sp. WZY 27	3642396	Soil	Environment	5_clade	31	Peptidoglycan Biosynthesis and Degredation Proteins	Stress (S)	3.433987204
QQWO01000000	Sphingomonas koreensis strain SK-NIH.Env10_0317	4787690	Clinical	Clinical	7_clade	49	Chaperones and Folding Catalysts	Stress (S)	3.891820298
QQWO01000000	Sphingomonas koreensis strain SK-NIH.Env10_0317	4787690	Clinical	Clinical	7_clade	21	Prokaryotic Defense System	Stress (S)	3.044522438
QQWO01000000	Sphingomonas koreensis strain SK-NIH.Env10_0317	4787690	Clinical	Clinical	7_clade	31	Peptidoglycan Biosynthesis and Degredation Proteins	Stress (S)	3.433987204
QQWP01000000	Sphingomonas koreensis strain SK-NY1_0417	4823432	Clinical	Clinical	7_clade	49	Chaperones and Folding Catalysts	Stress (S)	3.891820298
QQWP01000000	Sphingomonas koreensis strain SK-NY1_0417	4823432	Clinical	Clinical	7_clade	23	Prokaryotic Defense System	Stress (S)	3.135494216
QQWP01000000	Sphingomonas koreensis strain SK-NY1_0417	4823432	Clinical	Clinical	7_clade	32	Peptidoglycan Biosynthesis and Degredation Proteins	Stress (S)	3.465735903
QQWQ01000000	Sphingomonas koreensis strain SK-NIH.Env9_0217	4965399	Clinical	Clinical	7_clade	49	Chaperones and Folding Catalysts	Stress (S)	3.891820298
QQWQ01000000	Sphingomonas koreensis strain SK-NIH.Env9_0217	4965399	Clinical	Clinical	7_clade	24	Prokaryotic Defense System	Stress (S)	3.17805383
QQWQ01000000	Sphingomonas koreensis strain SK-NIH.Env9_0217	4965399	Clinical	Clinical	7_clade	31	Peptidoglycan Biosynthesis and Degredation Proteins	Stress (S)	3.433987204
QQWR01000000	Sphingomonas koreensis strain SK-NIH.Pt10_0210	4764269	Clinical	Clinical	7_clade	48	Chaperones and Folding Catalysts	Stress (S)	3.871201011
QQWR01000000	Sphingomonas koreensis strain SK-NIH.Pt10_0210	4764269	Clinical	Clinical	7_clade	21	Prokaryotic Defense System	Stress (S)	3.044522438
QQWR01000000	Sphingomonas koreensis strain SK-NIH.Pt10_0210	4764269	Clinical	Clinical	7_clade	31	Peptidoglycan Biosynthesis and Degredation Proteins	Stress (S)	3.433987204
QQWS01000000	Sphingomonas koreensis strain SK-NIH.Pt9_0208	4744211	Clinical	Clinical	7_clade	49	Chaperones and Folding Catalysts	Stress (S)	3.891820298
QQWS01000000	Sphingomonas koreensis strain SK-NIH.Pt9_0208	4744211	Clinical	Clinical	7_clade	21	Prokaryotic Defense System	Stress (S)	3.044522438
QQWS01000000	Sphingomonas koreensis strain SK-NIH.Pt9_0208	4744211	Clinical	Clinical	7_clade	31	Peptidoglycan Biosynthesis and Degredation Proteins	Stress (S)	3.433987204
QQWV01000000	Sphingomonas sp. ABOLH strain S-NIH.Pt17_1112	4105473	Clinical	Clinical	9_clade	33	Chaperones and Folding Catalysts	Stress (S)	3.496507561
QQWV01000000	Sphingomonas sp. ABOLH strain S-NIH.Pt17_1112	4105473	Clinical	Clinical	9_clade	39	Prokaryotic Defense System	Stress (S)	3.663561646
QQWV01000000	Sphingomonas sp. ABOLH strain S-NIH.Pt17_1112	4105473	Clinical	Clinical	9_clade	32	Peptidoglycan Biosynthesis and Degredation Proteins	Stress (S)	3.465735903
QQWW01000000	Sphingomonas sp. ABOLG strain S-NIH.Pt13_0512	3860080	Clinical	Clinical	4_clade	33	Chaperones and Folding Catalysts	Stress (S)	3.496507561
QQWW01000000	Sphingomonas sp. ABOLG strain S-NIH.Pt13_0512	3860080	Clinical	Clinical	4_clade	21	Prokaryotic Defense System	Stress (S)	3.044522438
QQWW01000000	Sphingomonas sp. ABOLG strain S-NIH.Pt13_0512	3860080	Clinical	Clinical	4_clade	36	Peptidoglycan Biosynthesis and Degredation Proteins	Stress (S)	3.583518938
QQWX01000000	Sphingomonas sp. ABOLF strain S-NIH.Pt19_1214	4047358	Clinical	Clinical	9_clade	33	Chaperones and Folding Catalysts	Stress (S)	3.496507561
QQWX01000000	Sphingomonas sp. ABOLF strain S-NIH.Pt19_1214	4047358	Clinical	Clinical	9_clade	28	Prokaryotic Defense System	Stress (S)	3.33220451
QQWX01000000	Sphingomonas sp. ABOLF strain S-NIH.Pt19_1214	4047358	Clinical	Clinical	9_clade	34	Peptidoglycan Biosynthesis and Degredation Proteins	Stress (S)	3.526360525
QQWY01000000	Sphingomonas sp. ABOLE strain S-NIH.Pt18_1212	5094757	Clinical	Clinical	6_clade	36	Chaperones and Folding Catalysts	Stress (S)	3.583518938
QQWY01000000	Sphingomonas sp. ABOLE strain S-NIH.Pt18_1212	5094757	Clinical	Clinical	6_clade	31	Prokaryotic Defense System	Stress (S)	3.433987204
QQWY01000000	Sphingomonas sp. ABOLE strain S-NIH.Pt18_1212	5094757	Clinical	Clinical	6_clade	33	Peptidoglycan Biosynthesis and Degredation Proteins	Stress (S)	3.496507561
QQWZ01000000	Sphingomonas sp. ABOLD strain S-NIH.Pt20_1215	4944567	Clinical	Clinical	6_clade	45	Chaperones and Folding Catalysts	Stress (S)	3.80666249
QQWZ01000000	Sphingomonas sp. ABOLD strain S-NIH.Pt20_1215	4944567	Clinical	Clinical	6_clade	38	Prokaryotic Defense System	Stress (S)	3.63758616
QQWZ01000000	Sphingomonas sp. ABOLD strain S-NIH.Pt20_1215	4944567	Clinical	Clinical	6_clade	34	Peptidoglycan Biosynthesis and Degredation Proteins	Stress (S)	3.526360525
QQXA01000000	Sphingomonas koreensis strain SK-NIH.Pt14_0612	4789666	Clinical	Clinical	7_clade	49	Chaperones and Folding Catalysts	Stress (S)	3.891820298
QQXA01000000	Sphingomonas koreensis strain SK-NIH.Pt14_0612	4789666	Clinical	Clinical	7_clade	21	Prokaryotic Defense System	Stress (S)	3.044522438
QQXA01000000	Sphingomonas koreensis strain SK-NIH.Pt14_0612	4789666	Clinical	Clinical	7_clade	31	Peptidoglycan Biosynthesis and Degredation Proteins	Stress (S)	3.433987204
QQXB01000000	Sphingomonas koreensis strain SK-NIH.Pt16_1112	5060159	Clinical	Clinical	7_clade	53	Chaperones and Folding Catalysts	Stress (S)	3.970291914
QQXB01000000	Sphingomonas koreensis strain SK-NIH.Pt16_1112	5060159	Clinical	Clinical	7_clade	21	Prokaryotic Defense System	Stress (S)	3.044522438
QQXB01000000	Sphingomonas koreensis strain SK-NIH.Pt16_1112	5060159	Clinical	Clinical	7_clade	35	Peptidoglycan Biosynthesis and Degredation Proteins	Stress (S)	3.555348061
QQXC01000000	Sphingomonas koreensis strain SK-NIH.Pt11_0411	4787864	Clinical	Clinical	7_clade	49	Chaperones and Folding Catalysts	Stress (S)	3.891820298
QQXC01000000	Sphingomonas koreensis strain SK-NIH.Pt11_0411	4787864	Clinical	Clinical	7_clade	22	Prokaryotic Defense System	Stress (S)	3.091042453
QQXC01000000	Sphingomonas koreensis strain SK-NIH.Pt11_0411	4787864	Clinical	Clinical	7_clade	31	Peptidoglycan Biosynthesis and Degredation Proteins	Stress (S)	3.433987204
QQXD01000000	Sphingomonas koreensis strain SK-NIH.Pt12_0112	5002229	Clinical	Clinical	7_clade	51	Chaperones and Folding Catalysts	Stress (S)	3.931825633
QQXD01000000	Sphingomonas koreensis strain SK-NIH.Pt12_0112	5002229	Clinical	Clinical	7_clade	24	Prokaryotic Defense System	Stress (S)	3.17805383
QQXD01000000	Sphingomonas koreensis strain SK-NIH.Pt12_0112	5002229	Clinical	Clinical	7_clade	31	Peptidoglycan Biosynthesis and Degredation Proteins	Stress (S)	3.433987204
QQXE01000000	Sphingomonas koreensis strain SK-NIH.Env5_1116	4793818	Clinical	Clinical	7_clade	49	Chaperones and Folding Catalysts	Stress (S)	3.891820298
QQXE01000000	Sphingomonas koreensis strain SK-NIH.Env5_1116	4793818	Clinical	Clinical	7_clade	21	Prokaryotic Defense System	Stress (S)	3.044522438
QQXE01000000	Sphingomonas koreensis strain SK-NIH.Env5_1116	4793818	Clinical	Clinical	7_clade	31	Peptidoglycan Biosynthesis and Degredation Proteins	Stress (S)	3.433987204
QQXF01000000	Sphingomonas koreensis strain SK-NIH.Env7_1116	4912538	Clinical	Clinical	7_clade	49	Chaperones and Folding Catalysts	Stress (S)	3.891820298
QQXF01000000	Sphingomonas koreensis strain SK-NIH.Env7_1116	4912538	Clinical	Clinical	7_clade	24	Prokaryotic Defense System	Stress (S)	3.17805383
QQXF01000000	Sphingomonas koreensis strain SK-NIH.Env7_1116	4912538	Clinical	Clinical	7_clade	31	Peptidoglycan Biosynthesis and Degredation Proteins	Stress (S)	3.433987204
QQXG01000000	Sphingomonas koreensis strain SK-NIH.Env1_1016	5133809	Clinical	Clinical	7_clade	49	Chaperones and Folding Catalysts	Stress (S)	3.891820298
QQXG01000000	Sphingomonas koreensis strain SK-NIH.Env1_1016	5133809	Clinical	Clinical	7_clade	26	Prokaryotic Defense System	Stress (S)	3.258096538
QQXG01000000	Sphingomonas koreensis strain SK-NIH.Env1_1016	5133809	Clinical	Clinical	7_clade	34	Peptidoglycan Biosynthesis and Degredation Proteins	Stress (S)	3.526360525
QTJP01000000	Sphingomonas crusticola strain MIMD3	3367145	Environment	Environment	12_clade	29	Chaperones and Folding Catalysts	Stress (S)	3.36729583
QTJP01000000	Sphingomonas crusticola strain MIMD3	3367145	Environment	Environment	12_clade	1	Proteasome	Stress (S)	0
QTJP01000000	Sphingomonas crusticola strain MIMD3	3367145	Environment	Environment	12_clade	16	Prokaryotic Defense System	Stress (S)	2.772588722
QTJP01000000	Sphingomonas crusticola strain MIMD3	3367145	Environment	Environment	12_clade	29	Peptidoglycan Biosynthesis and Degredation Proteins	Stress (S)	3.36729583
QWLV01000000	Sphingomonas sp. ZDH117	3541169	Soil	Environment	NA	28	Chaperones and Folding Catalysts	Stress (S)	3.33220451
QWLV01000000	Sphingomonas sp. ZDH117	3541169	Soil	Environment	NA	42	Prokaryotic Defense System	Stress (S)	3.737669618
QWLV01000000	Sphingomonas sp. ZDH117	3541169	Soil	Environment	NA	32	Peptidoglycan Biosynthesis and Degredation Proteins	Stress (S)	3.465735903
QYUM01000000	Sphingomonas sp. K2R01-6	4244097	Environment	Environment	11_clade	32	Chaperones and Folding Catalysts	Stress (S)	3.465735903
QYUM01000000	Sphingomonas sp. K2R01-6	4244097	Environment	Environment	11_clade	21	Prokaryotic Defense System	Stress (S)	3.044522438
QYUM01000000	Sphingomonas sp. K2R01-6	4244097	Environment	Environment	11_clade	33	Peptidoglycan Biosynthesis and Degredation Proteins	Stress (S)	3.496507561
RAPZ01000000	Sphingomonas sp. PP-CC-1A-547	4041245	Environment	Environment	1_clade	29	Chaperones and Folding Catalysts	Stress (S)	3.36729583
RAPZ01000000	Sphingomonas sp. PP-CC-1A-547	4041245	Environment	Environment	1_clade	1	Proteasome	Stress (S)	0
RAPZ01000000	Sphingomonas sp. PP-CC-1A-547	4041245	Environment	Environment	1_clade	29	Prokaryotic Defense System	Stress (S)	3.36729583
RAPZ01000000	Sphingomonas sp. PP-CC-1A-547	4041245	Environment	Environment	1_clade	34	Peptidoglycan Biosynthesis and Degredation Proteins	Stress (S)	3.526360525
RBIU01000000	Sphingomonas elodea strain 18a	4653764	Plant	Plant	6_clade	30	Chaperones and Folding Catalysts	Stress (S)	3.401197382
RBIU01000000	Sphingomonas elodea strain 18a	4653764	Plant	Plant	6_clade	27	Prokaryotic Defense System	Stress (S)	3.295836866
RBIU01000000	Sphingomonas elodea strain 18a	4653764	Plant	Plant	6_clade	31	Peptidoglycan Biosynthesis and Degredation Proteins	Stress (S)	3.433987204
RCWT01000000	Sphingomonas sp. PP-F2F-G114-C0414	4105809	Environment	Environment	1_clade	32	Chaperones and Folding Catalysts	Stress (S)	3.465735903
RCWT01000000	Sphingomonas sp. PP-F2F-G114-C0414	4105809	Environment	Environment	1_clade	1	Proteasome	Stress (S)	0
RCWT01000000	Sphingomonas sp. PP-F2F-G114-C0414	4105809	Environment	Environment	1_clade	25	Prokaryotic Defense System	Stress (S)	3.218875825
RCWT01000000	Sphingomonas sp. PP-F2F-G114-C0414	4105809	Environment	Environment	1_clade	33	Peptidoglycan Biosynthesis and Degredation Proteins	Stress (S)	3.496507561
RCWY01000000	Sphingomonas sp. PP-CE-3A-406	3977969	Environment	Environment	1_clade	29	Chaperones and Folding Catalysts	Stress (S)	3.36729583
RCWY01000000	Sphingomonas sp. PP-CE-3A-406	3977969	Environment	Environment	1_clade	1	Proteasome	Stress (S)	0
RCWY01000000	Sphingomonas sp. PP-CE-3A-406	3977969	Environment	Environment	1_clade	23	Prokaryotic Defense System	Stress (S)	3.135494216
RCWY01000000	Sphingomonas sp. PP-CE-3A-406	3977969	Environment	Environment	1_clade	33	Peptidoglycan Biosynthesis and Degredation Proteins	Stress (S)	3.496507561
RCZC01000000	Sphingomonas glacialis strain E6.1	5126166	Water	Water	5_clade	33	Chaperones and Folding Catalysts	Stress (S)	3.496507561
RCZC01000000	Sphingomonas glacialis strain E6.1	5126166	Water	Water	5_clade	1	Proteasome	Stress (S)	0
RCZC01000000	Sphingomonas glacialis strain E6.1	5126166	Water	Water	5_clade	33	Prokaryotic Defense System	Stress (S)	3.496507561
RCZC01000000	Sphingomonas glacialis strain E6.1	5126166	Water	Water	5_clade	34	Peptidoglycan Biosynthesis and Degredation Proteins	Stress (S)	3.526360525
RCZK01000000	Sphingomonas oligophenolica strain S5.1	3089412	Water	Water	2_clade	29	Chaperones and Folding Catalysts	Stress (S)	3.36729583
RCZK01000000	Sphingomonas oligophenolica strain S5.1	3089412	Water	Water	2_clade	29	Prokaryotic Defense System	Stress (S)	3.36729583
RCZK01000000	Sphingomonas oligophenolica strain S5.1	3089412	Water	Water	2_clade	35	Peptidoglycan Biosynthesis and Degredation Proteins	Stress (S)	3.555348061
RWKS01000000	Sphingomonas sp. TF3	4378946	Seed	Plant	5_clade	28	Chaperones and Folding Catalysts	Stress (S)	3.33220451
RWKS01000000	Sphingomonas sp. TF3	4378946	Seed	Plant	5_clade	40	Prokaryotic Defense System	Stress (S)	3.688879454
RWKS01000000	Sphingomonas sp. TF3	4378946	Seed	Plant	5_clade	33	Peptidoglycan Biosynthesis and Degredation Proteins	Stress (S)	3.496507561
SACN01000000	Sphingomonas sp. CCP-7	4883533	Water	Water	12_clade	33	Chaperones and Folding Catalysts	Stress (S)	3.496507561
SACN01000000	Sphingomonas sp. CCP-7	4883533	Water	Water	12_clade	34	Prokaryotic Defense System	Stress (S)	3.526360525
SACN01000000	Sphingomonas sp. CCP-7	4883533	Water	Water	12_clade	28	Peptidoglycan Biosynthesis and Degredation Proteins	Stress (S)	3.33220451
SCIN01000000	Sphingomonas sp. UV9	4250020	Water	Water	1_clade	31	Chaperones and Folding Catalysts	Stress (S)	3.433987204
SCIN01000000	Sphingomonas sp. UV9	4250020	Water	Water	1_clade	1	Proteasome	Stress (S)	0
SCIN01000000	Sphingomonas sp. UV9	4250020	Water	Water	1_clade	27	Prokaryotic Defense System	Stress (S)	3.295836866
SCIN01000000	Sphingomonas sp. UV9	4250020	Water	Water	1_clade	32	Peptidoglycan Biosynthesis and Degredation Proteins	Stress (S)	3.465735903
SCMK01000000	Sphingomonas sp. 1F27F7B	5004185	Water	Water	6_clade	34	Chaperones and Folding Catalysts	Stress (S)	3.526360525
SCMK01000000	Sphingomonas sp. 1F27F7B	5004185	Water	Water	6_clade	29	Prokaryotic Defense System	Stress (S)	3.36729583
SCMK01000000	Sphingomonas sp. 1F27F7B	5004185	Water	Water	6_clade	32	Peptidoglycan Biosynthesis and Degredation Proteins	Stress (S)	3.465735903
SCMZ01000000	Sphingomonas sp. 2SG	4263298	Water	Water	2_clade	30	Chaperones and Folding Catalysts	Stress (S)	3.401197382
SCMZ01000000	Sphingomonas sp. 2SG	4263298	Water	Water	2_clade	32	Prokaryotic Defense System	Stress (S)	3.465735903
SCMZ01000000	Sphingomonas sp. 2SG	4263298	Water	Water	2_clade	33	Peptidoglycan Biosynthesis and Degredation Proteins	Stress (S)	3.496507561
SCNF01000000	Sphingomonas sp. 3F27E9-B	5000606	Water	Water	6_clade	34	Chaperones and Folding Catalysts	Stress (S)	3.526360525
SCNF01000000	Sphingomonas sp. 3F27E9-B	5000606	Water	Water	6_clade	29	Prokaryotic Defense System	Stress (S)	3.36729583
SCNF01000000	Sphingomonas sp. 3F27E9-B	5000606	Water	Water	6_clade	32	Peptidoglycan Biosynthesis and Degredation Proteins	Stress (S)	3.465735903
SCNH01000000	Sphingomonas sp. 3F27F9	4572108	Water	Water	5_clade	33	Chaperones and Folding Catalysts	Stress (S)	3.496507561
SCNH01000000	Sphingomonas sp. 3F27F9	4572108	Water	Water	5_clade	1	Proteasome	Stress (S)	0
SCNH01000000	Sphingomonas sp. 3F27F9	4572108	Water	Water	5_clade	38	Prokaryotic Defense System	Stress (S)	3.63758616
SCNH01000000	Sphingomonas sp. 3F27F9	4572108	Water	Water	5_clade	34	Peptidoglycan Biosynthesis and Degredation Proteins	Stress (S)	3.526360525
SCNL01000000	Sphingomonas sp. 3P27F8	4066689	Water	Water	4_clade	37	Chaperones and Folding Catalysts	Stress (S)	3.610917913
SCNL01000000	Sphingomonas sp. 3P27F8	4066689	Water	Water	4_clade	24	Prokaryotic Defense System	Stress (S)	3.17805383
SCNL01000000	Sphingomonas sp. 3P27F8	4066689	Water	Water	4_clade	32	Peptidoglycan Biosynthesis and Degredation Proteins	Stress (S)	3.465735903
SDPT01000000	Sphingomonas desiccabilis strain CP1D	3607011	Environment	Environment	9_clade	29	Chaperones and Folding Catalysts	Stress (S)	3.36729583
SDPT01000000	Sphingomonas desiccabilis strain CP1D	3607011	Environment	Environment	9_clade	17	Prokaryotic Defense System	Stress (S)	2.833213344
SDPT01000000	Sphingomonas desiccabilis strain CP1D	3607011	Environment	Environment	9_clade	32	Peptidoglycan Biosynthesis and Degredation Proteins	Stress (S)	3.465735903
SGIS01000000	Sphingomonas sp. 3-7	5204106	Plant	Plant	5_clade	34	Chaperones and Folding Catalysts	Stress (S)	3.526360525
SGIS01000000	Sphingomonas sp. 3-7	5204106	Plant	Plant	5_clade	1	Proteasome	Stress (S)	0
SGIS01000000	Sphingomonas sp. 3-7	5204106	Plant	Plant	5_clade	40	Prokaryotic Defense System	Stress (S)	3.688879454
SGIS01000000	Sphingomonas sp. 3-7	5204106	Plant	Plant	5_clade	34	Peptidoglycan Biosynthesis and Degredation Proteins	Stress (S)	3.526360525
SGXR01000000	Sphingomonas sp. BK036	4219109	Plant	Plant	1_clade	33	Chaperones and Folding Catalysts	Stress (S)	3.496507561
SGXR01000000	Sphingomonas sp. BK036	4219109	Plant	Plant	1_clade	1	Proteasome	Stress (S)	0
SGXR01000000	Sphingomonas sp. BK036	4219109	Plant	Plant	1_clade	23	Prokaryotic Defense System	Stress (S)	3.135494216
SGXR01000000	Sphingomonas sp. BK036	4219109	Plant	Plant	1_clade	33	Peptidoglycan Biosynthesis and Degredation Proteins	Stress (S)	3.496507561
SLUY01000000	Sphingomonas sp. PP-CC-3G-468	4648014	Environment	Environment	1_clade	29	Chaperones and Folding Catalysts	Stress (S)	3.36729583
SLUY01000000	Sphingomonas sp. PP-CC-3G-468	4648014	Environment	Environment	1_clade	1	Proteasome	Stress (S)	0
SLUY01000000	Sphingomonas sp. PP-CC-3G-468	4648014	Environment	Environment	1_clade	35	Prokaryotic Defense System	Stress (S)	3.555348061
SLUY01000000	Sphingomonas sp. PP-CC-3G-468	4648014	Environment	Environment	1_clade	35	Peptidoglycan Biosynthesis and Degredation Proteins	Stress (S)	3.555348061
SLXN01000000	Sphingomonas sp. BK235	4906968	Plant	Plant	4_clade	30	Chaperones and Folding Catalysts	Stress (S)	3.401197382
SLXN01000000	Sphingomonas sp. BK235	4906968	Plant	Plant	4_clade	27	Prokaryotic Defense System	Stress (S)	3.295836866
SLXN01000000	Sphingomonas sp. BK235	4906968	Plant	Plant	4_clade	31	Peptidoglycan Biosynthesis and Degredation Proteins	Stress (S)	3.433987204
SLXW01000000	Sphingomonas sp. PP-CE-1G-424	4771401	Environment	Environment	1_clade	33	Chaperones and Folding Catalysts	Stress (S)	3.496507561
SLXW01000000	Sphingomonas sp. PP-CE-1G-424	4771401	Environment	Environment	1_clade	1	Proteasome	Stress (S)	0
SLXW01000000	Sphingomonas sp. PP-CE-1G-424	4771401	Environment	Environment	1_clade	35	Prokaryotic Defense System	Stress (S)	3.555348061
SLXW01000000	Sphingomonas sp. PP-CE-1G-424	4771401	Environment	Environment	1_clade	32	Peptidoglycan Biosynthesis and Degredation Proteins	Stress (S)	3.465735903
SLYA01000000	Sphingomonas sp. PP-CE-1A-559	4385209	Environment	Environment	1_clade	31	Chaperones and Folding Catalysts	Stress (S)	3.433987204
SLYA01000000	Sphingomonas sp. PP-CE-1A-559	4385209	Environment	Environment	1_clade	1	Proteasome	Stress (S)	0
SLYA01000000	Sphingomonas sp. PP-CE-1A-559	4385209	Environment	Environment	1_clade	22	Prokaryotic Defense System	Stress (S)	3.091042453
SLYA01000000	Sphingomonas sp. PP-CE-1A-559	4385209	Environment	Environment	1_clade	34	Peptidoglycan Biosynthesis and Degredation Proteins	Stress (S)	3.526360525
SLYD01000000	Sphingomonas sp. PP-F2F-A104-K0414	4553372	Environment	Environment	1_clade	35	Chaperones and Folding Catalysts	Stress (S)	3.555348061
SLYD01000000	Sphingomonas sp. PP-F2F-A104-K0414	4553372	Environment	Environment	1_clade	1	Proteasome	Stress (S)	0
SLYD01000000	Sphingomonas sp. PP-F2F-A104-K0414	4553372	Environment	Environment	1_clade	33	Prokaryotic Defense System	Stress (S)	3.496507561
SLYD01000000	Sphingomonas sp. PP-F2F-A104-K0414	4553372	Environment	Environment	1_clade	30	Peptidoglycan Biosynthesis and Degredation Proteins	Stress (S)	3.401197382
SLYF01000000	Sphingomonas sp. PP-CC-3A-396	4451294	Environment	Environment	1_clade	32	Chaperones and Folding Catalysts	Stress (S)	3.465735903
SLYF01000000	Sphingomonas sp. PP-CC-3A-396	4451294	Environment	Environment	1_clade	1	Proteasome	Stress (S)	0
SLYF01000000	Sphingomonas sp. PP-CC-3A-396	4451294	Environment	Environment	1_clade	32	Prokaryotic Defense System	Stress (S)	3.465735903
SLYF01000000	Sphingomonas sp. PP-CC-3A-396	4451294	Environment	Environment	1_clade	31	Peptidoglycan Biosynthesis and Degredation Proteins	Stress (S)	3.433987204
SLYP01000000	Sphingomonas sp. JUb134	3879424	Animal	Animal	9_clade	41	Chaperones and Folding Catalysts	Stress (S)	3.713572067
SLYP01000000	Sphingomonas sp. JUb134	3879424	Animal	Animal	9_clade	20	Prokaryotic Defense System	Stress (S)	2.995732274
SLYP01000000	Sphingomonas sp. JUb134	3879424	Animal	Animal	9_clade	32	Peptidoglycan Biosynthesis and Degredation Proteins	Stress (S)	3.465735903
SPDV01000000	Sphingomonas sp. 17J27-24	4485310	Soil	Environment	NA	33	Chaperones and Folding Catalysts	Stress (S)	3.496507561
SPDV01000000	Sphingomonas sp. 17J27-24	4485310	Soil	Environment	NA	30	Prokaryotic Defense System	Stress (S)	3.401197382
SPDV01000000	Sphingomonas sp. 17J27-24	4485310	Soil	Environment	NA	37	Peptidoglycan Biosynthesis and Degredation Proteins	Stress (S)	3.610917913
SPHY01000000	Sphingomonas sp. ZLT-5	3071096	Soil	Environment	11_clade	31	Chaperones and Folding Catalysts	Stress (S)	3.433987204
SPHY01000000	Sphingomonas sp. ZLT-5	3071096	Soil	Environment	11_clade	23	Prokaryotic Defense System	Stress (S)	3.135494216
SPHY01000000	Sphingomonas sp. ZLT-5	3071096	Soil	Environment	11_clade	28	Peptidoglycan Biosynthesis and Degredation Proteins	Stress (S)	3.33220451
SRXT01000000	Sphingomonas gei strain ZFGT-11	4661578	Soil	Environment	6_clade	32	Chaperones and Folding Catalysts	Stress (S)	3.465735903
SRXT01000000	Sphingomonas gei strain ZFGT-11	4661578	Soil	Environment	6_clade	27	Prokaryotic Defense System	Stress (S)	3.295836866
SRXT01000000	Sphingomonas gei strain ZFGT-11	4661578	Soil	Environment	6_clade	32	Peptidoglycan Biosynthesis and Degredation Proteins	Stress (S)	3.465735903
SRXU01000000	Sphingomonas naasensis strain KIS18-15	4339567	Soil	Environment	6_clade	32	Chaperones and Folding Catalysts	Stress (S)	3.465735903
SRXU01000000	Sphingomonas naasensis strain KIS18-15	4339567	Soil	Environment	6_clade	22	Prokaryotic Defense System	Stress (S)	3.091042453
SRXU01000000	Sphingomonas naasensis strain KIS18-15	4339567	Soil	Environment	6_clade	32	Peptidoglycan Biosynthesis and Degredation Proteins	Stress (S)	3.465735903
SSMY01000000	Sphingomonas sp. strain LY.26	3033329	Soil	Environment	5_clade	28	Chaperones and Folding Catalysts	Stress (S)	3.33220451
SSMY01000000	Sphingomonas sp. strain LY.26	3033329	Soil	Environment	5_clade	23	Prokaryotic Defense System	Stress (S)	3.135494216
SSMY01000000	Sphingomonas sp. strain LY.26	3033329	Soil	Environment	5_clade	30	Peptidoglycan Biosynthesis and Degredation Proteins	Stress (S)	3.401197382
SSTI01000000	Sphingomonas olei strain NM83_B4-11	3496536	Animal	Animal	4_clade	32	Chaperones and Folding Catalysts	Stress (S)	3.465735903
SSTI01000000	Sphingomonas olei strain NM83_B4-11	3496536	Animal	Animal	4_clade	18	Prokaryotic Defense System	Stress (S)	2.890371758
SSTI01000000	Sphingomonas olei strain NM83_B4-11	3496536	Animal	Animal	4_clade	35	Peptidoglycan Biosynthesis and Degredation Proteins	Stress (S)	3.555348061
SWKR01000000	Sphingomonas sp. L-1-4w-11	3268803	Water	Water	8_clade	28	Chaperones and Folding Catalysts	Stress (S)	3.33220451
SWKR01000000	Sphingomonas sp. L-1-4w-11	3268803	Water	Water	8_clade	21	Prokaryotic Defense System	Stress (S)	3.044522438
SWKR01000000	Sphingomonas sp. L-1-4w-11	3268803	Water	Water	8_clade	32	Peptidoglycan Biosynthesis and Degredation Proteins	Stress (S)	3.465735903
VDYR01000000	Sphingomonas japonica strain KC 7T	2861323	Animal	Animal	8_clade	28	Chaperones and Folding Catalysts	Stress (S)	3.33220451
VDYR01000000	Sphingomonas japonica strain KC 7T	2861323	Animal	Animal	8_clade	21	Prokaryotic Defense System	Stress (S)	3.044522438
VDYR01000000	Sphingomonas japonica strain KC 7T	2861323	Animal	Animal	8_clade	30	Peptidoglycan Biosynthesis and Degredation Proteins	Stress (S)	3.401197382
VFPZ01000000	Sphingomonas trueperi strain 1152a	4748179	Soil	Environment	6_clade	32	Chaperones and Folding Catalysts	Stress (S)	3.465735903
VFPZ01000000	Sphingomonas trueperi strain 1152a	4748179	Soil	Environment	6_clade	23	Prokaryotic Defense System	Stress (S)	3.135494216
VFPZ01000000	Sphingomonas trueperi strain 1152a	4748179	Soil	Environment	6_clade	30	Peptidoglycan Biosynthesis and Degredation Proteins	Stress (S)	3.401197382
VNIM01000000	Sphingomonas sp. R4DWN	4442331	Dust	Other	12_clade	32	Chaperones and Folding Catalysts	Stress (S)	3.465735903
VNIM01000000	Sphingomonas sp. R4DWN	4442331	Dust	Other	12_clade	25	Prokaryotic Defense System	Stress (S)	3.218875825
VNIM01000000	Sphingomonas sp. R4DWN	4442331	Dust	Other	12_clade	34	Peptidoglycan Biosynthesis and Degredation Proteins	Stress (S)	3.526360525
VOQR01000000	Sphingomonas ginsenosidivorax strain KHI67	4135604	Sediment	Water	1_clade	29	Chaperones and Folding Catalysts	Stress (S)	3.36729583
VOQR01000000	Sphingomonas ginsenosidivorax strain KHI67	4135604	Sediment	Water	1_clade	1	Proteasome	Stress (S)	0
VOQR01000000	Sphingomonas ginsenosidivorax strain KHI67	4135604	Sediment	Water	1_clade	34	Prokaryotic Defense System	Stress (S)	3.526360525
VOQR01000000	Sphingomonas ginsenosidivorax strain KHI67	4135604	Sediment	Water	1_clade	33	Peptidoglycan Biosynthesis and Degredation Proteins	Stress (S)	3.496507561
VTOU01000000	Sphingomonas sp. ZX	4115974	Environment	Environment	12_clade	29	Chaperones and Folding Catalysts	Stress (S)	3.36729583
VTOU01000000	Sphingomonas sp. ZX	4115974	Environment	Environment	12_clade	23	Prokaryotic Defense System	Stress (S)	3.135494216
VTOU01000000	Sphingomonas sp. ZX	4115974	Environment	Environment	12_clade	29	Peptidoglycan Biosynthesis and Degredation Proteins	Stress (S)	3.36729583
WQMS01000000	Sphingomonas sp. MAH-20	3350026	Environment	Environment	11_clade	31	Chaperones and Folding Catalysts	Stress (S)	3.433987204
WQMS01000000	Sphingomonas sp. MAH-20	3350026	Environment	Environment	11_clade	33	Prokaryotic Defense System	Stress (S)	3.496507561
WQMS01000000	Sphingomonas sp. MAH-20	3350026	Environment	Environment	11_clade	33	Peptidoglycan Biosynthesis and Degredation Proteins	Stress (S)	3.496507561
WRPJ01000000	Sphingomonas prati strain W18RD	3831002	Soil	Environment	12_clade	33	Chaperones and Folding Catalysts	Stress (S)	3.496507561
WRPJ01000000	Sphingomonas prati strain W18RD	3831002	Soil	Environment	12_clade	3	Proteasome	Stress (S)	1.098612289
WRPJ01000000	Sphingomonas prati strain W18RD	3831002	Soil	Environment	12_clade	24	Prokaryotic Defense System	Stress (S)	3.17805383
WRPJ01000000	Sphingomonas prati strain W18RD	3831002	Soil	Environment	12_clade	31	Peptidoglycan Biosynthesis and Degredation Proteins	Stress (S)	3.433987204
WRPK01000000	Sphingomonas formosensis strain CC-Nfb-2	6899075	Contaminated site	Contaminated site	12_clade	40	Chaperones and Folding Catalysts	Stress (S)	3.688879454
WRPK01000000	Sphingomonas formosensis strain CC-Nfb-2	6899075	Contaminated site	Contaminated site	12_clade	1	Proteasome	Stress (S)	0
WRPK01000000	Sphingomonas formosensis strain CC-Nfb-2	6899075	Contaminated site	Contaminated site	12_clade	40	Prokaryotic Defense System	Stress (S)	3.688879454
WRPK01000000	Sphingomonas formosensis strain CC-Nfb-2	6899075	Contaminated site	Contaminated site	12_clade	34	Peptidoglycan Biosynthesis and Degredation Proteins	Stress (S)	3.526360525
WSFN01000000	Sphingomonas sp. MAH-6	4370740	Soil	Environment	12_clade	33	Chaperones and Folding Catalysts	Stress (S)	3.496507561
WSFN01000000	Sphingomonas sp. MAH-6	4370740	Soil	Environment	12_clade	1	Proteasome	Stress (S)	0
WSFN01000000	Sphingomonas sp. MAH-6	4370740	Soil	Environment	12_clade	20	Prokaryotic Defense System	Stress (S)	2.995732274
WSFN01000000	Sphingomonas sp. MAH-6	4370740	Soil	Environment	12_clade	30	Peptidoglycan Biosynthesis and Degredation Proteins	Stress (S)	3.401197382
