# Supplementary material for: Variation in Sphingomonas traits across habitats and phylogenetic clades
Source: Front Microbiol. 2023 Apr 17;14:1146165. doi: 10.3389/fmicb.2023.1146165 (PMC10150699; doi:10.3389/fmicb.2023.1146165)
Supplement: Supplementary Data Sheet 4 — GhostKoala gene descriptions and Y-A-S classifications. [file Data_Sheet_4.CSV]

KEGG_Gene	Description	Trait	YAS
K01876	DARS2, aspS; aspartyl-tRNA synthetase [EC:6.1.1.12]	Amino Acid Related Enzymes	Growth (Y)
K00821	argD; acetylornithine/N-succinyldiaminopimelate aminotransferase [EC:2.6.1.11 2.6.1.17]	Amino Acid Related Enzymes	Growth (Y)
K01866	YARS, tyrS; tyrosyl-tRNA synthetase [EC:6.1.1.1]	Amino Acid Related Enzymes	Growth (Y)
K03342	pabBC; para-aminobenzoate synthetase / 4-amino-4-deoxychorismate lyase [EC:2.6.1.85 4.1.3.38]	Amino Acid Related Enzymes	Growth (Y)
K00812	aspB; aspartate aminotransferase [EC:2.6.1.1]	Amino Acid Related Enzymes	Growth (Y)
K01868	TARS, thrS; threonyl-tRNA synthetase [EC:6.1.1.3]	Amino Acid Related Enzymes	Growth (Y)
K01873	VARS, valS; valyl-tRNA synthetase [EC:6.1.1.9]	Amino Acid Related Enzymes	Growth (Y)
K01875	SARS, serS; seryl-tRNA synthetase [EC:6.1.1.11]	Amino Acid Related Enzymes	Growth (Y)
K00643	E2.3.1.37, ALAS; 5-aminolevulinate synthase [EC:2.3.1.37]	Amino Acid Related Enzymes	Growth (Y)
K01870	IARS, ileS; isoleucyl-tRNA synthetase [EC:6.1.1.5]	Amino Acid Related Enzymes	Growth (Y)
K01881	PARS, proS; prolyl-tRNA synthetase [EC:6.1.1.15]	Amino Acid Related Enzymes	Growth (Y)
K01874	MARS, metG; methionyl-tRNA synthetase [EC:6.1.1.10]	Amino Acid Related Enzymes	Growth (Y)
K01885	EARS, gltX; glutamyl-tRNA synthetase [EC:6.1.1.17]	Amino Acid Related Enzymes	Growth (Y)
K01879	glyS; glycyl-tRNA synthetase beta chain [EC:6.1.1.14]	Amino Acid Related Enzymes	Growth (Y)
K01878	glyQ; glycyl-tRNA synthetase alpha chain [EC:6.1.1.14]	Amino Acid Related Enzymes	Growth (Y)
K01872	AARS, alaS; alanyl-tRNA synthetase [EC:6.1.1.7]	Amino Acid Related Enzymes	Growth (Y)
K01887	RARS, argS; arginyl-tRNA synthetase [EC:6.1.1.19]	Amino Acid Related Enzymes	Growth (Y)
K00817	hisC; histidinol-phosphate aminotransferase [EC:2.6.1.9]	Amino Acid Related Enzymes	Growth (Y)
K00652	bioF; 8-amino-7-oxononanoate synthase [EC:2.3.1.47]	Amino Acid Related Enzymes	Growth (Y)
K01867	WARS, trpS; tryptophanyl-tRNA synthetase [EC:6.1.1.2]	Amino Acid Related Enzymes	Growth (Y)
K01883	CARS, cysS; cysteinyl-tRNA synthetase [EC:6.1.1.16]	Amino Acid Related Enzymes	Growth (Y)
K01894	gluQ; glutamyl-Q tRNA(Asp) synthetase [EC:6.1.1.-]	Amino Acid Related Enzymes	Growth (Y)
K14261	alaC; alanine-synthesizing transaminase [EC:2.6.1.-]	Amino Acid Related Enzymes	Growth (Y)
K04566	lysK; lysyl-tRNA synthetase, class I [EC:6.1.1.6]	Amino Acid Related Enzymes	Growth (Y)
K00824	dat; D-alanine transaminase [EC:2.6.1.21]	Amino Acid Related Enzymes	Growth (Y)
K00831	serC, PSAT1; phosphoserine aminotransferase [EC:2.6.1.52]	Amino Acid Related Enzymes	Growth (Y)
K00836	ectB, dat; diaminobutyrate-2-oxoglutarate transaminase [EC:2.6.1.76]	Amino Acid Related Enzymes	Growth (Y)
K00833	bioA; adenosylmethionine---8-amino-7-oxononanoate aminotransferase [EC:2.6.1.62]	Amino Acid Related Enzymes	Growth (Y)
K01890	FARSB, pheT; phenylalanyl-tRNA synthetase beta chain [EC:6.1.1.20]	Amino Acid Related Enzymes	Growth (Y)
K01889	FARSA, pheS; phenylalanyl-tRNA synthetase alpha chain [EC:6.1.1.20]	Amino Acid Related Enzymes	Growth (Y)
K01869	LARS, leuS; leucyl-tRNA synthetase [EC:6.1.1.4]	Amino Acid Related Enzymes	Growth (Y)
K00826	E2.6.1.42, ilvE; branched-chain amino acid aminotransferase [EC:2.6.1.42]	Amino Acid Related Enzymes	Growth (Y)
K01892	HARS, hisS; histidyl-tRNA synthetase [EC:6.1.1.21]	Amino Acid Related Enzymes	Growth (Y)
K00832	tyrB; aromatic-amino-acid transaminase [EC:2.6.1.57]	Amino Acid Related Enzymes	Growth (Y)
K14267	dapC; N-succinyldiaminopimelate aminotransferase [EC:2.6.1.17]	Amino Acid Related Enzymes	Growth (Y)
K00839	pucG; (S)-ureidoglycine---glyoxylate transaminase [EC:2.6.1.112]	Amino Acid Related Enzymes	Growth (Y)
K13017	wbpE, wlbC; UDP-2-acetamido-2-deoxy-ribo-hexuluronate aminotransferase [EC:2.6.1.98]	Amino Acid Related Enzymes	Growth (Y)
K12256	spuC; putrescine---pyruvate transaminase [EC:2.6.1.113]	Amino Acid Related Enzymes	Growth (Y)
K01845	hemL; glutamate-1-semialdehyde 2,1-aminomutase [EC:5.4.3.8]	Amino Acid Related Enzymes	Growth (Y)
K00639	kbl, GCAT; glycine C-acetyltransferase [EC:2.3.1.29]	Amino Acid Related Enzymes	Growth (Y)
K00822	E2.6.1.18; beta-alanine--pyruvate transaminase [EC:2.6.1.18]	Amino Acid Related Enzymes	Growth (Y)
K13010	per, rfbE; perosamine synthetase [EC:2.6.1.102]	Amino Acid Related Enzymes	Growth (Y)
K07250	gabT; 4-aminobutyrate aminotransferase / (S)-3-amino-2-methylpropionate transaminase / 5-aminovalerate transaminase [EC:2.6.1.19 2.6.1.22 2.6.1.48]	Amino Acid Related Enzymes	Growth (Y)
K10907	NA	Amino Acid Related Enzymes	Growth (Y)
K03430	NA	Amino Acid Related Enzymes	Growth (Y)
K00813	aspC; aspartate aminotransferase [EC:2.6.1.1]	Amino Acid Related Enzymes	Growth (Y)
K01893	NARS, asnS; asparaginyl-tRNA synthetase [EC:6.1.1.22]	Amino Acid Related Enzymes	Growth (Y)
K02805	wecE, rffA; dTDP-4-amino-4,6-dideoxygalactose transaminase [EC:2.6.1.59]	Amino Acid Related Enzymes	Growth (Y)
K00596	NA	Amino Acid Related Enzymes	Growth (Y)
K09251	patA; putrescine aminotransferase [EC:2.6.1.82]	Amino Acid Related Enzymes	Growth (Y)
K14155	patB, malY; cysteine-S-conjugate beta-lyase [EC:4.4.1.13]	Amino Acid Related Enzymes	Growth (Y)
K09698	gltX; nondiscriminating glutamyl-tRNA synthetase [EC:6.1.1.24]	Amino Acid Related Enzymes	Growth (Y)
K01897	ACSL, fadD; long-chain acyl-CoA synthetase [EC:6.2.1.3]	Lipid Biosynthesis Protein	Growth (Y)
K00666	K00666; fatty-acyl-CoA synthase [EC:6.2.1.-]	Lipid Biosynthesis Protein	Growth (Y)
K00645	fabD, MCAT, MCT1; [acyl-carrier-protein] S-malonyltransferase [EC:2.3.1.39]	Lipid Biosynthesis Protein	Growth (Y)
K00059	fabG, OAR1; 3-oxoacyl-[acyl-carrier protein] reductase [EC:1.1.1.100]	Lipid Biosynthesis Protein	Growth (Y)
K08591	plsY; acyl phosphate:glycerol-3-phosphate acyltransferase [EC:2.3.1.275]	Lipid Biosynthesis Protein	Growth (Y)
K10806	yciA; acyl-CoA thioesterase YciA [EC:3.1.2.-]	Lipid Biosynthesis Protein	Growth (Y)
K09458	fabF, OXSM, CEM1; 3-oxoacyl-[acyl-carrier-protein] synthase II [EC:2.3.1.179]	Lipid Biosynthesis Protein	Growth (Y)
K02372	fabZ; 3-hydroxyacyl-[acyl-carrier-protein] dehydratase [EC:4.2.1.59]	Lipid Biosynthesis Protein	Growth (Y)
K02371	fabK; enoyl-[acyl-carrier protein] reductase II [EC:1.3.1.9]	Lipid Biosynthesis Protein	Growth (Y)
K00648	fabH; 3-oxoacyl-[acyl-carrier-protein] synthase III [EC:2.3.1.180]	Lipid Biosynthesis Protein	Growth (Y)
K03621	plsX; phosphate acyltransferase [EC:2.3.1.274]	Lipid Biosynthesis Protein	Growth (Y)
K00208	fabI; enoyl-[acyl-carrier protein] reductase I [EC:1.3.1.9 1.3.1.10]	Lipid Biosynthesis Protein	Growth (Y)
K00655	plsC; 1-acyl-sn-glycerol-3-phosphate acyltransferase [EC:2.3.1.51]	Lipid Biosynthesis Protein	Growth (Y)
K01895	ACSS1_2, acs; acetyl-CoA synthetase [EC:6.2.1.1]	Lipid Biosynthesis Protein	Growth (Y)
K10804	tesA; acyl-CoA thioesterase I [EC:3.1.2.- 3.1.2.2 3.1.1.2 3.1.1.5]	Lipid Biosynthesis Protein	Growth (Y)
K20534	gtrB, csbB; polyisoprenyl-phosphate glycosyltransferase [EC:2.4.-.-]	Lipid Biosynthesis Protein	Growth (Y)
K10805	tesB; acyl-CoA thioesterase II [EC:3.1.2.-]	Lipid Biosynthesis Protein	Growth (Y)
K01908	ACSS3, prpE; propionyl-CoA synthetase [EC:6.2.1.17]	Lipid Biosynthesis Protein	Growth (Y)
K24012	acdAB; acetate---CoA ligase (ADP-forming) [EC:6.2.1.13]	Lipid Biosynthesis Protein	Growth (Y)
K12421	fadD9; fatty acid CoA ligase FadD9	Lipid Biosynthesis Protein	Growth (Y)
K01896	ACSM; medium-chain acyl-CoA synthetase [EC:6.2.1.2]	Lipid Biosynthesis Protein	Growth (Y)
K10255	FAD6, desA; acyl-lipid omega-6 desaturase (Delta-12 desaturase) [EC:1.14.19.23 1.14.19.45]	Lipid Biosynthesis Protein	Growth (Y)
K00507	SCD, desC; stearoyl-CoA desaturase (Delta-9 desaturase) [EC:1.14.19.1]	Lipid Biosynthesis Protein	Growth (Y)
K10780	NA	Lipid Biosynthesis Protein	Growth (Y)
K12976	pagL; lipid A 3-O-deacylase [EC:3.1.1.-]	Lipid Biosynthesis Protein	Growth (Y)
K01907	AACS, acsA; acetoacetyl-CoA synthetase [EC:6.2.1.16]	Lipid Biosynthesis Protein	Growth (Y)
K00631	plsB; glycerol-3-phosphate O-acyltransferase [EC:2.3.1.15]	Lipid Biosynthesis Protein	Growth (Y)
K13612	pksL; polyketide synthase PksL	Lipid Biosynthesis Protein	Growth (Y)
K12507	fadK; acyl-CoA synthetase [EC:6.2.1.-]	Lipid Biosynthesis Protein	Growth (Y)
K01876	DARS2, aspS; aspartyl-tRNA synthetase [EC:6.1.1.12]	Lipopolysaccharide Biosynthesis Proteins	Growth (Y)
K00821	argD; acetylornithine/N-succinyldiaminopimelate aminotransferase [EC:2.6.1.11 2.6.1.17]	Lipopolysaccharide Biosynthesis Proteins	Growth (Y)
K01866	YARS, tyrS; tyrosyl-tRNA synthetase [EC:6.1.1.1]	Lipopolysaccharide Biosynthesis Proteins	Growth (Y)
K03342	pabBC; para-aminobenzoate synthetase / 4-amino-4-deoxychorismate lyase [EC:2.6.1.85 4.1.3.38]	Lipopolysaccharide Biosynthesis Proteins	Growth (Y)
K00812	aspB; aspartate aminotransferase [EC:2.6.1.1]	Lipopolysaccharide Biosynthesis Proteins	Growth (Y)
K01868	TARS, thrS; threonyl-tRNA synthetase [EC:6.1.1.3]	Lipopolysaccharide Biosynthesis Proteins	Growth (Y)
K01873	VARS, valS; valyl-tRNA synthetase [EC:6.1.1.9]	Lipopolysaccharide Biosynthesis Proteins	Growth (Y)
K01875	SARS, serS; seryl-tRNA synthetase [EC:6.1.1.11]	Lipopolysaccharide Biosynthesis Proteins	Growth (Y)
K00643	E2.3.1.37, ALAS; 5-aminolevulinate synthase [EC:2.3.1.37]	Lipopolysaccharide Biosynthesis Proteins	Growth (Y)
K01870	IARS, ileS; isoleucyl-tRNA synthetase [EC:6.1.1.5]	Lipopolysaccharide Biosynthesis Proteins	Growth (Y)
K01881	PARS, proS; prolyl-tRNA synthetase [EC:6.1.1.15]	Lipopolysaccharide Biosynthesis Proteins	Growth (Y)
K01874	MARS, metG; methionyl-tRNA synthetase [EC:6.1.1.10]	Lipopolysaccharide Biosynthesis Proteins	Growth (Y)
K01885	EARS, gltX; glutamyl-tRNA synthetase [EC:6.1.1.17]	Lipopolysaccharide Biosynthesis Proteins	Growth (Y)
K01879	glyS; glycyl-tRNA synthetase beta chain [EC:6.1.1.14]	Lipopolysaccharide Biosynthesis Proteins	Growth (Y)
K01878	glyQ; glycyl-tRNA synthetase alpha chain [EC:6.1.1.14]	Lipopolysaccharide Biosynthesis Proteins	Growth (Y)
K01872	AARS, alaS; alanyl-tRNA synthetase [EC:6.1.1.7]	Lipopolysaccharide Biosynthesis Proteins	Growth (Y)
K01887	RARS, argS; arginyl-tRNA synthetase [EC:6.1.1.19]	Lipopolysaccharide Biosynthesis Proteins	Growth (Y)
K00817	hisC; histidinol-phosphate aminotransferase [EC:2.6.1.9]	Lipopolysaccharide Biosynthesis Proteins	Growth (Y)
K00652	bioF; 8-amino-7-oxononanoate synthase [EC:2.3.1.47]	Lipopolysaccharide Biosynthesis Proteins	Growth (Y)
K01867	WARS, trpS; tryptophanyl-tRNA synthetase [EC:6.1.1.2]	Lipopolysaccharide Biosynthesis Proteins	Growth (Y)
K00979	kdsB; 3-deoxy-manno-octulosonate cytidylyltransferase (CMP-KDO synthetase) [EC:2.7.7.38]	Lipopolysaccharide Biosynthesis Proteins	Growth (Y)
K06041	kdsD, kpsF; arabinose-5-phosphate isomerase [EC:5.3.1.13]	Lipopolysaccharide Biosynthesis Proteins	Growth (Y)
K01883	CARS, cysS; cysteinyl-tRNA synthetase [EC:6.1.1.16]	Lipopolysaccharide Biosynthesis Proteins	Growth (Y)
K01894	gluQ; glutamyl-Q tRNA(Asp) synthetase [EC:6.1.1.-]	Lipopolysaccharide Biosynthesis Proteins	Growth (Y)
K14261	alaC; alanine-synthesizing transaminase [EC:2.6.1.-]	Lipopolysaccharide Biosynthesis Proteins	Growth (Y)
K04566	lysK; lysyl-tRNA synthetase, class I [EC:6.1.1.6]	Lipopolysaccharide Biosynthesis Proteins	Growth (Y)
K00824	dat; D-alanine transaminase [EC:2.6.1.21]	Lipopolysaccharide Biosynthesis Proteins	Growth (Y)
K00831	serC, PSAT1; phosphoserine aminotransferase [EC:2.6.1.52]	Lipopolysaccharide Biosynthesis Proteins	Growth (Y)
K00836	ectB, dat; diaminobutyrate-2-oxoglutarate transaminase [EC:2.6.1.76]	Lipopolysaccharide Biosynthesis Proteins	Growth (Y)
K00833	bioA; adenosylmethionine---8-amino-7-oxononanoate aminotransferase [EC:2.6.1.62]	Lipopolysaccharide Biosynthesis Proteins	Growth (Y)
K01890	FARSB, pheT; phenylalanyl-tRNA synthetase beta chain [EC:6.1.1.20]	Lipopolysaccharide Biosynthesis Proteins	Growth (Y)
K01889	FARSA, pheS; phenylalanyl-tRNA synthetase alpha chain [EC:6.1.1.20]	Lipopolysaccharide Biosynthesis Proteins	Growth (Y)
K01869	LARS, leuS; leucyl-tRNA synthetase [EC:6.1.1.4]	Lipopolysaccharide Biosynthesis Proteins	Growth (Y)
K00826	E2.6.1.42, ilvE; branched-chain amino acid aminotransferase [EC:2.6.1.42]	Lipopolysaccharide Biosynthesis Proteins	Growth (Y)
K01627	kdsA; 2-dehydro-3-deoxyphosphooctonate aldolase (KDO 8-P synthase) [EC:2.5.1.55]	Lipopolysaccharide Biosynthesis Proteins	Growth (Y)
K01892	HARS, hisS; histidyl-tRNA synthetase [EC:6.1.1.21]	Lipopolysaccharide Biosynthesis Proteins	Growth (Y)
K00832	tyrB; aromatic-amino-acid transaminase [EC:2.6.1.57]	Lipopolysaccharide Biosynthesis Proteins	Growth (Y)
K20534	gtrB, csbB; polyisoprenyl-phosphate glycosyltransferase [EC:2.4.-.-]	Lipopolysaccharide Biosynthesis Proteins	Growth (Y)
K14267	dapC; N-succinyldiaminopimelate aminotransferase [EC:2.6.1.17]	Lipopolysaccharide Biosynthesis Proteins	Growth (Y)
K00839	pucG; (S)-ureidoglycine---glyoxylate transaminase [EC:2.6.1.112]	Lipopolysaccharide Biosynthesis Proteins	Growth (Y)
K13017	wbpE, wlbC; UDP-2-acetamido-2-deoxy-ribo-hexuluronate aminotransferase [EC:2.6.1.98]	Lipopolysaccharide Biosynthesis Proteins	Growth (Y)
K03271	gmhA, lpcA; D-sedoheptulose 7-phosphate isomerase [EC:5.3.1.28]	Lipopolysaccharide Biosynthesis Proteins	Growth (Y)
K12256	spuC; putrescine---pyruvate transaminase [EC:2.6.1.113]	Lipopolysaccharide Biosynthesis Proteins	Growth (Y)
K01845	hemL; glutamate-1-semialdehyde 2,1-aminomutase [EC:5.4.3.8]	Lipopolysaccharide Biosynthesis Proteins	Growth (Y)
K00639	kbl, GCAT; glycine C-acetyltransferase [EC:2.3.1.29]	Lipopolysaccharide Biosynthesis Proteins	Growth (Y)
K13012	wbqP; O-antigen biosynthesis protein WbqP	Lipopolysaccharide Biosynthesis Proteins	Growth (Y)
K00822	E2.6.1.18; beta-alanine--pyruvate transaminase [EC:2.6.1.18]	Lipopolysaccharide Biosynthesis Proteins	Growth (Y)
K13010	per, rfbE; perosamine synthetase [EC:2.6.1.102]	Lipopolysaccharide Biosynthesis Proteins	Growth (Y)
K03272	gmhC, hldE, waaE, rfaE; D-beta-D-heptose 7-phosphate kinase / D-beta-D-heptose 1-phosphate adenosyltransferase [EC:2.7.1.167 2.7.7.70]	Lipopolysaccharide Biosynthesis Proteins	Growth (Y)
K03273	gmhB; D-glycero-D-manno-heptose 1,7-bisphosphate phosphatase [EC:3.1.3.82 3.1.3.83]	Lipopolysaccharide Biosynthesis Proteins	Growth (Y)
K07250	gabT; 4-aminobutyrate aminotransferase / (S)-3-amino-2-methylpropionate transaminase / 5-aminovalerate transaminase [EC:2.6.1.19 2.6.1.22 2.6.1.48]	Lipopolysaccharide Biosynthesis Proteins	Growth (Y)
K12976	pagL; lipid A 3-O-deacylase [EC:3.1.1.-]	Lipopolysaccharide Biosynthesis Proteins	Growth (Y)
K10907	NA	Lipopolysaccharide Biosynthesis Proteins	Growth (Y)
K13005	rfbV, wbaV; O-antigen biosynthesis alpha-1,3-abequosyltransferase [EC:2.4.1.60]	Lipopolysaccharide Biosynthesis Proteins	Growth (Y)
K12990	rfbF, rhlC; rhamnosyltransferase [EC:2.4.1.-]	Lipopolysaccharide Biosynthesis Proteins	Growth (Y)
K03430	NA	Lipopolysaccharide Biosynthesis Proteins	Growth (Y)
K02536	lpxD; UDP-3-O-[3-hydroxymyristoyl] glucosamine N-acyltransferase [EC:2.3.1.191]	Lipopolysaccharide Biosynthesis Proteins	Growth (Y)
K03274	gmhD, rfaD; ADP-L-glycero-D-manno-heptose 6-epimerase [EC:5.1.3.20]	Lipopolysaccharide Biosynthesis Proteins	Growth (Y)
K00813	aspC; aspartate aminotransferase [EC:2.6.1.1]	Lipopolysaccharide Biosynthesis Proteins	Growth (Y)
K12991	rfbG; rhamnosyltransferase [EC:2.4.1.-]	Lipopolysaccharide Biosynthesis Proteins	Growth (Y)
K02527	kdtA, waaA; 3-deoxy-D-manno-octulosonic-acid transferase [EC:2.4.99.12 2.4.99.13 2.4.99.14 2.4.99.15]	Lipopolysaccharide Biosynthesis Proteins	Growth (Y)
K21345	rfaE2; D-glycero-beta-D-manno-heptose 1-phosphate adenylyltransferase [EC:2.7.7.70]	Lipopolysaccharide Biosynthesis Proteins	Growth (Y)
K21344	rfaE1; D-glycero-beta-D-manno-heptose-7-phosphate kinase [EC:2.7.1.167]	Lipopolysaccharide Biosynthesis Proteins	Growth (Y)
K09953	lpxR; lipid A 3-O-deacylase [EC:3.1.1.-]	Lipopolysaccharide Biosynthesis Proteins	Growth (Y)
K00596	NA	Lipopolysaccharide Biosynthesis Proteins	Growth (Y)
K09251	patA; putrescine aminotransferase [EC:2.6.1.82]	Lipopolysaccharide Biosynthesis Proteins	Growth (Y)
K04046	yegD; hypothetical chaperone protein	Chaperones and Folding Catalysts	Stress (S)
K03695	clpB; ATP-dependent Clp protease ATP-binding subunit ClpB	Chaperones and Folding Catalysts	Stress (S)
K03771	surA; peptidyl-prolyl cis-trans isomerase SurA [EC:5.2.1.8]	Chaperones and Folding Catalysts	Stress (S)
K03767	PPIA; peptidyl-prolyl cis-trans isomerase A (cyclophilin A) [EC:5.2.1.8]	Chaperones and Folding Catalysts	Stress (S)
K04083	hslO; molecular chaperone Hsp33	Chaperones and Folding Catalysts	Stress (S)
K04078	groES, HSPE1; chaperonin GroES	Chaperones and Folding Catalysts	Stress (S)
K04077	groEL, HSPD1; chaperonin GroEL	Chaperones and Folding Catalysts	Stress (S)
K03667	hslU; ATP-dependent HslUV protease ATP-binding subunit HslU	Chaperones and Folding Catalysts	Stress (S)
K03671	trxA; thioredoxin 1	Chaperones and Folding Catalysts	Stress (S)
K04080	ibpA; molecular chaperone IbpA	Chaperones and Folding Catalysts	Stress (S)
K02199	ccmG, dsbE; cytochrome c biogenesis protein CcmG, thiol:disulfide interchange protein DsbE	Chaperones and Folding Catalysts	Stress (S)
K03544	clpX, CLPX; ATP-dependent Clp protease ATP-binding subunit ClpX	Chaperones and Folding Catalysts	Stress (S)
K02108	ATPF0A, atpB; F-type H+-transporting ATPase subunit a	Chaperones and Folding Catalysts	Stress (S)
K03694	clpA; ATP-dependent Clp protease ATP-binding subunit ClpA	Chaperones and Folding Catalysts	Stress (S)
K04771	degP, htrA; serine protease Do [EC:3.4.21.107]	Chaperones and Folding Catalysts	Stress (S)
K03686	dnaJ; molecular chaperone DnaJ	Chaperones and Folding Catalysts	Stress (S)
K04043	dnaK, HSPA9; molecular chaperone DnaK	Chaperones and Folding Catalysts	Stress (S)
K09796	pccA; periplasmic copper chaperone A	Chaperones and Folding Catalysts	Stress (S)
K03687	GRPE; molecular chaperone GrpE	Chaperones and Folding Catalysts	Stress (S)
K03676	grxC, GLRX, GLRX2; glutaredoxin 3	Chaperones and Folding Catalysts	Stress (S)
K07390	grxD, GLRX5; monothiol glutaredoxin	Chaperones and Folding Catalysts	Stress (S)
K03798	ftsH, hflB; cell division protease FtsH [EC:3.4.24.-]	Chaperones and Folding Catalysts	Stress (S)
K03770	ppiD; peptidyl-prolyl cis-trans isomerase D [EC:5.2.1.8]	Chaperones and Folding Catalysts	Stress (S)
K04762	hslR; ribosome-associated heat shock protein Hsp15	Chaperones and Folding Catalysts	Stress (S)
K03071	secB; preprotein translocase subunit SecB	Chaperones and Folding Catalysts	Stress (S)
K03772	fkpA; FKBP-type peptidyl-prolyl cis-trans isomerase FkpA [EC:5.2.1.8]	Chaperones and Folding Catalysts	Stress (S)
K05838	ybbN; putative thioredoxin	Chaperones and Folding Catalysts	Stress (S)
K03981	dsbC; thiol:disulfide interchange protein DsbC [EC:5.3.4.1]	Chaperones and Folding Catalysts	Stress (S)
K13993	HSP20; HSP20 family protein	Chaperones and Folding Catalysts	Stress (S)
K07346	fimC; fimbrial chaperone protein	Chaperones and Folding Catalysts	Stress (S)
K04079	HSP90A, htpG; molecular chaperone HtpG	Chaperones and Folding Catalysts	Stress (S)
K03672	trxC; thioredoxin 2 [EC:1.8.1.8]	Chaperones and Folding Catalysts	Stress (S)
K04652	hypB; hydrogenase nickel incorporation protein HypB	Chaperones and Folding Catalysts	Stress (S)
K04651	hypA, hybF; hydrogenase nickel incorporation protein HypA/HybF	Chaperones and Folding Catalysts	Stress (S)
K05516	cbpA; curved DNA-binding protein	Chaperones and Folding Catalysts	Stress (S)
K04045	hscC; molecular chaperone HscC	Chaperones and Folding Catalysts	Stress (S)
K12373	HEXA_B; hexosaminidase [EC:3.2.1.52]	Chaperones and Folding Catalysts	Stress (S)
K03773	fklB; FKBP-type peptidyl-prolyl cis-trans isomerase FklB [EC:5.2.1.8]	Chaperones and Folding Catalysts	Stress (S)
K03769	ppiC; peptidyl-prolyl cis-trans isomerase C [EC:5.2.1.8]	Chaperones and Folding Catalysts	Stress (S)
K03774	NA	Chaperones and Folding Catalysts	Stress (S)
K08651	E3.4.21.66; thermitase [EC:3.4.21.66]	Chaperones and Folding Catalysts	Stress (S)
K05801	djlA; DnaJ like chaperone protein	Chaperones and Folding Catalysts	Stress (S)
K07154	hipA; serine/threonine-protein kinase HipA [EC:2.7.11.1]	Prokaryotic Defense System	Stress (S)
K07317	K07317; adenine-specific DNA-methyltransferase [EC:2.1.1.72]	Prokaryotic Defense System	Stress (S)
K07172	mazE, chpAI; antitoxin MazE	Prokaryotic Defense System	Stress (S)
K18828	mvpA, vapC; tRNA(fMet)-specific endonuclease VapC [EC:3.1.-.-]	Prokaryotic Defense System	Stress (S)
K09159	cptB; antitoxin CptB	Prokaryotic Defense System	Stress (S)
K13581	ccrM; modification methylase [EC:2.1.1.72]	Prokaryotic Defense System	Stress (S)
K04487	iscS, NFS1; cysteine desulfurase [EC:2.8.1.7]	Prokaryotic Defense System	Stress (S)
K02622	parE; topoisomerase IV subunit B [EC:5.6.2.2]	Prokaryotic Defense System	Stress (S)
K03569	mreB; rod shape-determining protein MreB and related proteins	Prokaryotic Defense System	Stress (S)
K01885	EARS, gltX; glutamyl-tRNA synthetase [EC:6.1.1.17]	Prokaryotic Defense System	Stress (S)
K02621	parC; topoisomerase IV subunit A [EC:5.6.2.2]	Prokaryotic Defense System	Stress (S)
K03531	ftsZ; cell division protein FtsZ	Prokaryotic Defense System	Stress (S)
K03973	pspC; phage shock protein C	Prokaryotic Defense System	Stress (S)
K19092	parE1_3_4; toxin ParE1/3/4	Prokaryotic Defense System	Stress (S)
K07746	parD1_3_4; antitoxin ParD1/3/4	Prokaryotic Defense System	Stress (S)
K19171	dndD; DNA sulfur modification protein DndD	Prokaryotic Defense System	Stress (S)
K15773	hipB; HTH-type transcriptional regulator / antitoxin HipB	Prokaryotic Defense System	Stress (S)
K13655	mqsA; HTH-type transcriptional regulator / antitoxin MqsA	Prokaryotic Defense System	Stress (S)
K03970	pspB; phage shock protein B	Prokaryotic Defense System	Stress (S)
K19157	yafQ; mRNA interferase YafQ [EC:3.1.-.-]	Prokaryotic Defense System	Stress (S)
K07473	dinJ; DNA-damage-inducible protein J	Prokaryotic Defense System	Stress (S)
K00558	DNMT1, dcm; DNA (cytosine-5)-methyltransferase 1 [EC:2.1.1.37]	Prokaryotic Defense System	Stress (S)
K07334	higB-1; toxin HigB-1	Prokaryotic Defense System	Stress (S)
K21498	higA-1; antitoxin HigA-1	Prokaryotic Defense System	Stress (S)
K07062	fitB; toxin FitB [EC:3.1.-.-]	Prokaryotic Defense System	Stress (S)
K01153	hsdR; type I restriction enzyme, R subunit [EC:3.1.21.3]	Prokaryotic Defense System	Stress (S)
K03427	hsdM; type I restriction enzyme M protein [EC:2.1.1.72]	Prokaryotic Defense System	Stress (S)
K01154	hsdS; type I restriction enzyme, S subunit [EC:3.1.21.3]	Prokaryotic Defense System	Stress (S)
K06223	dam; DNA adenine methylase [EC:2.1.1.72]	Prokaryotic Defense System	Stress (S)
K06218	relE, stbE; mRNA interferase RelE/StbE	Prokaryotic Defense System	Stress (S)
K19169	dndB; DNA sulfur modification protein DndB	Prokaryotic Defense System	Stress (S)
K19163	ccdB; toxin CcdB	Prokaryotic Defense System	Stress (S)
K19164	ccdA; antitoxin CcdA	Prokaryotic Defense System	Stress (S)
K19159	yefM; antitoxin YefM	Prokaryotic Defense System	Stress (S)
K19158	yoeB; toxin YoeB [EC:3.1.-.-]	Prokaryotic Defense System	Stress (S)
K18918	relB; RHH-type transcriptional regulator, rel operon repressor / antitoxin RelB	Prokaryotic Defense System	Stress (S)
K07171	mazF, ndoA, chpA; mRNA interferase MazF [EC:3.1.-.-]	Prokaryotic Defense System	Stress (S)
K07448	mrr; restriction system protein	Prokaryotic Defense System	Stress (S)
K19686	vapC; ribonuclease VapC [EC:3.1.-.-]	Prokaryotic Defense System	Stress (S)
K07319	yhdJ; adenine-specific DNA-methyltransferase [EC:2.1.1.72]	Prokaryotic Defense System	Stress (S)
K19687	vapB; antitoxin VapB	Prokaryotic Defense System	Stress (S)
K00571	E2.1.1.72; site-specific DNA-methyltransferase (adenine-specific) [EC:2.1.1.72]	Prokaryotic Defense System	Stress (S)
K07341	doc; death on curing protein	Prokaryotic Defense System	Stress (S)
K07451	mcrA; 5-methylcytosine-specific restriction enzyme A [EC:3.1.21.-]	Prokaryotic Defense System	Stress (S)
K18842	chpS, chpBI; antitoxin ChpS	Prokaryotic Defense System	Stress (S)
K18841	chpB, chpBK; mRNA interferase ChpB [EC:3.1.-.-]	Prokaryotic Defense System	Stress (S)
K19147	mcrC; 5-methylcytosine-specific restriction enzyme subunit McrC	Prokaryotic Defense System	Stress (S)
K07452	mcrB; 5-methylcytosine-specific restriction enzyme B [EC:3.1.21.-]	Prokaryotic Defense System	Stress (S)
K18829	mvpT, vapB; antitoxin VapB	Prokaryotic Defense System	Stress (S)
K07318	K07318; adenine-specific DNA-methyltransferase [EC:2.1.1.72]	Prokaryotic Defense System	Stress (S)
K21495	fitA; antitoxin FitA	Prokaryotic Defense System	Stress (S)
K01155	E3.1.21.4; type II restriction enzyme [EC:3.1.21.4]	Prokaryotic Defense System	Stress (S)
K18831	higA; HTH-type transcriptional regulator / antitoxin HigA	Prokaryotic Defense System	Stress (S)
K19166	higB; mRNA interferase HigB [EC:3.1.-.-]	Prokaryotic Defense System	Stress (S)
K07316	mod; adenine-specific DNA-methyltransferase [EC:2.1.1.72]	Prokaryotic Defense System	Stress (S)
K01156	res; type III restriction enzyme [EC:3.1.21.5]	Prokaryotic Defense System	Stress (S)
K09951	cas2; CRISPR-associated protein Cas2	Prokaryotic Defense System	Stress (S)
K15342	cas1; CRISP-associated protein Cas1	Prokaryotic Defense System	Stress (S)
K09952	csn1, cas9; CRISPR-associated endonuclease Csn1 [EC:3.1.-.-]	Prokaryotic Defense System	Stress (S)
K19117	csd1, cas8c; CRISPR-associated protein Csd1	Prokaryotic Defense System	Stress (S)
K19119	cas5d; CRISPR-associated protein Cas5d	Prokaryotic Defense System	Stress (S)
K07012	cas3; CRISPR-associated endonuclease/helicase Cas3 [EC:3.1.-.- 3.6.4.-]	Prokaryotic Defense System	Stress (S)
K18923	stbD; antitoxin StbD	Prokaryotic Defense System	Stress (S)
K19170	dndC; DNA sulfur modification protein DndC	Prokaryotic Defense System	Stress (S)
K24451	NA	Prokaryotic Defense System	Stress (S)
K19155	yhaV; toxin YhaV [EC:3.1.-.-]	Prokaryotic Defense System	Stress (S)
K19156	prlF, sohA; antitoxin PrlF	Prokaryotic Defense System	Stress (S)
K19172	dndE; DNA sulfur modification protein DndE	Prokaryotic Defense System	Stress (S)
K19123	casA, cse1; CRISPR system Cascade subunit CasA	Prokaryotic Defense System	Stress (S)
K19124	casC, cse4; CRISPR system Cascade subunit CasC	Prokaryotic Defense System	Stress (S)
K19125	casD, cse5; CRISPR system Cascade subunit CasD	Prokaryotic Defense System	Stress (S)
K19126	casE, cse3; CRISPR system Cascade subunit CasE	Prokaryotic Defense System	Stress (S)
K19118	csd2, cas7; CRISPR-associated protein Csd2	Prokaryotic Defense System	Stress (S)
K19175	dptH; DNA phosphorothioation-dependent restriction protein DptH	Prokaryotic Defense System	Stress (S)
K07464	cas4; CRISPR-associated exonuclease Cas4 [EC:3.1.12.1]	Prokaryotic Defense System	Stress (S)
K18843	hicB; antitoxin HicB	Prokaryotic Defense System	Stress (S)
K13651	NA	Prokaryotic Defense System	Stress (S)
K06153	bacA; undecaprenyl-diphosphatase [EC:3.6.1.27]	Peptidoglycan Biosynthesis and Degredation Proteins	Stress (S)
K21470	ycbB; L,D-transpeptidase YcbB	Peptidoglycan Biosynthesis and Degredation Proteins	Stress (S)
K08309	slt; soluble lytic murein transglycosylase [EC:4.2.2.-]	Peptidoglycan Biosynthesis and Degredation Proteins	Stress (S)
K01776	murI; glutamate racemase [EC:5.1.1.3]	Peptidoglycan Biosynthesis and Degredation Proteins	Stress (S)
K05366	mrcA; penicillin-binding protein 1A [EC:2.4.1.129 3.4.16.4]	Peptidoglycan Biosynthesis and Degredation Proteins	Stress (S)
K05515	mrdA; penicillin-binding protein 2 [EC:3.4.16.4]	Peptidoglycan Biosynthesis and Degredation Proteins	Stress (S)
K01775	alr; alanine racemase [EC:5.1.1.1]	Peptidoglycan Biosynthesis and Degredation Proteins	Stress (S)
K08305	mltB; membrane-bound lytic murein transglycosylase B [EC:4.2.2.-]	Peptidoglycan Biosynthesis and Degredation Proteins	Stress (S)
K07258	dacC, dacA, dacD; serine-type D-Ala-D-Ala carboxypeptidase (penicillin-binding protein 5/6) [EC:3.4.16.4]	Peptidoglycan Biosynthesis and Degredation Proteins	Stress (S)
K21472	lytH; peptidoglycan LD-endopeptidase LytH [EC:3.4.-.-]	Peptidoglycan Biosynthesis and Degredation Proteins	Stress (S)
K19302	bcrC; undecaprenyl-diphosphatase [EC:3.6.1.27]	Peptidoglycan Biosynthesis and Degredation Proteins	Stress (S)
K03814	mtgA; monofunctional glycosyltransferase [EC:2.4.1.129]	Peptidoglycan Biosynthesis and Degredation Proteins	Stress (S)
K01921	ddl; D-alanine-D-alanine ligase [EC:6.3.2.4]	Peptidoglycan Biosynthesis and Degredation Proteins	Stress (S)
K02563	murG; UDP-N-acetylglucosamine--N-acetylmuramyl-(pentapeptide) pyrophosphoryl-undecaprenol N-acetylglucosamine transferase [EC:2.4.1.227]	Peptidoglycan Biosynthesis and Degredation Proteins	Stress (S)
K01924	murC; UDP-N-acetylmuramate--alanine ligase [EC:6.3.2.8]	Peptidoglycan Biosynthesis and Degredation Proteins	Stress (S)
K00075	murB; UDP-N-acetylmuramate dehydrogenase [EC:1.3.1.98]	Peptidoglycan Biosynthesis and Degredation Proteins	Stress (S)
K01925	murD; UDP-N-acetylmuramoylalanine--D-glutamate ligase [EC:6.3.2.9]	Peptidoglycan Biosynthesis and Degredation Proteins	Stress (S)
K01000	mraY; phospho-N-acetylmuramoyl-pentapeptide-transferase [EC:2.7.8.13]	Peptidoglycan Biosynthesis and Degredation Proteins	Stress (S)
K01928	murE; UDP-N-acetylmuramoyl-L-alanyl-D-glutamate--2,6-diaminopimelate ligase [EC:6.3.2.13]	Peptidoglycan Biosynthesis and Degredation Proteins	Stress (S)
K03587	ftsI; cell division protein FtsI (penicillin-binding protein 3) [EC:3.4.16.4]	Peptidoglycan Biosynthesis and Degredation Proteins	Stress (S)
K03980	murJ, mviN; putative peptidoglycan lipid II flippase	Peptidoglycan Biosynthesis and Degredation Proteins	Stress (S)
K08304	mltA; membrane-bound lytic murein transglycosylase A [EC:4.2.2.-]	Peptidoglycan Biosynthesis and Degredation Proteins	Stress (S)
K01297	ldcA; muramoyltetrapeptide carboxypeptidase [EC:3.4.17.13]	Peptidoglycan Biosynthesis and Degredation Proteins	Stress (S)
K00790	murA; UDP-N-acetylglucosamine 1-carboxyvinyltransferase [EC:2.5.1.7]	Peptidoglycan Biosynthesis and Degredation Proteins	Stress (S)
K01448	amiABC; N-acetylmuramoyl-L-alanine amidase [EC:3.5.1.28]	Peptidoglycan Biosynthesis and Degredation Proteins	Stress (S)
K07259	dacB; serine-type D-Ala-D-Ala carboxypeptidase/endopeptidase (penicillin-binding protein 4) [EC:3.4.16.4 3.4.21.-]	Peptidoglycan Biosynthesis and Degredation Proteins	Stress (S)
K07284	srtA; sortase A [EC:3.4.22.70]	Peptidoglycan Biosynthesis and Degredation Proteins	Stress (S)
K05367	pbpC; penicillin-binding protein 1C [EC:2.4.1.129]	Peptidoglycan Biosynthesis and Degredation Proteins	Stress (S)
K08641	NA	Peptidoglycan Biosynthesis and Degredation Proteins	Stress (S)
K17733	cwlK; peptidoglycan LD-endopeptidase CwlK [EC:3.4.-.-]	Peptidoglycan Biosynthesis and Degredation Proteins	Stress (S)
K07260	vanY; zinc D-Ala-D-Ala carboxypeptidase [EC:3.4.17.14]	Peptidoglycan Biosynthesis and Degredation Proteins	Stress (S)
K18988	ampH; serine-type D-Ala-D-Ala carboxypeptidase/endopeptidase [EC:3.4.16.4 3.4.21.-]	Peptidoglycan Biosynthesis and Degredation Proteins	Stress (S)
K21469	pbp4b; serine-type D-Ala-D-Ala carboxypeptidase [EC:3.4.16.4]	Peptidoglycan Biosynthesis and Degredation Proteins	Stress (S)
K08640	E3.4.17.14; zinc D-Ala-D-Ala carboxypeptidase [EC:3.4.17.14]	Peptidoglycan Biosynthesis and Degredation Proteins	Stress (S)
